# Supplementary material for: Spatial autocorrelation equation based on Moran’s index
Source: Sci Rep. 2023 Nov 7;13:19296. doi: 10.1038/s41598-023-45947-x (PMC10630413; doi:10.1038/s41598-023-45947-x)
Supplement: Supplementary file 1 — Supplementary Information 1. [file 41598_2023_45947_MOESM1_ESM.xlsx]

## Sheet: 2000CP
	Distance D	Beijing	Tianjin	Shijiazhuang	Xinji	Gaocheng	Jinzhou	Xinle	Luquan	Tangshan	Zunhua	Qian'an	Qinhuangdao	Handan	Wuan	Xingtai	Nangong	Shahe	Baoding	Zhuozhou	Dingzhou	Anguo	Gaobeidian	Zhuangjiakou	Chengde	Cangzhou	Botou	Renqiu	Huanghua	Hejian	Langfang	Bazhou	Sanhe	Hengshui	Jizhou	Shenzhou		i	City	City population2000	z	nWz	zz'Wz		Wz	z	Residuals	e	n*We
	Beijing	0	156.375	313.318	300.051	311.647	295.58	270.916	330.559	186.912	164.766	238.682	340.616	516.087	489.271	426.368	378.987	445.526	182.253	86.5831	247.393	232.939	124.006	203.498	217.573	285.548	293.087	214.414	257.207	249.17	82.1711	141.114	72.1609	325.388	354.176	296.56		1	Beijing	16.0665	2.9961	-0.0804454	-0.103889		-0.00229844	2.9961	3.00045	3.06761	-0.0255805
	Tianjin	156.375	0	315.944	302.676	314.273	298.206	274.038	336.551	130.369	160.022	215.832	315.716	518.713	491.896	428.993	355.061	448.152	184.878	137.07	250.018	235.564	119.878	355.588	269.077	168.973	220.941	178.695	140.633	194.719	76.6603	67.8917	125.865	299.43	327.515	286.559		2	Tianjin	15.4858	2.51406	-0.0806305	-0.0871742		-0.00230373	2.51406	2.51818	2.57455	-0.0276009
	Shijiazhuang	313.318	315.944	0	80.2281	36.6883	59.0175	45.1636	27.7969	424.26	445.18	509.723	609.606	212.78	184.894	123.494	144.053	142.791	132.867	230.36	74.2233	108.127	222.633	369.839	520.517	224.652	178.933	191.094	367.144	188.745	289.738	259.056	352.576	128.362	139.685	104.136		3	Shijiazhuang	14.4733	1.67355	-0.505129	-0.0580297		-0.0144323	1.67355	1.14741	1.1731	-0.565238
	Xinji	300.051	302.676	80.2281	0	50.1889	28.4555	93.3726	106.082	386.119	425.823	471.582	565.565	235.775	208.958	146.055	91.9166	165.214	126.751	217.677	82.4427	72.931	209.366	401.436	507.25	158.816	113.097	144.974	315.869	128.567	276.471	245.789	339.308	53.2964	77.99	33.8321		4	Xinji	11.8023	-0.543812	-0.351581	0.0188565		-0.0100452	-0.543812	-0.878144	-0.897803	-0.528479
	Gaocheng	311.647	314.273	36.6883	50.1889	0	24.8462	57.1772	62.5419	422.589	443.51	508.052	603.589	209.979	182.093	120.281	120.633	139.578	133.809	229.273	70.5137	86.087	220.962	384.537	518.847	199.752	154.033	172.644	353.894	164.29	288.067	257.386	350.905	97.0774	114.292	79.2355		5	Gaocheng	11.6834	-0.642546	-0.192044	0.0222801		-0.00548697	-0.642546	-0.777598	-0.795005	-0.385922
	Jinzhou	295.58	298.206	59.0175	28.4555	24.8462	0	72.4625	84.871	406.522	427.442	491.985	587.04	224.076	197.259	134.356	106.146	153.515	122.281	213.206	67.0656	70.0198	204.895	385.421	502.779	180.292	134.573	156.577	337.345	148.223	272	241.318	334.838	75.344	95.9179	59.3347		6	Jinzhou	11.6755	-0.649103	-0.32062	0.0225074		-0.00916056	-0.649103	-0.944761	-0.965911	-0.501034
	Xinle	270.916	274.038	45.1636	93.3726	57.1772	72.4625	0	65.7706	382.354	402.779	467.817	567.701	250.567	222.681	160.869	172.309	180.166	89.9838	187.476	33.9674	67.8713	180.727	333.745	478.116	202.457	179.154	150.838	325.859	151.908	247.832	217.151	310.174	141.507	162.081	114.868		7	Xinle	11.6344	-0.683219	-0.0847292	0.0236904		-0.00242083	-0.683219	-0.684221	-0.699539	-0.217588
	Luquan	330.559	336.551	27.7969	106.082	62.5419	84.871	65.7706	0	444.866	462.421	530.33	630.213	230.893	203.007	141.607	168.797	160.904	153.474	247.119	94.8302	128.734	243.24	374.391	537.758	250.114	204.395	211.701	387.751	209.352	310.345	279.663	369.817	154.216	164.428	129.597		8	Luquan	11.1419	-1.09206	0.102639	0.037867		0.00293255	-1.09206	-0.859021	-0.878252	-0.0553169
	Tangshan	186.912	130.369	424.26	386.119	422.589	406.522	382.354	444.866	0	67.9239	87.4276	190.036	598.647	575.512	512.043	429.685	529.419	293.194	231.19	358.334	343.88	228.194	389.195	194.768	243.598	295.565	253.32	208.171	269.343	167.624	176.208	126.191	374.055	402.14	361.184		9	Tangshan	14.1548	1.40908	-0.0156818	-0.0488593		-0.000448052	1.40908	1.49432	1.52778	0.0377459
	Zunhua	164.766	160.022	445.18	425.823	443.51	427.442	402.779	462.421	67.9239	0	80.3142	182.923	638.351	615.216	551.747	469.389	569.123	314.115	218.445	379.255	364.801	243.423	361.754	135.811	283.302	335.27	293.024	254.962	309.048	162.502	206.084	94.4965	413.759	441.844	400.888		10	Zunhua	11.6384	-0.679903	0.136058	0.0235754		0.00388736	-0.679903	-0.405116	-0.414185	0.187883
	Qian'an	238.682	215.832	509.723	471.582	508.052	491.985	467.817	530.33	87.4276	80.3142	0	110.122	684.11	660.975	597.506	515.148	614.882	378.657	288.6	443.797	429.344	305.956	435.67	189.463	329.061	381.029	338.783	293.634	354.807	225.035	261.671	168.412	459.518	487.603	446.647		11	Qian'an	11.8324	-0.518875	0.0996414	0.0179918		0.0028469	-0.518875	-0.289576	-0.296059	0.140624
	Qinhuangdao	340.616	315.716	609.606	565.565	603.589	587.04	567.701	630.213	190.036	182.923	110.122	0	778.092	754.958	691.488	609.131	708.865	478.541	391.209	543.681	524.783	408.564	537.604	260.129	423.043	475.011	432.765	386.613	448.789	327.644	361.555	270.346	553.5	581.586	540.63		12	Qinhuangdao	13.4692	0.839925	0.00434586	-0.0291241		0.000124167	0.839925	0.950188	0.971459	0.029278
	Handan	516.087	518.713	212.78	235.775	209.979	224.076	250.567	230.893	598.647	638.351	684.11	778.092	0	44.5787	93.4871	182.248	81.1692	337.209	433.713	278.565	290.527	425.402	579.1	723.287	370.945	318.77	372.685	528.397	351.735	492.507	461.825	555.345	235.879	217.457	257.807		13	Handan	13.8842	1.18445	-0.1609	-0.0410702		-0.00459713	1.18445	1.0883	1.11266	-0.174582
	Wuan	489.271	491.896	184.894	208.958	182.093	197.259	222.681	203.007	575.512	615.216	660.975	754.958	44.5787	0	65.6008	169.041	60.1462	309.323	406.815	250.679	263.71	398.585	551.214	696.47	347.81	295.635	347.95	505.262	328.6	465.69	435.009	528.528	212.744	195.626	230.99		14	Wuan	11.3877	-0.887987	0.0709929	0.0307907		0.00202837	-0.887987	-0.694474	-0.710021	0.0224113
	Xingtai	426.368	428.993	123.494	146.055	120.281	134.356	160.869	141.607	512.043	551.747	597.506	691.488	93.4871	65.6008	0	105.572	25.9278	247.511	343.993	188.867	200.807	335.682	489.402	633.567	284.341	232.166	285.047	441.793	265.131	402.787	372.106	465.625	149.275	132.157	168.087		15	Xingtai	13.1924	0.610179	-0.204283	-0.0211578		-0.00583665	0.610179	0.45984	0.470135	-0.236561
	Nangong	378.987	355.061	144.053	91.9166	120.633	106.146	172.309	168.797	429.685	469.389	515.148	609.131	182.248	169.041	105.572	0	120.098	205.687	296.613	161.379	152.932	288.302	480.372	584.855	198.122	149.808	203.724	359.435	182.774	355.407	324.725	418.244	66.9172	37.6261	90.5318		16	Nangong	11.6487	-0.671343	-0.205201	0.0232786		-0.00586288	-0.671343	-0.822829	-0.841249	-0.306514
	Shahe	445.526	448.152	142.791	165.214	139.578	153.515	180.166	160.904	529.419	569.123	614.882	708.865	81.1692	60.1462	25.9278	120.098	0	266.808	363.152	208.164	219.966	354.841	508.699	652.725	301.717	249.542	303.458	459.169	282.507	421.946	391.264	484.784	166.651	149.533	187.246		17	Shahe	12.0055	-0.375185	0.0089479	0.0130094		0.000255654	-0.375185	-0.259174	-0.264976	-0.0621368
	Baoding	182.253	184.878	132.867	126.751	133.809	122.281	89.9838	153.474	293.194	314.115	378.657	478.541	337.209	309.323	247.511	205.687	266.808	0	99.8782	69.3567	59.6394	91.5672	275.908	389.452	144.43	134.885	70.1432	238.139	90.9682	158.672	127.991	221.51	156.968	185.755	123.572		18	Baoding	13.7129	1.04228	-0.191613	-0.0361408		-0.00547466	1.04228	0.907769	0.92809	-0.230889
	Zhuozhou	86.5831	137.07	230.36	217.677	229.273	213.206	187.476	247.119	231.19	218.445	288.6	391.209	433.713	406.815	343.993	296.613	363.152	99.8782	0	165.019	150.565	42.9918	230.748	293.782	219.491	210.713	132.04	237.903	166.796	73.0331	95.7854	125.84	243.014	271.801	214.186		19	Zhuozhou	12.0391	-0.347247	0.080891	0.0120407		0.00231117	-0.347247	-0.14137	-0.144535	0.110122
	Dingzhou	247.393	250.018	74.2233	82.4427	70.5137	67.0656	33.9674	94.8302	358.334	379.255	443.797	543.681	278.565	250.679	188.867	161.379	208.164	69.3567	165.019	0	38.5757	156.708	324.149	454.592	173.161	150.501	122.193	301.218	122.613	223.813	193.131	286.65	130.577	151.151	97.4176		20	Dingzhou	12.2229	-0.194688	-0.239761	0.00675073		-0.00685031	-0.194688	-0.389343	-0.398059	-0.338079
	Anguo	232.939	235.564	108.127	72.931	86.087	70.0198	67.8713	128.734	343.88	364.801	429.344	524.783	290.527	263.71	200.807	152.932	219.966	59.6394	150.565	38.5757	0	142.254	334.324	440.138	144.807	115.24	93.8382	275.088	94.2583	209.359	178.677	272.196	102.408	132.831	67.2474		21	Anguo	11.5915	-0.718874	-0.1555	0.0249267		-0.00444287	-0.718874	-0.808278	-0.826372	-0.268181
	Gaobeidian	124.006	119.878	222.633	209.366	220.962	204.895	180.727	243.24	228.194	243.423	305.956	408.564	425.402	398.585	335.682	288.302	354.841	91.5672	42.9918	156.708	142.254	0	262.439	327.733	211.181	202.402	123.729	220.711	158.485	82.2614	65.0988	157.633	234.703	263.49	205.875		22	Gaobeidian	11.9779	-0.398052	0.0271951	0.0138023		0.000777003	-0.398052	-0.259247	-0.265051	0.061577
	Zhuangjiakou	203.498	355.588	369.839	401.436	384.537	385.421	333.745	374.391	389.195	361.754	435.67	537.604	579.1	551.214	489.402	480.372	508.699	275.908	230.748	324.149	334.324	262.439	0	318.904	419.271	409.726	337.302	456.421	365.809	284.453	316.315	269.72	431.652	460.44	398.256		23	Zhuangjiakou	13.5881	0.938647	0.0165985	-0.0325473		0.000474244	0.938647	1.06422	1.08804	0.021564
	Chengde	217.573	269.077	520.517	507.25	518.847	502.779	478.116	537.758	194.768	135.811	189.463	260.129	723.287	696.47	633.567	584.855	652.725	389.452	293.782	454.592	440.138	327.733	318.904	0	398.767	450.735	408.489	370.427	424.513	249.773	308.828	172.107	529.224	557.309	503.76		24	Chengde	12.6941	0.1965	0.0407594	-0.00681356		0.00116455	0.1965	0.352247	0.360133	0.0694496
	Cangzhou	285.548	168.973	224.652	158.816	199.752	180.292	202.457	250.114	243.598	283.302	329.061	423.043	370.945	347.81	284.341	198.122	301.717	144.43	219.491	173.161	144.807	211.181	419.271	398.767	0	64.8026	88.955	173.348	63.9235	205.833	197.064	255.694	146.353	174.438	133.881		25	Cangzhou	13.0026	0.452594	-0.13405	-0.0156935		-0.00383	0.452594	0.389984	0.398714	-0.16423
	Botou	293.087	220.941	178.933	113.097	154.033	134.573	179.154	204.395	295.565	335.27	381.029	475.011	318.77	295.635	232.166	149.808	249.542	134.885	210.713	150.501	115.24	202.402	409.726	450.735	64.8026	0	93.5447	225.315	59.2975	257.801	238.825	307.662	94.1774	122.263	88.162		26	Botou	11.8063	-0.540518	-0.121172	0.0187423		-0.00346205	-0.540518	-0.587041	-0.600183	-0.186121
	Renqiu	214.414	178.695	191.094	144.974	172.644	156.577	150.838	211.701	253.32	293.024	338.783	432.765	372.685	347.95	285.047	203.724	303.458	70.1432	132.04	122.193	93.8382	123.729	337.302	408.489	88.955	93.5447	0	183.07	37.8372	190.834	160.152	253.671	148.093	176.179	123.119		27	Renqiu	12.4472	-0.00848204	-0.127694	0.000294112		-0.00364839	-0.00848204	-0.063152	-0.0645658	-0.161769
	Huanghua	257.207	140.633	367.144	315.869	353.894	337.345	325.859	387.751	208.171	254.962	293.634	386.613	528.397	505.262	441.793	359.435	459.169	238.139	237.903	301.218	275.088	220.711	456.421	370.427	173.348	225.315	183.07	0	199.094	177.493	168.724	227.354	303.805	331.89	290.934		28	Huanghua	11.3926	-0.883933	0.0531953	0.0306501		0.00151987	-0.883933	-0.712651	-0.728605	0.0624218
	Hejian	249.17	194.719	188.745	128.567	164.29	148.223	151.908	209.352	269.343	309.048	354.807	448.789	351.735	328.6	265.131	182.774	282.507	90.9682	166.796	122.613	94.2583	158.485	365.809	424.513	63.9235	59.2975	37.8372	199.094	0	225.59	194.908	281.44	127.143	155.229	106.712		29	Hejian	11.5002	-0.794663	-0.0629153	0.0275547		-0.00179758	-0.794663	-0.768418	-0.78562	-0.122002
	Langfang	82.1711	76.6603	289.738	276.471	288.067	272	247.832	310.345	167.624	162.502	225.035	327.644	492.507	465.69	402.787	355.407	421.946	158.672	73.0331	223.813	209.359	82.2614	284.453	249.773	205.833	257.801	190.834	177.493	225.59	0	61.93	79.5578	301.808	330.596	272.98		30	Langfang	12.5977	0.116474	0.120027	-0.0040387		0.00342934	0.116474	0.371236	0.379547	0.177232
	Bazhou	141.114	67.8917	259.056	245.789	257.386	241.318	217.151	279.663	176.208	206.084	261.671	361.555	461.825	435.009	372.106	324.725	391.264	127.991	95.7854	193.131	178.677	65.0988	316.315	308.828	197.064	238.825	160.152	168.724	194.908	61.93	0	138.613	271.127	299.914	242.298		31	Bazhou	11.3636	-0.908004	0.16246	0.0314847		0.00464171	-0.908004	-0.600238	-0.613675	0.194218
	Sanhe	72.1609	125.865	352.576	339.308	350.905	334.838	310.174	369.817	126.191	94.4965	168.412	270.346	555.345	528.528	465.625	418.244	484.784	221.51	125.84	286.65	272.196	157.633	269.72	172.107	255.694	307.662	253.671	227.354	281.44	79.5578	138.613	0	364.646	393.433	335.818		32	Sanhe	11.4378	-0.846433	0.221472	0.0293498		0.00632777	-0.846433	-0.464954	-0.475363	0.267567
	Hengshui	325.388	299.43	128.362	53.2964	97.0774	75.344	141.507	154.216	374.055	413.759	459.518	553.5	235.879	212.744	149.275	66.9172	166.651	156.968	243.014	130.577	102.408	234.703	431.652	529.224	146.353	94.1774	148.093	303.805	127.143	301.808	271.127	364.646	0	39.3721	37.0928		33	Hengshui	12.4099	-0.0393956	-0.362729	0.00136603		-0.0103637	-0.0393956	-0.387653	-0.396331	-0.494283
	Jizhou	354.176	327.515	139.685	77.99	114.292	95.9179	162.081	164.428	402.14	441.844	487.603	581.586	217.457	195.626	132.157	37.6261	149.533	185.755	271.801	151.151	132.831	263.49	460.44	557.309	174.438	122.263	176.179	331.89	155.229	330.596	299.914	393.433	39.3721	0	70.4306		34	Jizhou	11.3791	-0.895159	-0.207165	0.0310394		-0.00591901	-0.895159	-1.0491	-1.07258	-0.336136
	Shenzhou	296.56	286.559	104.136	33.8321	79.2355	59.3347	114.868	129.597	361.184	400.888	446.647	540.63	257.807	230.99	168.087	90.5318	187.246	123.572	214.186	97.4176	67.2474	205.875	398.256	503.76	133.881	88.162	123.119	290.934	106.712	272.98	242.298	335.818	37.0928	70.4306	0		35	Shenzhou	11.6692	-0.654341	-0.278813	0.0226891		-0.00796608	-0.654341	-0.897777	-0.917875	-0.443958
																																				259.99			Mean	12.4574	1.89372e-15	-0.0839267	-6.37387e-17	Sum	-0.0839267	6.62803e-14	2.53765e-17	0	-0.127146
	V	Beijing	Tianjin	Shijiazhuang	Xinji	Gaocheng	Jinzhou	Xinle	Luquan	Tangshan	Zunhua	Qian'an	Qinhuangdao	Handan	Wuan	Xingtai	Nangong	Shahe	Baoding	Zhuozhou	Dingzhou	Anguo	Gaobeidian	Zhuangjiakou	Chengde	Cangzhou	Botou	Renqiu	Huanghua	Hejian	Langfang	Bazhou	Sanhe	Hengshui	Jizhou	Shenzhou			Stdevp	1.20458	1	0.166611	0.0346747		0.000994371		0.978104	1	0.226103
	Beijing	0	0.00639489	0.00319164	0.00333276	0.00320875	0.00338318	0.00369118	0.00302518	0.0053501	0.00606922	0.00418968	0.00293586	0.00193766	0.00204386	0.00234539	0.00263861	0.00224454	0.00548689	0.0115496	0.00404215	0.00429297	0.0080641	0.00491406	0.00459616	0.00350204	0.00341195	0.00466387	0.00388791	0.00401332	0.0121697	0.00708645	0.0138579	0.00307325	0.00282346	0.00337199									0.00704369
	Tianjin	0.00639489	0	0.00316512	0.00330386	0.00318195	0.00335339	0.00364913	0.00297132	0.00767055	0.00624916	0.00463324	0.00316741	0.00192785	0.00203295	0.00233104	0.00281642	0.00223139	0.00540898	0.00729553	0.00399971	0.00424512	0.00834178	0.00281224	0.00371641	0.0059181	0.0045261	0.00559613	0.00711072	0.00513561	0.0130446	0.0147293	0.00794503	0.00333968	0.00305329	0.00348968			Moran's I	-0.0346747
	Shijiazhuang	0.00319164	0.00316512	0	0.0124645	0.0272566	0.0169441	0.0221417	0.0359752	0.00235705	0.00224628	0.00196185	0.0016404	0.00469969	0.00540852	0.00809756	0.00694187	0.00700326	0.00752631	0.00434104	0.0134729	0.00924837	0.0044917	0.00270388	0.00192117	0.00445132	0.00558868	0.00523303	0.00272373	0.00529816	0.00345139	0.00386016	0.00283627	0.00779044	0.00715898	0.00960284			(Wz)'Wz	0.000994371
	Xinji	0.00333276	0.00330386	0.0124645	0	0.0199247	0.0351426	0.0107098	0.0094267	0.00258987	0.00234839	0.00212052	0.00176814	0.00424133	0.00478564	0.00684672	0.0108794	0.00605275	0.00788946	0.00459397	0.0121296	0.0137116	0.00477633	0.00249106	0.00197141	0.00629658	0.00884196	0.00689778	0.00316587	0.00777805	0.00361702	0.00406852	0.00294717	0.018763	0.0128222	0.0295577			Mean(nWz)	-0.0839267
	Gaocheng	0.00320875	0.00318195	0.0272566	0.0199247	0	0.0402476	0.0174895	0.0159893	0.00236637	0.00225474	0.0019683	0.00165676	0.00476237	0.00549169	0.00831383	0.00828959	0.00716445	0.00747335	0.00436161	0.0141817	0.0116162	0.00452566	0.00260053	0.00192735	0.00500621	0.00649212	0.00579226	0.00282571	0.00608679	0.00347141	0.00388522	0.00284978	0.0103011	0.0087495	0.0126206			Moran's I for residuals	0.0463719
	Jinzhou	0.00338318	0.00335339	0.0169441	0.0351426	0.0402476	0	0.0138002	0.0117826	0.00245989	0.0023395	0.00203258	0.00170346	0.00446277	0.00506947	0.00744289	0.00942101	0.00651401	0.00817792	0.0046903	0.0149108	0.0142817	0.00488055	0.00259457	0.00198894	0.00554656	0.00743093	0.00638664	0.00296433	0.00674659	0.00367647	0.0041439	0.00298652	0.0132725	0.0104256	0.0168535			DW	0.636288
	Xinle	0.00369118	0.00364913	0.0221417	0.0107098	0.0174895	0.0138002	0	0.0152044	0.00261538	0.00248275	0.00213759	0.00176149	0.00399094	0.00449073	0.00621622	0.00580354	0.00555043	0.0111131	0.00533401	0.02944	0.0147338	0.0055332	0.0029963	0.00209154	0.00493932	0.0055818	0.00662963	0.00306881	0.00658292	0.00403499	0.0046051	0.003224	0.0070668	0.00616976	0.00870562			(Wz)'e	0.026557
	Luquan	0.00302518	0.00297132	0.0359752	0.0094267	0.0159893	0.0117826	0.0152044	0	0.00224787	0.00216253	0.00188562	0.00158676	0.00433101	0.00492595	0.0070618	0.00592429	0.0062149	0.00651575	0.00404663	0.0105452	0.00776795	0.00411117	0.00267101	0.00185957	0.00399818	0.00489249	0.00472365	0.00257898	0.00477665	0.00322222	0.00357573	0.00270404	0.00648442	0.0060817	0.0077162
	Tangshan	0.0053501	0.00767055	0.00235705	0.00258987	0.00236637	0.00245989	0.00261538	0.00224787	0	0.0147224	0.011438	0.00526215	0.00167043	0.00173758	0.00195296	0.00232729	0.00188886	0.00341071	0.00432545	0.00279069	0.00290799	0.00438223	0.00256941	0.00513431	0.00410513	0.00338335	0.00394758	0.00480375	0.00371273	0.00596572	0.00567512	0.00792449	0.00267341	0.0024867	0.00276867			((Wz)'o)2	0.00704369
	Zunhua	0.00606922	0.00624916	0.00224628	0.00234839	0.00225474	0.0023395	0.00248275	0.00216253	0.0147224	0	0.0124511	0.00546678	0.00156654	0.00162545	0.00181242	0.00213043	0.00175709	0.00318355	0.00457781	0.00263675	0.00274122	0.00410808	0.00276431	0.00736318	0.0035298	0.00298267	0.00341269	0.00392216	0.00323575	0.00615377	0.00485239	0.0105824	0.00241687	0.00226324	0.00249446			a2	0.00704369
	Qian'an	0.00418968	0.00463324	0.00196185	0.00212052	0.0019683	0.00203258	0.00213759	0.00188562	0.011438	0.0124511	0	0.00908087	0.00146175	0.00151292	0.00167362	0.00194119	0.00162633	0.00264091	0.003465	0.00225328	0.00232914	0.00326845	0.00229532	0.00527806	0.00303895	0.00262448	0.00295175	0.0034056	0.00281844	0.00444376	0.0038216	0.00593781	0.0021762	0.00205085	0.0022389
	Qinhuangdao	0.00293586	0.00316741	0.0016404	0.00176814	0.00165676	0.00170346	0.00176149	0.00158676	0.00526215	0.00546678	0.00908087	0	0.00128519	0.00132458	0.00144616	0.00164168	0.00141071	0.00208969	0.00255618	0.00183931	0.00190555	0.0024476	0.00186011	0.00384425	0.00236382	0.00210521	0.00231072	0.00258656	0.00222822	0.0030521	0.00276583	0.00369896	0.00180668	0.00171944	0.00184969
	Handan	0.00193766	0.00192785	0.00469969	0.00424133	0.00476237	0.00446277	0.00399094	0.00433101	0.00167043	0.00156654	0.00146175	0.00128519	0	0.0224322	0.0106967	0.00548704	0.0123199	0.00296552	0.00230567	0.00358982	0.00344202	0.00235072	0.00172682	0.00138258	0.00269582	0.00313706	0.00268323	0.00189252	0.00284305	0.00203043	0.00216532	0.00180068	0.00423947	0.0045986	0.00387887
	Wuan	0.00204386	0.00203295	0.00540852	0.00478564	0.00549169	0.00506947	0.00449073	0.00492595	0.00173758	0.00162545	0.00151292	0.00132458	0.0224322	0	0.0152437	0.00591571	0.0166261	0.00323287	0.00245812	0.00398917	0.00379204	0.00250887	0.00181418	0.00143581	0.00287513	0.00338255	0.00287398	0.00197917	0.00304321	0.00214735	0.0022988	0.00189205	0.00470049	0.0051118	0.00432918
	Xingtai	0.00234539	0.00233104	0.00809756	0.00684672	0.00831383	0.00744289	0.00621622	0.0070618	0.00195296	0.00181242	0.00167362	0.00144616	0.0106967	0.0152437	0	0.00947218	0.0385687	0.00404022	0.00290703	0.00529473	0.00497991	0.00297901	0.00204331	0.00157837	0.0035169	0.00430727	0.00350819	0.0022635	0.00377172	0.0024827	0.00268741	0.00214765	0.00669906	0.00756676	0.00594928
	Nangong	0.00263861	0.00281642	0.00694187	0.0108794	0.00828959	0.00942101	0.00580354	0.00592429	0.00232729	0.00213043	0.00194119	0.00164168	0.00548704	0.00591571	0.00947218	0	0.00832655	0.00486175	0.0033714	0.00619661	0.00653886	0.00346859	0.00208172	0.00170983	0.00504739	0.00667521	0.00490861	0.00278214	0.00547124	0.00281368	0.00307953	0.00239095	0.0149438	0.0265773	0.0110458
	Shahe	0.00224454	0.00223139	0.00700326	0.00605275	0.00716445	0.00651401	0.00555043	0.0062149	0.00188886	0.00175709	0.00162633	0.00141071	0.0123199	0.0166261	0.0385687	0.00832655	0	0.00374802	0.00275367	0.00480391	0.00454616	0.00281816	0.0019658	0.00153204	0.00331436	0.00400735	0.00329535	0.00217785	0.00353973	0.00236997	0.00255582	0.00206278	0.00600057	0.00668749	0.00534056
	Baoding	0.00548689	0.00540898	0.00752631	0.00788946	0.00747335	0.00817792	0.0111131	0.00651575	0.00341071	0.00318355	0.00264091	0.00208969	0.00296552	0.00323287	0.00404022	0.00486175	0.00374802	0	0.0100122	0.0144182	0.0167674	0.0109209	0.0036244	0.00256771	0.00692376	0.00741371	0.0142566	0.00419923	0.0109928	0.00630229	0.00781307	0.00451447	0.00637072	0.00538342	0.00809244
	Zhuozhou	0.0115496	0.00729553	0.00434104	0.00459397	0.00436161	0.0046903	0.00533401	0.00404663	0.00432545	0.00457781	0.003465	0.00255618	0.00230567	0.00245812	0.00290703	0.0033714	0.00275367	0.0100122	0	0.00605992	0.00664166	0.0232602	0.00433373	0.00340388	0.00455599	0.00474579	0.00757348	0.0042034	0.00599535	0.0136924	0.01044	0.00794658	0.00411499	0.00367916	0.00466884
	Dingzhou	0.00404215	0.00399971	0.0134729	0.0121296	0.0141817	0.0149108	0.02944	0.0105452	0.00279069	0.00263675	0.00225328	0.00183931	0.00358982	0.00398917	0.00529473	0.00619661	0.00480391	0.0144182	0.00605992	0	0.0259231	0.00638131	0.003085	0.00219977	0.00577496	0.00664447	0.00818379	0.00331985	0.00815576	0.00446802	0.00517783	0.00348857	0.00765832	0.00661591	0.0102651
	Anguo	0.00429297	0.00424512	0.00924837	0.0137116	0.0116162	0.0142817	0.0147338	0.00776795	0.00290799	0.00274122	0.00232914	0.00190555	0.00344202	0.00379204	0.00497991	0.00653886	0.00454616	0.0167674	0.00664166	0.0259231	0	0.00702969	0.00299111	0.00227201	0.00690575	0.00867753	0.0106566	0.00363521	0.0106092	0.00477648	0.00559668	0.00367382	0.00976486	0.00752838	0.0148705
	Gaobeidian	0.0080641	0.00834178	0.0044917	0.00477633	0.00452566	0.00488055	0.0055332	0.00411117	0.00438223	0.00410808	0.00326845	0.0024476	0.00235072	0.00250887	0.00297901	0.00346859	0.00281816	0.0109209	0.0232602	0.00638131	0.00702969	0	0.00381041	0.00305126	0.00473529	0.00494066	0.00808219	0.00453081	0.00630975	0.0121564	0.0153613	0.00634385	0.0042607	0.00379521	0.00485732
	Zhuangjiakou	0.00491406	0.00281224	0.00270388	0.00249106	0.00260053	0.00259457	0.0029963	0.00267101	0.00256941	0.00276431	0.00229532	0.00186011	0.00172682	0.00181418	0.00204331	0.00208172	0.0019658	0.0036244	0.00433373	0.003085	0.00299111	0.00381041	0	0.00313574	0.00238509	0.00244065	0.0029647	0.00219096	0.00273367	0.00351551	0.0031614	0.00370755	0.00231668	0.00217184	0.00251095
	Chengde	0.00459616	0.00371641	0.00192117	0.00197141	0.00192735	0.00198894	0.00209154	0.00185957	0.00513431	0.00736318	0.00527806	0.00384425	0.00138258	0.00143581	0.00157837	0.00170983	0.00153204	0.00256771	0.00340388	0.00219977	0.00227201	0.00305126	0.00313574	0	0.00250773	0.0022186	0.00244805	0.00269959	0.00235564	0.00400363	0.00323805	0.00581035	0.00188956	0.00179434	0.00198507
	Cangzhou	0.00350204	0.0059181	0.00445132	0.00629658	0.00500621	0.00554656	0.00493932	0.00399818	0.00410513	0.0035298	0.00303895	0.00236382	0.00269582	0.00287513	0.0035169	0.00504739	0.00331436	0.00692376	0.00455599	0.00577496	0.00690575	0.00473529	0.00238509	0.00250773	0	0.0154315	0.0112416	0.00576875	0.0156437	0.0048583	0.00507448	0.00391092	0.00683279	0.00573268	0.00746931
	Botou	0.00341195	0.0045261	0.00558868	0.00884196	0.00649212	0.00743093	0.0055818	0.00489249	0.00338335	0.00298267	0.00262448	0.00210521	0.00313706	0.00338255	0.00430727	0.00667521	0.00400735	0.00741371	0.00474579	0.00664447	0.00867753	0.00494066	0.00244065	0.0022186	0.0154315	0	0.0106901	0.00443822	0.0168641	0.00387896	0.00418716	0.00325032	0.0106183	0.0081791	0.0113428
	Renqiu	0.00466387	0.00559613	0.00523303	0.00689778	0.00579226	0.00638664	0.00662963	0.00472365	0.00394758	0.00341269	0.00295175	0.00231072	0.00268323	0.00287398	0.00350819	0.00490861	0.00329535	0.0142566	0.00757348	0.00818379	0.0106566	0.00808219	0.0029647	0.00244805	0.0112416	0.0106901	0	0.0054624	0.026429	0.00524016	0.00624406	0.00394211	0.0067525	0.00567606	0.00812222
	Huanghua	0.00388791	0.00711072	0.00272373	0.00316587	0.00282571	0.00296433	0.00306881	0.00257898	0.00480375	0.00392216	0.0034056	0.00258656	0.00189252	0.00197917	0.0022635	0.00278214	0.00217785	0.00419923	0.0042034	0.00331985	0.00363521	0.00453081	0.00219096	0.00269959	0.00576875	0.00443822	0.0054624	0	0.00502277	0.00563403	0.00592683	0.00439843	0.00329159	0.00301305	0.00343721
	Hejian	0.00401332	0.00513561	0.00529816	0.00777805	0.00608679	0.00674659	0.00658292	0.00477665	0.00371273	0.00323575	0.00281844	0.00222822	0.00284305	0.00304321	0.00377172	0.00547124	0.00353973	0.0109928	0.00599535	0.00815576	0.0106092	0.00630975	0.00273367	0.00235564	0.0156437	0.0168641	0.026429	0.00502277	0	0.00443282	0.00513062	0.00355316	0.00786515	0.00644211	0.00937103
	Langfang	0.0121697	0.0130446	0.00345139	0.00361702	0.00347141	0.00367647	0.00403499	0.00322222	0.00596572	0.00615377	0.00444376	0.0030521	0.00203043	0.00214735	0.0024827	0.00281368	0.00236997	0.00630229	0.0136924	0.00446802	0.00477648	0.0121564	0.00351551	0.00400363	0.0048583	0.00387896	0.00524016	0.00563403	0.00443282	0	0.0161473	0.0125695	0.00331336	0.00302484	0.00366327
	Bazhou	0.00708645	0.0147293	0.00386016	0.00406852	0.00388522	0.0041439	0.0046051	0.00357573	0.00567512	0.00485239	0.0038216	0.00276583	0.00216532	0.0022988	0.00268741	0.00307953	0.00255582	0.00781307	0.01044	0.00517783	0.00559668	0.0153613	0.0031614	0.00323805	0.00507448	0.00418716	0.00624406	0.00592683	0.00513062	0.0161473	0	0.00721435	0.00368831	0.00333429	0.00412714
	Sanhe	0.0138579	0.00794503	0.00283627	0.00294717	0.00284978	0.00298652	0.003224	0.00270404	0.00792449	0.0105824	0.00593781	0.00369896	0.00180068	0.00189205	0.00214765	0.00239095	0.00206278	0.00451447	0.00794658	0.00348857	0.00367382	0.00634385	0.00370755	0.00581035	0.00391092	0.00325032	0.00394211	0.00439843	0.00355316	0.0125695	0.00721435	0	0.00274239	0.00254173	0.00297781
	Hengshui	0.00307325	0.00333968	0.00779044	0.018763	0.0103011	0.0132725	0.0070668	0.00648442	0.00267341	0.00241687	0.0021762	0.00180668	0.00423947	0.00470049	0.00669906	0.0149438	0.00600057	0.00637072	0.00411499	0.00765832	0.00976486	0.0042607	0.00231668	0.00188956	0.00683279	0.0106183	0.0067525	0.00329159	0.00786515	0.00331336	0.00368831	0.00274239	0	0.0253987	0.0269594
	Jizhou	0.00282346	0.00305329	0.00715898	0.0128222	0.0087495	0.0104256	0.00616976	0.0060817	0.0024867	0.00226324	0.00205085	0.00171944	0.0045986	0.0051118	0.00756676	0.0265773	0.00668749	0.00538342	0.00367916	0.00661591	0.00752838	0.00379521	0.00217184	0.00179434	0.00573268	0.0081791	0.00567606	0.00301305	0.00644211	0.00302484	0.00333429	0.00254173	0.0253987	0	0.0141984
	Shenzhou	0.00337199	0.00348968	0.00960284	0.0295577	0.0126206	0.0168535	0.00870562	0.0077162	0.00276867	0.00249446	0.0022389	0.00184969	0.00387887	0.00432918	0.00594928	0.0110458	0.00534056	0.00809244	0.00466884	0.0102651	0.0148705	0.00485732	0.00251095	0.00198507	0.00746931	0.0113428	0.00812222	0.00343721	0.00937103	0.00366327	0.00412714	0.00297781	0.0269594	0.0141984	0
																																				6.90069
	W	Beijing	Tianjin	Shijiazhuang	Xinji	Gaocheng	Jinzhou	Xinle	Luquan	Tangshan	Zunhua	Qian'an	Qinhuangdao	Handan	Wuan	Xingtai	Nangong	Shahe	Baoding	Zhuozhou	Dingzhou	Anguo	Gaobeidian	Zhuangjiakou	Chengde	Cangzhou	Botou	Renqiu	Huanghua	Hejian	Langfang	Bazhou	Sanhe	Hengshui	Jizhou	Shenzhou
	Beijing	0	0.000926703	0.000462511	0.000482961	0.000464991	0.000490267	0.0005349	0.000438388	0.0007753	0.00087951	0.00060714	0.000425445	0.000280792	0.000296182	0.000339878	0.00038237	0.000325263	0.000795123	0.00167369	0.000585761	0.000622107	0.00116859	0.000712112	0.000666044	0.000507492	0.000494437	0.000675856	0.00056341	0.000581583	0.00176355	0.00102692	0.0020082	0.000445354	0.000409156	0.000488646
	Tianjin	0.000926703	0	0.000458668	0.000478772	0.000461106	0.000485951	0.000528807	0.000430584	0.00111156	0.000905585	0.000671417	0.000458999	0.000279371	0.000294601	0.000337799	0.000408136	0.000323357	0.000783832	0.00105722	0.00057961	0.000615174	0.00120883	0.000407531	0.000538557	0.000857611	0.000655891	0.000810953	0.00103044	0.000744217	0.00189033	0.00213448	0.00115134	0.000483963	0.000442462	0.0005057
	Shijiazhuang	0.000462511	0.000458668	0	0.00180626	0.00394984	0.00245543	0.00320862	0.00521328	0.000341567	0.000325515	0.000284298	0.000237716	0.000681047	0.000783765	0.00117344	0.00100597	0.00101486	0.00109066	0.000629073	0.0019524	0.00134021	0.000650906	0.000391827	0.000278402	0.000645055	0.000809873	0.000758335	0.000394704	0.000767773	0.000500152	0.000559388	0.000411013	0.00112894	0.00103743	0.00139158
	Xinji	0.000482961	0.000478772	0.00180626	0	0.00288735	0.00509263	0.00155199	0.00136605	0.000375307	0.000340313	0.000307291	0.000256227	0.000614624	0.000693503	0.00099218	0.00157657	0.000877123	0.00114329	0.000665726	0.00175774	0.00198699	0.000692153	0.000360987	0.000285684	0.000912457	0.00128132	0.000999579	0.000458776	0.00112714	0.000524153	0.000589583	0.000427084	0.002719	0.0018581	0.0042833
	Gaocheng	0.000464991	0.000461106	0.00394984	0.00288735	0	0.0058324	0.00253446	0.00231706	0.000342918	0.000326742	0.000285233	0.000240086	0.00069013	0.000795819	0.00120478	0.00120127	0.00103822	0.00108299	0.000632055	0.00205511	0.00168333	0.000655828	0.000376851	0.000279299	0.000725465	0.000940794	0.000839375	0.000409482	0.000882056	0.000503053	0.00056302	0.00041297	0.00149276	0.00126792	0.00182889
	Jinzhou	0.000490267	0.000485951	0.00245543	0.00509263	0.0058324	0	0.00199984	0.00170745	0.000356471	0.000339024	0.000294548	0.000246854	0.000646714	0.000734632	0.00107857	0.00136523	0.000943966	0.00118509	0.000679686	0.00216077	0.0020696	0.000707256	0.000375987	0.000288224	0.000803769	0.00107684	0.000925508	0.00042957	0.00097767	0.000532769	0.000600506	0.000432786	0.00192335	0.0015108	0.0024423
	Xinle	0.0005349	0.000528807	0.00320862	0.00155199	0.00253446	0.00199984	0	0.00220331	0.000379003	0.000359784	0.000309765	0.000255263	0.00057834	0.000650765	0.000900812	0.00084101	0.000804331	0.00161044	0.000772968	0.00426625	0.00213512	0.000801834	0.000434203	0.000303092	0.000715773	0.000808876	0.00096072	0.000444712	0.000953951	0.000584723	0.00066734	0.0004672	0.00102407	0.00089408	0.00126156
	Luquan	0.000438388	0.000430584	0.00521328	0.00136605	0.00231706	0.00170745	0.00220331	0	0.000325745	0.000313379	0.000273251	0.000229943	0.00062762	0.000713834	0.00102335	0.000858507	0.00090062	0.000944218	0.00058641	0.00152813	0.00112568	0.000595762	0.000387064	0.000269476	0.000579388	0.000708987	0.000684518	0.000373728	0.0006922	0.000466942	0.00051817	0.000391851	0.000939677	0.000881318	0.00111818
	Tangshan	0.0007753	0.00111156	0.000341567	0.000375307	0.000342918	0.000356471	0.000379003	0.000325745	0	0.00213346	0.00165752	0.000762555	0.000242068	0.000251799	0.00028301	0.000337254	0.000273721	0.000494257	0.000626814	0.000404408	0.000421406	0.000635043	0.000372341	0.000744029	0.000594887	0.000490291	0.000572057	0.000696127	0.000538024	0.000864511	0.0008224	0.00114836	0.000387412	0.000360355	0.000401217
	Zunhua	0.00087951	0.000905585	0.000325515	0.000340313	0.000326742	0.000339024	0.000359784	0.000313379	0.00213346	0	0.00180433	0.000792209	0.000227012	0.000235548	0.000262644	0.000308727	0.000254625	0.000461338	0.000663384	0.000382099	0.000397239	0.000595315	0.000400585	0.00106702	0.000511515	0.000432228	0.000494544	0.000568372	0.000468902	0.000891762	0.000703175	0.00153353	0.000350236	0.000327973	0.00036148
	Qian'an	0.00060714	0.000671417	0.000284298	0.000307291	0.000285233	0.000294548	0.000309765	0.000273251	0.00165752	0.00180433	0	0.00131594	0.000211827	0.000219242	0.00024253	0.000281304	0.000235676	0.000382703	0.000502124	0.00032653	0.000337523	0.000473641	0.000332621	0.000764861	0.000440384	0.000380321	0.000427747	0.000493517	0.000408429	0.000643959	0.0005538	0.000860466	0.000315359	0.000297195	0.000324447
	Qinhuangdao	0.000425445	0.000458999	0.000237716	0.000256227	0.000240086	0.000246854	0.000255263	0.000229943	0.000762555	0.000792209	0.00131594	0	0.000186242	0.000191949	0.000209567	0.000237902	0.00020443	0.000302823	0.000370424	0.000266541	0.000276139	0.000354689	0.000269554	0.000557082	0.000342549	0.000305073	0.000334854	0.000374827	0.000322898	0.000442289	0.000400806	0.000536028	0.000261812	0.000249169	0.000268045
	Handan	0.000280792	0.000279371	0.000681047	0.000614624	0.00069013	0.000646714	0.00057834	0.00062762	0.000242068	0.000227012	0.000211827	0.000186242	0	0.00325073	0.00155009	0.000795144	0.00178532	0.000429743	0.000334122	0.000520213	0.000498794	0.00034065	0.000250239	0.000200354	0.000390659	0.000454602	0.000388835	0.000274251	0.000411995	0.000294236	0.000313783	0.000260943	0.000614354	0.000666398	0.000562099
	Wuan	0.000296182	0.000294601	0.000783765	0.000693503	0.000795819	0.000734632	0.000650765	0.000713834	0.000251799	0.000235548	0.000219242	0.000191949	0.00325073	0	0.00220902	0.000857264	0.00240935	0.000468485	0.000356214	0.000578083	0.000549517	0.000363569	0.000262898	0.000208068	0.000416644	0.000490176	0.000416477	0.000286808	0.000441001	0.000311179	0.000333127	0.000274183	0.000681163	0.000740766	0.000627356
	Xingtai	0.000339878	0.000337799	0.00117344	0.00099218	0.00120478	0.00107857	0.000900812	0.00102335	0.00028301	0.000262644	0.00024253	0.000209567	0.00155009	0.00220902	0	0.00137264	0.00558911	0.000585481	0.000421268	0.000767276	0.000721654	0.000431697	0.000296103	0.000228726	0.000509645	0.00062418	0.000508383	0.000328012	0.000546571	0.000359776	0.000389441	0.000311223	0.000970781	0.00109652	0.00086213
	Nangong	0.00038237	0.000408136	0.00100597	0.00157657	0.00120127	0.00136523	0.00084101	0.000858507	0.000337254	0.000308727	0.000281304	0.000237902	0.000795144	0.000857264	0.00137264	0	0.00120663	0.000704531	0.00048856	0.00089797	0.000947567	0.000502644	0.000301669	0.000247776	0.000731433	0.000967326	0.000711322	0.000403169	0.000792855	0.000407739	0.000446264	0.00034648	0.00216556	0.0038514	0.00160069
	Shahe	0.000325263	0.000323357	0.00101486	0.000877123	0.00103822	0.000943966	0.000804331	0.00090062	0.000273721	0.000254625	0.000235676	0.00020443	0.00178532	0.00240935	0.00558911	0.00120663	0	0.000543137	0.000399043	0.00069615	0.000658799	0.000408389	0.00028487	0.000222012	0.000480294	0.000580717	0.00047754	0.000315599	0.000512953	0.00034344	0.000370371	0.000298923	0.000869561	0.000969105	0.000773918
	Baoding	0.000795123	0.000783832	0.00109066	0.00114329	0.00108299	0.00118509	0.00161044	0.000944218	0.000494257	0.000461338	0.000382703	0.000302823	0.000429743	0.000468485	0.000585481	0.000704531	0.000543137	0	0.0014509	0.00208939	0.00242982	0.00158259	0.000525223	0.000372095	0.00100334	0.00107434	0.00206596	0.000608523	0.00159301	0.000913285	0.00113222	0.000654206	0.000923201	0.000780129	0.0011727
	Zhuozhou	0.00167369	0.00105722	0.000629073	0.000665726	0.000632055	0.000679686	0.000772968	0.00058641	0.000626814	0.000663384	0.000502124	0.000370424	0.000334122	0.000356214	0.000421268	0.00048856	0.000399043	0.0014509	0	0.000878163	0.000962464	0.00337072	0.000628015	0.000493267	0.000660222	0.000687728	0.0010975	0.000609128	0.000868805	0.00198421	0.00151289	0.00115156	0.000596316	0.000533158	0.000676576
	Dingzhou	0.000585761	0.00057961	0.0019524	0.00175774	0.00205511	0.00216077	0.00426625	0.00152813	0.000404408	0.000382099	0.00032653	0.000266541	0.000520213	0.000578083	0.000767276	0.00089797	0.00069615	0.00208939	0.000878163	0	0.00375659	0.000924736	0.000447057	0.000318776	0.000836868	0.00096287	0.00118594	0.00048109	0.00118188	0.000647475	0.000750336	0.00050554	0.00110979	0.000958732	0.00148755
	Anguo	0.000622107	0.000615174	0.00134021	0.00198699	0.00168333	0.0020696	0.00213512	0.00112568	0.000421406	0.000397239	0.000337523	0.000276139	0.000498794	0.000549517	0.000721654	0.000947567	0.000658799	0.00242982	0.000962464	0.00375659	0	0.00101869	0.000433452	0.000329245	0.00100073	0.00125749	0.00154429	0.000526789	0.00153741	0.000692175	0.000811033	0.000532384	0.00141506	0.00109096	0.00215493
	Gaobeidian	0.00116859	0.00120883	0.000650906	0.000692153	0.000655828	0.000707256	0.000801834	0.000595762	0.000635043	0.000595315	0.000473641	0.000354689	0.00034065	0.000363569	0.000431697	0.000502644	0.000408389	0.00158259	0.00337072	0.000924736	0.00101869	0	0.000552178	0.000442168	0.000686205	0.000715967	0.00117122	0.000656575	0.000914365	0.00176162	0.00222605	0.000919307	0.000617432	0.000549975	0.000703889
	Zhuangjiakou	0.000712112	0.000407531	0.000391827	0.000360987	0.000376851	0.000375987	0.000434203	0.000387064	0.000372341	0.000400585	0.000332621	0.000269554	0.000250239	0.000262898	0.000296103	0.000301669	0.00028487	0.000525223	0.000628015	0.000447057	0.000433452	0.000552178	0	0.000454409	0.000345631	0.000353683	0.000429625	0.000317499	0.000396144	0.000509444	0.000458129	0.000537272	0.000335717	0.000314728	0.000363869
	Chengde	0.000666044	0.000538557	0.000278402	0.000285684	0.000279299	0.000288224	0.000303092	0.000269476	0.000744029	0.00106702	0.000764861	0.000557082	0.000200354	0.000208068	0.000228726	0.000247776	0.000222012	0.000372095	0.000493267	0.000318776	0.000329245	0.000442168	0.000454409	0	0.000363403	0.000321504	0.000354754	0.000391206	0.000341363	0.000580179	0.000469236	0.000841995	0.000273822	0.000260023	0.000287663
	Cangzhou	0.000507492	0.000857611	0.000645055	0.000912457	0.000725465	0.000803769	0.000715773	0.000579388	0.000594887	0.000511515	0.000440384	0.000342549	0.000390659	0.000416644	0.000509645	0.000731433	0.000480294	0.00100334	0.000660222	0.000836868	0.00100073	0.000686205	0.000345631	0.000363403	0	0.00223622	0.00162906	0.000835968	0.00226698	0.000704032	0.000735359	0.000566744	0.000990162	0.000830741	0.0010824
	Botou	0.000494437	0.000655891	0.000809873	0.00128132	0.000940794	0.00107684	0.000808876	0.000708987	0.000490291	0.000432228	0.000380321	0.000305073	0.000454602	0.000490176	0.00062418	0.000967326	0.000580717	0.00107434	0.000687728	0.00096287	0.00125749	0.000715967	0.000353683	0.000321504	0.00223622	0	0.00154913	0.000643157	0.00244383	0.000562113	0.000606774	0.000471014	0.00153872	0.00118526	0.00164371
	Renqiu	0.000675856	0.000810953	0.000758335	0.000999579	0.000839375	0.000925508	0.00096072	0.000684518	0.000572057	0.000494544	0.000427747	0.000334854	0.000388835	0.000416477	0.000508383	0.000711322	0.00047754	0.00206596	0.0010975	0.00118594	0.00154429	0.00117122	0.000429625	0.000354754	0.00162906	0.00154913	0	0.000791574	0.00382991	0.000759368	0.000904846	0.000571263	0.000978526	0.000822535	0.00117702
	Huanghua	0.00056341	0.00103044	0.000394704	0.000458776	0.000409482	0.00042957	0.000444712	0.000373728	0.000696127	0.000568372	0.000493517	0.000374827	0.000274251	0.000286808	0.000328012	0.000403169	0.000315599	0.000608523	0.000609128	0.00048109	0.000526789	0.000656575	0.000317499	0.000391206	0.000835968	0.000643157	0.000791574	0	0.000727865	0.000816445	0.000858876	0.000637391	0.000476995	0.00043663	0.000498096
	Hejian	0.000581583	0.000744217	0.000767773	0.00112714	0.000882056	0.00097767	0.000953951	0.0006922	0.000538024	0.000468902	0.000408429	0.000322898	0.000411995	0.000441001	0.000546571	0.000792855	0.000512953	0.00159301	0.000868805	0.00118188	0.00153741	0.000914365	0.000396144	0.000341363	0.00226698	0.00244383	0.00382991	0.000727865	0	0.000642374	0.000743494	0.000514899	0.00113976	0.000933546	0.00135798
	Langfang	0.00176355	0.00189033	0.000500152	0.000524153	0.000503053	0.000532769	0.000584723	0.000466942	0.000864511	0.000891762	0.000643959	0.000442289	0.000294236	0.000311179	0.000359776	0.000407739	0.00034344	0.000913285	0.00198421	0.000647475	0.000692175	0.00176162	0.000509444	0.000580179	0.000704032	0.000562113	0.000759368	0.000816445	0.000642374	0	0.00233995	0.00182148	0.00048015	0.00043834	0.000530856
	Bazhou	0.00102692	0.00213448	0.000559388	0.000589583	0.00056302	0.000600506	0.00066734	0.00051817	0.0008224	0.000703175	0.0005538	0.000400806	0.000313783	0.000333127	0.000389441	0.000446264	0.000370371	0.00113222	0.00151289	0.000750336	0.000811033	0.00222605	0.000458129	0.000469236	0.000735359	0.000606774	0.000904846	0.000858876	0.000743494	0.00233995	0	0.00104545	0.000534485	0.000483183	0.000598077
	Sanhe	0.0020082	0.00115134	0.000411013	0.000427084	0.00041297	0.000432786	0.0004672	0.000391851	0.00114836	0.00153353	0.000860466	0.000536028	0.000260943	0.000274183	0.000311223	0.00034648	0.000298923	0.000654206	0.00115156	0.00050554	0.000532384	0.000919307	0.000537272	0.000841995	0.000566744	0.000471014	0.000571263	0.000637391	0.000514899	0.00182148	0.00104545	0	0.000397408	0.00036833	0.000431523
	Hengshui	0.000445354	0.000483963	0.00112894	0.002719	0.00149276	0.00192335	0.00102407	0.000939677	0.000387412	0.000350236	0.000315359	0.000261812	0.000614354	0.000681163	0.000970781	0.00216556	0.000869561	0.000923201	0.000596316	0.00110979	0.00141506	0.000617432	0.000335717	0.000273822	0.000990162	0.00153872	0.000978526	0.000476995	0.00113976	0.00048015	0.000534485	0.000397408	0	0.00368061	0.00390677
	Jizhou	0.000409156	0.000442462	0.00103743	0.0018581	0.00126792	0.0015108	0.00089408	0.000881318	0.000360355	0.000327973	0.000297195	0.000249169	0.000666398	0.000740766	0.00109652	0.0038514	0.000969105	0.000780129	0.000533158	0.000958732	0.00109096	0.000549975	0.000314728	0.000260023	0.000830741	0.00118526	0.000822535	0.00043663	0.000933546	0.00043834	0.000483183	0.00036833	0.00368061	0	0.00205753
	Shenzhou	0.000488646	0.0005057	0.00139158	0.0042833	0.00182889	0.0024423	0.00126156	0.00111818	0.000401217	0.00036148	0.000324447	0.000268045	0.000562099	0.000627356	0.00086213	0.00160069	0.000773918	0.0011727	0.000676576	0.00148755	0.00215493	0.000703889	0.000363869	0.000287663	0.0010824	0.00164371	0.00117702	0.000498096	0.00135798	0.000530856	0.000598077	0.000431523	0.00390677	0.00205753	0
																																				1
	zzT	Beijing	Tianjin	Shijiazhuang	Xinji	Gaocheng	Jinzhou	Xinle	Luquan	Tangshan	Zunhua	Qian'an	Qinhuangdao	Handan	Wuan	Xingtai	Nangong	Shahe	Baoding	Zhuozhou	Dingzhou	Anguo	Gaobeidian	Zhuangjiakou	Chengde	Cangzhou	Botou	Renqiu	Huanghua	Hejian	Langfang	Bazhou	Sanhe	Hengshui	Jizhou	Shenzhou
	Beijing	8.9766	7.53237	5.01411	-1.62931	-1.92513	-1.94478	-2.04699	-3.27193	4.22173	-2.03705	-1.5546	2.5165	3.54871	-2.6605	1.82816	-2.01141	-1.12409	3.12278	-1.04039	-0.583303	-2.15381	-1.1926	2.81228	0.588732	1.35602	-1.61944	-0.025413	-2.64835	-2.38089	0.348967	-2.72047	-2.536	-0.118033	-2.68198	-1.96047
	Tianjin	7.53237	6.32049	4.20739	-1.36718	-1.6154	-1.63188	-1.71765	-2.74551	3.5425	-1.70932	-1.30448	2.11162	2.97777	-2.23245	1.53403	-1.6878	-0.943238	2.62036	-0.873	-0.489456	-1.80729	-1.00073	2.35982	0.494012	1.13785	-1.35889	-0.0213244	-2.22226	-1.99783	0.292823	-2.28278	-2.12798	-0.099043	-2.25048	-1.64505
	Shijiazhuang	5.01411	4.20739	2.80076	-0.910094	-1.07533	-1.0863	-1.1434	-1.82762	2.35816	-1.13785	-0.868361	1.40565	1.98222	-1.48609	1.02116	-1.12352	-0.62789	1.74431	-0.581135	-0.325819	-1.20307	-0.666158	1.57087	0.328851	0.757437	-0.904582	-0.0141951	-1.4793	-1.32991	0.194925	-1.51959	-1.41655	-0.0659304	-1.49809	-1.09507
	Xinji	-1.62931	-1.36718	-0.910094	0.295731	0.349424	0.35299	0.371543	0.593877	-0.766273	0.369739	0.28217	-0.456761	-0.644115	0.482898	-0.331823	0.365084	0.20403	-0.566805	0.188837	0.105873	0.390932	0.216465	-0.510447	-0.106859	-0.246126	0.29394	0.00461263	0.480693	0.432147	-0.0633399	0.493783	0.4603	0.0214238	0.486798	0.355839
	Gaocheng	-1.92513	-1.6154	-1.07533	0.349424	0.412866	0.417079	0.439	0.701702	-0.905397	0.436869	0.333401	-0.539691	-0.761061	0.570573	-0.392068	0.431369	0.241074	-0.669714	0.223122	0.125096	0.461909	0.255766	-0.603124	-0.12626	-0.290813	0.347308	0.0054501	0.567968	0.510608	-0.0748399	0.583434	0.543872	0.0253135	0.575181	0.420445
	Jinzhou	-1.94478	-1.63188	-1.0863	0.35299	0.417079	0.421335	0.44348	0.708863	-0.914637	0.441327	0.336803	-0.545198	-0.768827	0.576396	-0.396069	0.435771	0.243534	-0.676549	0.225399	0.126372	0.466623	0.258377	-0.609279	-0.127549	-0.29378	0.350852	0.00550572	0.573764	0.515819	-0.0756037	0.589388	0.549423	0.0255718	0.581051	0.424735
	Xinle	-2.04699	-1.71765	-1.1434	0.371543	0.439	0.44348	0.466788	0.746119	-0.962708	0.464522	0.354505	-0.573853	-0.809235	0.60669	-0.416886	0.458674	0.256334	-0.712107	0.237246	0.133014	0.491148	0.271956	-0.641302	-0.134252	-0.309221	0.369292	0.00579509	0.60392	0.542929	-0.0795773	0.620365	0.578299	0.0269158	0.61159	0.447058
	Luquan	-3.27193	-2.74551	-1.82762	0.593877	0.701702	0.708863	0.746119	1.1926	-1.5388	0.742497	0.566644	-0.917252	-1.29349	0.969739	-0.666355	0.733149	0.409726	-1.13824	0.379216	0.212611	0.785056	0.434698	-1.02506	-0.21459	-0.494262	0.59028	0.00926294	0.965311	0.867823	-0.127197	0.991598	0.924359	0.0430226	0.977572	0.714583
	Tangshan	4.22173	3.5425	2.35816	-0.766273	-0.905397	-0.914637	-0.962708	-1.5388	1.9855	-0.958035	-0.731134	1.18352	1.66897	-1.25124	0.85979	-0.945974	-0.528665	1.46866	-0.489298	-0.27433	-1.01295	-0.560885	1.32263	0.276883	0.63774	-0.761632	-0.0119519	-1.24553	-1.11974	0.164121	-1.27945	-1.19269	-0.0555115	-1.26135	-0.922018
	Zunhua	-2.03705	-1.70932	-1.13785	0.369739	0.436869	0.441327	0.464522	0.742497	-0.958035	0.462267	0.352784	-0.571067	-0.805307	0.603745	-0.414862	0.456448	0.255089	-0.70865	0.236094	0.132369	0.488764	0.270636	-0.638189	-0.133601	-0.30772	0.3675	0.00576696	0.600988	0.540294	-0.079191	0.617354	0.575492	0.0267852	0.608621	0.444888
	Qian'an	-1.5546	-1.30448	-0.868361	0.28217	0.333401	0.336803	0.354505	0.566644	-0.731134	0.352784	0.269231	-0.435816	-0.614578	0.460754	-0.316606	0.348343	0.194674	-0.540814	0.180178	0.101018	0.373005	0.206539	-0.48704	-0.101959	-0.234839	0.280461	0.00440112	0.45865	0.41233	-0.0604354	0.47114	0.439193	0.0204414	0.464475	0.339521
	Qinhuangdao	2.5165	2.11162	1.40565	-0.456761	-0.539691	-0.545198	-0.573853	-0.917252	1.18352	-0.571067	-0.435816	0.705474	0.994845	-0.745843	0.512505	-0.563878	-0.315128	0.875439	-0.291662	-0.163523	-0.6038	-0.334333	0.788393	0.165045	0.380145	-0.453995	-0.00712428	-0.742437	-0.667458	0.0978294	-0.762655	-0.71094	-0.0330894	-0.751867	-0.549598
	Handan	3.54871	2.97777	1.98222	-0.644115	-0.761061	-0.768827	-0.809235	-1.29349	1.66897	-0.805307	-0.614578	0.994845	1.40291	-1.05177	0.722724	-0.795169	-0.444386	1.23453	-0.411295	-0.230597	-0.851466	-0.47147	1.11178	0.232743	0.536073	-0.640214	-0.0100465	-1.04697	-0.941235	0.137957	-1.07548	-1.00255	-0.046662	-1.06027	-0.775031
	Wuan	-2.6605	-2.23245	-1.48609	0.482898	0.570573	0.576396	0.60669	0.969739	-1.25124	0.603745	0.460754	-0.745843	-1.05177	0.788521	-0.541831	0.596144	0.33316	-0.925533	0.308351	0.17288	0.638351	0.353465	-0.833507	-0.174489	-0.401898	0.479973	0.00753195	0.784921	0.705651	-0.103427	0.806296	0.751622	0.0349828	0.79489	0.581047
	Xingtai	1.82816	1.53403	1.02116	-0.331823	-0.392068	-0.396069	-0.416886	-0.666355	0.85979	-0.414862	-0.316606	0.512505	0.722724	-0.541831	0.372319	-0.409639	-0.22893	0.635979	-0.211883	-0.118794	-0.438642	-0.242883	0.572743	0.1199	0.276163	-0.329813	-0.00517557	-0.539357	-0.484887	0.07107	-0.554045	-0.516476	-0.0240384	-0.546208	-0.399266
	Nangong	-2.01141	-1.6878	-1.12352	0.365084	0.431369	0.435771	0.458674	0.733149	-0.945974	0.456448	0.348343	-0.563878	-0.795169	0.596144	-0.409639	0.450701	0.251878	-0.699728	0.233122	0.130702	0.482611	0.267229	-0.630154	-0.131919	-0.303846	0.362873	0.00569436	0.593422	0.533491	-0.078194	0.609582	0.568247	0.026448	0.600959	0.439287
	Shahe	-1.12409	-0.943238	-0.62789	0.20403	0.241074	0.243534	0.256334	0.409726	-0.528665	0.255089	0.194674	-0.315128	-0.444386	0.33316	-0.22893	0.251878	0.140764	-0.391049	0.130282	0.0730439	0.269711	0.149343	-0.352167	-0.0737238	-0.169807	0.202794	0.00318234	0.331639	0.298146	-0.0436993	0.34067	0.317569	0.0147807	0.335851	0.245499
	Baoding	3.12278	2.62036	1.74431	-0.566805	-0.669714	-0.676549	-0.712107	-1.13824	1.46866	-0.70865	-0.540814	0.875439	1.23453	-0.925533	0.635979	-0.699728	-0.391049	1.08635	-0.36193	-0.202919	-0.749269	-0.414882	0.978335	0.204808	0.471731	-0.563372	-0.00884068	-0.921307	-0.828263	0.121399	-0.946396	-0.882222	-0.0410614	-0.933009	-0.682008
	Zhuozhou	-1.04039	-0.873	-0.581135	0.188837	0.223122	0.225399	0.237246	0.379216	-0.489298	0.236094	0.180178	-0.291662	-0.411295	0.308351	-0.211883	0.233122	0.130282	-0.36193	0.120581	0.0676047	0.249627	0.138222	-0.325943	-0.068234	-0.157162	0.187693	0.00294537	0.306943	0.275945	-0.0404453	0.315302	0.293922	0.01368	0.310842	0.227218
	Dingzhou	-0.583303	-0.489456	-0.325819	0.105873	0.125096	0.126372	0.133014	0.212611	-0.27433	0.132369	0.101018	-0.163523	-0.230597	0.17288	-0.118794	0.130702	0.0730439	-0.202919	0.0676047	0.0379033	0.139956	0.0774957	-0.182743	-0.038256	-0.0881144	0.105232	0.00165135	0.172091	0.154711	-0.022676	0.176777	0.16479	0.00766984	0.174276	0.127392
	Anguo	-2.15381	-1.80729	-1.20307	0.390932	0.461909	0.466623	0.491148	0.785056	-1.01295	0.488764	0.373005	-0.6038	-0.851466	0.638351	-0.438642	0.482611	0.269711	-0.749269	0.249627	0.139956	0.516779	0.286149	-0.674769	-0.141258	-0.325358	0.388564	0.00609752	0.635436	0.571262	-0.0837301	0.65274	0.608478	0.0283205	0.643506	0.470389
	Gaobeidian	-1.1926	-1.00073	-0.666158	0.216465	0.255766	0.258377	0.271956	0.434698	-0.560885	0.270636	0.206539	-0.334333	-0.47147	0.353465	-0.242883	0.267229	0.149343	-0.414882	0.138222	0.0774957	0.286149	0.158445	-0.37363	-0.078217	-0.180156	0.215154	0.00337629	0.351851	0.316317	-0.0463627	0.361432	0.336924	0.0156815	0.35632	0.260462
	Zhuangjiakou	2.81228	2.35982	1.57087	-0.510447	-0.603124	-0.609279	-0.641302	-1.02506	1.32263	-0.638189	-0.48704	0.788393	1.11178	-0.833507	0.572743	-0.630154	-0.352167	0.978335	-0.325943	-0.182743	-0.674769	-0.37363	0.881059	0.184444	0.424826	-0.507356	-0.00796165	-0.829701	-0.745909	0.109328	-0.852295	-0.794502	-0.0369786	-0.840239	-0.614196
	Chengde	0.588732	0.494012	0.328851	-0.106859	-0.12626	-0.127549	-0.134252	-0.21459	0.276883	-0.133601	-0.101959	0.165045	0.232743	-0.174489	0.1199	-0.131919	-0.0737238	0.204808	-0.068234	-0.038256	-0.141258	-0.078217	0.184444	0.0386121	0.0889345	-0.106212	-0.00166672	-0.173692	-0.156151	0.0228871	-0.178422	-0.166324	-0.00774123	-0.175898	-0.128578
	Cangzhou	1.35602	1.13785	0.757437	-0.246126	-0.290813	-0.29378	-0.309221	-0.494262	0.63774	-0.30772	-0.234839	0.380145	0.536073	-0.401898	0.276163	-0.303846	-0.169807	0.471731	-0.157162	-0.0881144	-0.325358	-0.180156	0.424826	0.0889345	0.204841	-0.244635	-0.00383892	-0.400063	-0.35966	0.0527154	-0.410957	-0.383091	-0.0178302	-0.405144	-0.296151
	Botou	-1.61944	-1.35889	-0.904582	0.29394	0.347308	0.350852	0.369292	0.59028	-0.761632	0.3675	0.280461	-0.453995	-0.640214	0.479973	-0.329813	0.362873	0.202794	-0.563372	0.187693	0.105232	0.388564	0.215154	-0.507356	-0.106212	-0.244635	0.29216	0.0045847	0.477781	0.42953	-0.0629563	0.490792	0.457512	0.021294	0.48385	0.353683
	Renqiu	-0.025413	-0.0213244	-0.0141951	0.00461263	0.0054501	0.00550572	0.00579509	0.00926294	-0.0119519	0.00576696	0.00440112	-0.00712428	-0.0100465	0.00753195	-0.00517557	0.00569436	0.00318234	-0.00884068	0.00294537	0.00165135	0.00609752	0.00337629	-0.00796165	-0.00166672	-0.00383892	0.0045847	7.1945e-05	0.00749755	0.00674037	-0.000987938	0.00770173	0.00717948	0.000334155	0.00759278	0.00555015
	Huanghua	-2.64835	-2.22226	-1.4793	0.480693	0.567968	0.573764	0.60392	0.965311	-1.24553	0.600988	0.45865	-0.742437	-1.04697	0.784921	-0.539357	0.593422	0.331639	-0.921307	0.306943	0.172091	0.635436	0.351851	-0.829701	-0.173692	-0.400063	0.477781	0.00749755	0.781337	0.702429	-0.102955	0.802614	0.74819	0.0348231	0.791261	0.578394
	Hejian	-2.38089	-1.99783	-1.32991	0.432147	0.510608	0.515819	0.542929	0.867823	-1.11974	0.540294	0.41233	-0.667458	-0.941235	0.705651	-0.484887	0.533491	0.298146	-0.828263	0.275945	0.154711	0.571262	0.316317	-0.745909	-0.156151	-0.35966	0.42953	0.00674037	0.702429	0.63149	-0.0925576	0.721557	0.672629	0.0313063	0.71135	0.519981
	Langfang	0.348967	0.292823	0.194925	-0.0633399	-0.0748399	-0.0756037	-0.0795773	-0.127197	0.164121	-0.079191	-0.0604354	0.0978294	0.137957	-0.103427	0.07107	-0.078194	-0.0436993	0.121399	-0.0404453	-0.022676	-0.0837301	-0.0463627	0.109328	0.0228871	0.0527154	-0.0629563	-0.000987938	-0.102955	-0.0925576	0.0135662	-0.105759	-0.0985875	-0.00458857	-0.104263	-0.0762138
	Bazhou	-2.72047	-2.28278	-1.51959	0.493783	0.583434	0.589388	0.620365	0.991598	-1.27945	0.617354	0.47114	-0.762655	-1.07548	0.806296	-0.554045	0.609582	0.34067	-0.946396	0.315302	0.176777	0.65274	0.361432	-0.852295	-0.178422	-0.410957	0.490792	0.00770173	0.802614	0.721557	-0.105759	0.824471	0.768564	0.0357714	0.812808	0.594144
	Sanhe	-2.536	-2.12798	-1.41655	0.4603	0.543872	0.549423	0.578299	0.924359	-1.19269	0.575492	0.439193	-0.71094	-1.00255	0.751622	-0.516476	0.568247	0.317569	-0.882222	0.293922	0.16479	0.608478	0.336924	-0.794502	-0.166324	-0.383091	0.457512	0.00717948	0.74819	0.672629	-0.0985875	0.768564	0.716449	0.0333458	0.757693	0.553856
	Hengshui	-0.118033	-0.099043	-0.0659304	0.0214238	0.0253135	0.0255718	0.0269158	0.0430226	-0.0555115	0.0267852	0.0204414	-0.0330894	-0.046662	0.0349828	-0.0240384	0.026448	0.0147807	-0.0410614	0.01368	0.00766984	0.0283205	0.0156815	-0.0369786	-0.00774123	-0.0178302	0.021294	0.000334155	0.0348231	0.0313063	-0.00458857	0.0357714	0.0333458	0.00155202	0.0352654	0.0257782
	Jizhou	-2.68198	-2.25048	-1.49809	0.486798	0.575181	0.581051	0.61159	0.977572	-1.26135	0.608621	0.464475	-0.751867	-1.06027	0.79489	-0.546208	0.600959	0.335851	-0.933009	0.310842	0.174276	0.643506	0.35632	-0.840239	-0.175898	-0.405144	0.48385	0.00759278	0.791261	0.71135	-0.104263	0.812808	0.757693	0.0352654	0.80131	0.58574
	Shenzhou	-1.96047	-1.64505	-1.09507	0.355839	0.420445	0.424735	0.447058	0.714583	-0.922018	0.444888	0.339521	-0.549598	-0.775031	0.581047	-0.399266	0.439287	0.245499	-0.682008	0.227218	0.127392	0.470389	0.260462	-0.614196	-0.128578	-0.296151	0.353683	0.00555015	0.578394	0.519981	-0.0762138	0.594144	0.553856	0.0257782	0.58574	0.428163
	zzTW	Beijing	Tianjin	Shijiazhuang	Xinji	Gaocheng	Jinzhou	Xinle	Luquan	Tangshan	Zunhua	Qian'an	Qinhuangdao	Handan	Wuan	Xingtai	Nangong	Shahe	Baoding	Zhuozhou	Dingzhou	Anguo	Gaobeidian	Zhuangjiakou	Chengde	Cangzhou	Botou	Renqiu	Huanghua	Hejian	Langfang	Bazhou	Sanhe	Hengshui	Jizhou	Shenzhou	Diagonal
	Beijing	-0.00688635	-0.0069022	-0.0432405	-0.0300963	-0.0164395	-0.0274459	-0.00725305	0.00878619	-0.00134241	0.0116469	0.00852958	0.000372017	-0.0137735	0.00607719	-0.0174872	-0.0175658	0.000765965	-0.0164026	0.00692449	-0.0205242	-0.0133113	0.00232798	0.00142088	0.00348911	-0.0114751	-0.0103726	-0.0109309	0.00455367	-0.00538573	0.0102746	0.013907	0.0189586	-0.0310506	-0.0177339	-0.0238672	Beijing
	Tianjin	-0.00577841	-0.00579171	-0.0362836	-0.0252542	-0.0137946	-0.0230302	-0.00608612	0.0073726	-0.00112643	0.00977306	0.00715727	0.000312164	-0.0115575	0.00509944	-0.0146737	-0.0147396	0.00064273	-0.0137636	0.00581042	-0.0172221	-0.0111696	0.00195343	0.00119228	0.00292776	-0.00962886	-0.0087038	-0.00917226	0.00382104	-0.00451923	0.00862158	0.0116695	0.0159084	-0.0260549	-0.0148807	-0.0200272	-0.00577841
	Shijiazhuang	-0.00384654	-0.0038554	-0.0241531	-0.0168111	-0.00918271	-0.0153306	-0.00405138	0.00490775	-0.000749836	0.00650568	0.00476442	0.0002078	-0.00769351	0.00339457	-0.0097679	-0.00981181	0.000427849	-0.0091621	0.00386785	-0.0114643	-0.00743535	0.00130035	0.000793669	0.00194893	-0.00640969	-0.0057939	-0.00610574	0.00254357	-0.00300834	0.00573917	0.00776811	0.0105898	-0.0173441	-0.00990573	-0.0133316	-0.0038554
	Xinji	0.00124992	0.0012528	0.00784844	0.00546269	0.00298388	0.00498162	0.00131648	-0.00159475	0.000243656	-0.00211399	-0.00154818	-6.75237e-05	0.00249997	-0.00110305	0.00317404	0.00318831	-0.000139028	0.00297719	-0.00125684	0.00372528	0.00241609	-0.000422544	-0.000257899	-0.000633298	0.0020828	0.0018827	0.00198404	-0.000826522	0.000977546	-0.00186492	-0.00252421	-0.00344111	0.0056359	0.00321883	0.00433205	0.00784844
	Gaocheng	0.00147685	0.00148025	0.0092734	0.00645449	0.00352563	0.00588609	0.0015555	-0.0018843	0.000287894	-0.00249781	-0.00182926	-7.97833e-05	0.00295387	-0.00130332	0.00375032	0.00376717	-0.00016427	0.00351772	-0.00148503	0.00440164	0.00285475	-0.000499261	-0.000304723	-0.000748279	0.00246095	0.00222453	0.00234426	-0.000976585	0.00115503	-0.00220351	-0.00298251	-0.00406588	0.00665915	0.00380324	0.00511858	0.00645449
	Jinzhou	0.00149192	0.00149536	0.00936804	0.00652036	0.00356161	0.00594615	0.00157137	-0.00190353	0.000290832	-0.0025233	-0.00184793	-8.05975e-05	0.00298401	-0.00131662	0.00378859	0.00380562	-0.000165946	0.00355362	-0.00150019	0.00444656	0.00288388	-0.000504356	-0.000307833	-0.000755916	0.00248607	0.00224723	0.00236818	-0.000986551	0.00116682	-0.002226	-0.00301295	-0.00410737	0.00672711	0.00384205	0.00517081	0.00356161
	Xinle	0.00157034	0.00157395	0.0098604	0.00686306	0.0037488	0.00625867	0.00165396	-0.00200357	0.000306118	-0.00265592	-0.00194505	-8.48335e-05	0.00314085	-0.00138582	0.00398771	0.00400563	-0.000174668	0.00374039	-0.00157904	0.00468026	0.00303545	-0.000530864	-0.000324012	-0.000795645	0.00261673	0.00236534	0.00249265	-0.0010384	0.00122814	-0.00234299	-0.0031713	-0.00432325	0.00708067	0.00404398	0.00544258	0.00625867
	Luquan	0.00251004	0.00251582	0.015761	0.01097	0.00599213	0.0100039	0.00264371	-0.00320253	0.000489302	-0.00424525	-0.003109	-0.000135599	0.00502036	-0.00221511	0.00637399	0.00640265	-0.000279191	0.00597868	-0.00252395	0.00748098	0.0048519	-0.000848538	-0.000517905	-0.00127177	0.00418261	0.00378078	0.00398427	-0.00165979	0.00196307	-0.00374507	-0.00506904	-0.00691033	0.0113178	0.00646394	0.00869947	0.00264371
	Tangshan	-0.00323868	-0.00324613	-0.0203362	-0.0141544	-0.00773157	-0.0129079	-0.00341114	0.00413219	-0.00063134	0.00547759	0.0040115	0.000174961	-0.00647772	0.00285813	-0.00822429	-0.00826126	0.000360237	-0.00771422	0.00325662	-0.00965262	-0.00626035	0.00109486	0.000668246	0.00164095	-0.00539677	-0.0048783	-0.00514086	0.00214161	-0.00253293	0.00483221	0.00654052	0.00891631	-0.0146032	-0.00834034	-0.0112248	0.00413219
	Zunhua	0.00156271	0.00156631	0.00981254	0.00682974	0.00373061	0.00622829	0.00164593	-0.00199385	0.000304632	-0.00264303	-0.00193561	-8.44217e-05	0.0031256	-0.00137909	0.00396835	0.00398619	-0.00017382	0.00372224	-0.00157137	0.00465754	0.00302072	-0.000528287	-0.000322439	-0.000791783	0.00260403	0.00235386	0.00248055	-0.00103336	0.00122218	-0.00233162	-0.00315591	-0.00430226	0.0070463	0.00402435	0.00541616	0.000304632
	Qian'an	0.0011926	0.00119535	0.00748854	0.00521219	0.00284705	0.00475318	0.00125611	-0.00152162	0.000232483	-0.00201705	-0.00147718	-6.44273e-05	0.00238533	-0.00105247	0.00302849	0.0030421	-0.000132652	0.00284066	-0.00119921	0.00355445	0.00230529	-0.000403167	-0.000246073	-0.000604257	0.00198729	0.00179637	0.00189305	-0.00078862	0.000932719	-0.0017794	-0.00240846	-0.00328332	0.00537746	0.00307122	0.0041334	-0.00201705
	Qinhuangdao	-0.00193052	-0.00193496	-0.012122	-0.0084372	-0.00460865	-0.00769419	-0.00203332	0.00246312	-0.00037633	0.00326509	0.00239118	0.000104291	-0.00386125	0.00170368	-0.00490235	-0.00492438	0.00021473	-0.00459831	0.00194121	-0.00575375	-0.00373168	0.000652625	0.000398329	0.000978138	-0.00321692	-0.00290786	-0.00306437	0.00127657	-0.00150983	0.00288039	0.00389869	0.00531485	-0.00870473	-0.00497152	-0.00669091	0.00239118
	Handan	-0.00272238	-0.00272864	-0.0170942	-0.011898	-0.00649902	-0.0108502	-0.00286735	0.00347344	-0.000530693	0.00460437	0.00337199	0.000147069	-0.00544505	0.00240249	-0.00691319	-0.00694426	0.000302808	-0.00648444	0.00273746	-0.00811382	-0.00526234	0.000920318	0.000561716	0.00137935	-0.00453643	-0.00410061	-0.00432131	0.0018002	-0.00212914	0.00406187	0.00549785	0.00749489	-0.0122752	-0.00701074	-0.00943539	0.000147069
	Wuan	0.00204098	0.00204568	0.0128157	0.00891999	0.00487236	0.00813447	0.00214967	-0.00260406	0.000397865	-0.00345193	-0.00252801	-0.000110259	0.0040822	-0.00180117	0.00518287	0.00520617	-0.000227018	0.00486143	-0.00205229	0.00608299	0.00394521	-0.000689969	-0.000421122	-0.00103411	0.003401	0.00307426	0.00323972	-0.00134962	0.00159623	-0.00304521	-0.00412178	-0.00561898	0.00920283	0.005256	0.00707378	0.0040822
	Xingtai	-0.00140246	-0.00140569	-0.00880627	-0.00612936	-0.00334804	-0.00558959	-0.00147714	0.00178938	-0.000273392	0.00237199	0.00173712	7.57644e-05	-0.00280507	0.00123767	-0.0035614	-0.00357741	0.000155995	-0.00334053	0.00141023	-0.00417992	-0.00271095	0.000474111	0.000289374	0.000710586	-0.00233699	-0.00211247	-0.00222617	0.000927391	-0.00109685	0.00209252	0.00283227	0.00386107	-0.00632371	-0.00361166	-0.00486074	0.00123767
	Nangong	0.00154304	0.00154659	0.009689	0.00674376	0.00368364	0.00614988	0.00162521	-0.00196874	0.000300797	-0.00260975	-0.00191124	-8.33589e-05	0.00308625	-0.00136173	0.00391839	0.00393601	-0.000171632	0.00367537	-0.00155159	0.00459891	0.00298269	-0.000521636	-0.00031838	-0.000781814	0.00257125	0.00232422	0.00244932	-0.00102035	0.00120679	-0.00230227	-0.00311618	-0.0042481	0.00695759	0.00397368	0.00534797	0.00391839
	Shahe	0.000862341	0.000864326	0.00541478	0.0037688	0.00205863	0.00343691	0.000908261	-0.00110025	0.000168103	-0.00145848	-0.00106811	-4.65858e-05	0.00172478	-0.000761014	0.00218982	0.00219967	-9.59177e-05	0.00205401	-0.000867117	0.00257014	0.0016669	-0.00029152	-0.000177929	-0.000436923	0.00143696	0.00129891	0.00136882	-0.000570232	0.000674426	-0.00128664	-0.0017415	-0.00237408	0.00388831	0.00222072	0.00298876	0.00219967
	Baoding	-0.00239562	-0.00240114	-0.0150425	-0.0104699	-0.00571897	-0.00954789	-0.00252319	0.00305654	-0.000466997	0.00405173	0.00296727	0.000129417	-0.00479151	0.00211413	-0.00608343	-0.00611078	0.000266464	-0.00570614	0.00240889	-0.00713995	-0.00463072	0.000809857	0.000494296	0.00121379	-0.00399194	-0.00360843	-0.00380265	0.00158413	-0.00187359	0.00357434	0.00483797	0.00659532	-0.0108019	-0.00616927	-0.00830291	0.000266464
	Zhuozhou	0.000798127	0.000799964	0.00501157	0.00348816	0.00190534	0.00318098	0.000840628	-0.00101832	0.000155585	-0.00134988	-0.000988578	-4.31168e-05	0.00159634	-0.000704346	0.00202676	0.00203587	-8.87753e-05	0.00190106	-0.000802548	0.00237875	0.00154278	-0.000269812	-0.00016468	-0.000404388	0.00132996	0.00120219	0.00126689	-0.00052777	0.000624205	-0.00119083	-0.00161182	-0.0021973	0.00359876	0.00205536	0.0027662	0.00190106
	Dingzhou	0.000447478	0.000448508	0.00280978	0.00195567	0.00106825	0.00178345	0.000471306	-0.00057093	8.72302e-05	-0.000756821	-0.000554256	-2.41738e-05	0.000895005	-0.000394898	0.00113632	0.00114143	-4.97727e-05	0.00106585	-0.000449956	0.00133367	0.000864972	-0.000151273	-9.23294e-05	-0.000226724	0.000745654	0.000674018	0.000710296	-0.000295899	0.000349967	-0.000667651	-0.000903683	-0.00123194	0.00201768	0.00115236	0.0015509	-0.000449956
	Anguo	0.00165229	0.00165609	0.010375	0.00722121	0.00394444	0.00658529	0.00174027	-0.00210813	0.000322093	-0.00279452	-0.00204656	-8.92607e-05	0.00330476	-0.00145814	0.00419581	0.00421467	-0.000183783	0.00393559	-0.00166144	0.00492451	0.00319386	-0.000558567	-0.000340921	-0.000837167	0.00275329	0.00248878	0.00262273	-0.00109259	0.00129223	-0.00246527	-0.0033368	-0.00454886	0.00745019	0.00425502	0.00572661	0.00492451
	Gaobeidian	0.000914897	0.000917003	0.00574479	0.0039985	0.0021841	0.00364638	0.000963617	-0.0011673	0.000178348	-0.00154737	-0.00113321	-4.9425e-05	0.0018299	-0.000807396	0.00232329	0.00233373	-0.000101764	0.0021792	-0.000919965	0.00272678	0.00176849	-0.000309287	-0.000188773	-0.000463552	0.00152454	0.00137807	0.00145225	-0.000604985	0.00071553	-0.00136506	-0.00184764	-0.00251878	0.00412528	0.00235607	0.00317091	0.00176849
	Zhuangjiakou	-0.00215742	-0.00216239	-0.0135468	-0.00942888	-0.00515033	-0.00859854	-0.00227231	0.00275263	-0.000420563	0.00364886	0.00267223	0.000116549	-0.00431509	0.00190392	-0.00547855	-0.00550318	0.000239969	-0.00513878	0.00216937	-0.00643003	-0.00417029	0.000729332	0.000445148	0.00109311	-0.00359502	-0.00324964	-0.00342455	0.00142662	-0.00168729	0.00321895	0.00435693	0.00593954	-0.00972785	-0.00555586	-0.00747734	0.000729332
	Chengde	-0.000451642	-0.000452682	-0.00283594	-0.00197387	-0.00107819	-0.00180005	-0.000475693	0.000576244	-8.80421e-05	0.000763865	0.000559414	2.43988e-05	-0.000903335	0.000398574	-0.0011469	-0.00115205	5.0236e-05	-0.00107577	0.000454144	-0.00134608	-0.000873022	0.000152681	9.31887e-05	0.000228834	-0.000752594	-0.000680291	-0.000716907	0.000298653	-0.000353224	0.000673865	0.000912093	0.0012434	-0.00203646	-0.00116308	-0.00156533	9.31887e-05
	Cangzhou	-0.00104026	-0.00104265	-0.00653196	-0.00454639	-0.00248337	-0.00414602	-0.00109565	0.00132725	-0.000202786	0.0017594	0.00128849	5.61974e-05	-0.00208063	0.000918028	-0.00264163	-0.00265351	0.000115708	-0.0024778	0.00104602	-0.00310041	-0.00201082	0.000351667	0.00021464	0.00052707	-0.00173344	-0.0015669	-0.00165124	0.000687883	-0.000813574	0.0015521	0.00210081	0.00286391	-0.00469055	-0.00267891	-0.0036054	0.00052707
	Botou	0.00124235	0.00124521	0.0078009	0.0054296	0.00296581	0.00495145	0.0013085	-0.00158509	0.00024218	-0.00210119	-0.0015388	-6.71147e-05	0.00248483	-0.00109637	0.00315481	0.00316899	-0.000138186	0.00295915	-0.00124923	0.00370272	0.00240145	-0.000419984	-0.000256337	-0.000629462	0.00207019	0.0018713	0.00197202	-0.000821515	0.000971625	-0.00185362	-0.00250893	-0.00342027	0.00560176	0.00319933	0.00430581	0.00207019
	Renqiu	1.94955e-05	1.95403e-05	0.000122415	8.52036e-05	4.65407e-05	7.77003e-05	2.05336e-05	-2.4874e-05	3.8004e-06	-3.29728e-05	-2.41475e-05	-1.05319e-06	3.89931e-05	-1.72047e-05	4.95067e-05	4.97292e-05	-2.16847e-06	4.64363e-05	-1.96035e-05	5.81046e-05	3.76846e-05	-6.59058e-06	-4.02255e-06	-9.87779e-06	3.24863e-05	2.93652e-05	3.09458e-05	-1.28916e-05	1.52472e-05	-2.90878e-05	-3.93711e-05	-5.36724e-05	8.79053e-05	5.02053e-05	6.75686e-05	2.93652e-05
	Huanghua	0.00203167	0.00203634	0.0127572	0.00887926	0.00485012	0.00809732	0.00213985	-0.00259217	0.000396048	-0.00343617	-0.00251647	-0.000109756	0.00406356	-0.00179294	0.0051592	0.0051824	-0.000225981	0.00483923	-0.00204292	0.00605521	0.0039272	-0.000686819	-0.0004192	-0.00102939	0.00338547	0.00306022	0.00322493	-0.00134346	0.00158894	-0.00303131	-0.00410296	-0.00559332	0.00916081	0.005232	0.00704148	0.00322493
	Hejian	0.00182649	0.00183069	0.0114688	0.00798253	0.0043603	0.00727956	0.00192375	-0.00233039	0.000356051	-0.00308914	-0.00226233	-9.86712e-05	0.00365317	-0.00161187	0.00463817	0.00465902	-0.000203159	0.00435051	-0.0018366	0.00544369	0.00353059	-0.000617456	-0.000376864	-0.000925428	0.00304356	0.00275116	0.00289924	-0.00120778	0.00142847	-0.00272517	-0.00368859	-0.00502844	0.00823565	0.00470362	0.00633035	-0.00120778
	Langfang	-0.000267708	-0.000268325	-0.00168098	-0.00117	-0.00063909	-0.00106697	-0.000281964	0.000341566	-5.21864e-05	0.000452777	0.00033159	1.44623e-05	-0.000535446	0.000236252	-0.000679818	-0.000682874	2.97771e-05	-0.000637656	0.000269191	-0.000797883	-0.000517479	9.05007e-05	5.52371e-05	0.00013564	-0.000446096	-0.000403239	-0.000424942	0.000177025	-0.000209372	0.00039943	0.000540638	0.00073702	-0.0012071	-0.000689411	-0.000927842	-0.000209372
	Bazhou	0.00208699	0.0020918	0.0131046	0.00912106	0.00498219	0.00831783	0.00219813	-0.00266276	0.000406833	-0.00352974	-0.00258499	-0.000112744	0.00417421	-0.00184177	0.0052997	0.00532352	-0.000232135	0.00497101	-0.00209855	0.00622011	0.00403414	-0.000705522	-0.000430615	-0.00105742	0.00347766	0.00314355	0.00331275	-0.00138004	0.00163221	-0.00311386	-0.00421469	-0.00574563	0.00941027	0.00537448	0.00723323	-0.00311386
	Sanhe	0.00194548	0.00194995	0.012216	0.00850257	0.00464436	0.00775381	0.00204907	-0.0024822	0.000379246	-0.00329039	-0.00240971	-0.000105099	0.00389117	-0.00171688	0.00494033	0.00496254	-0.000216394	0.00463394	-0.00195625	0.00579833	0.00376059	-0.000657681	-0.000401416	-0.000985717	0.00324184	0.00293039	0.00308812	-0.00128647	0.00152153	-0.00290271	-0.00392889	-0.00535603	0.00877217	0.00501004	0.00674276	-0.00392889
	Hengshui	9.05485e-05	9.07569e-05	0.000568568	0.000395736	0.000216163	0.000360886	9.53703e-05	-0.00011553	1.76513e-05	-0.000153145	-0.000112155	-4.89165e-06	0.000181107	-7.99089e-05	0.000229938	0.000230972	-1.00717e-05	0.000215678	-9.10501e-05	0.000269872	0.00017503	-3.06105e-05	-1.86831e-05	-4.58783e-05	0.000150885	0.00013639	0.000143731	-5.98761e-05	7.08169e-05	-0.000135101	-0.000182863	-0.000249286	0.000408284	0.000233183	0.000313829	-0.000249286
	Jizhou	0.00205747	0.00206221	0.0129192	0.00899204	0.00491172	0.00820017	0.00216703	-0.0026251	0.000401078	-0.00347981	-0.00254843	-0.00011115	0.00411517	-0.00181571	0.00522473	0.00524822	-0.000228851	0.0049007	-0.00206887	0.00613212	0.00397708	-0.000695542	-0.000424524	-0.00104246	0.00342846	0.00309909	0.00326589	-0.00136052	0.00160912	-0.00306981	-0.00415507	-0.00566436	0.00927716	0.00529845	0.00713091	0.00927716
	Shenzhou	0.00150396	0.00150743	0.00944363	0.00657298	0.00359035	0.00599414	0.00158405	-0.00191889	0.000293179	-0.00254366	-0.00186284	-8.12478e-05	0.00300809	-0.00132725	0.00381916	0.00383633	-0.000167285	0.0035823	-0.00151229	0.00448244	0.00290715	-0.000508425	-0.000310317	-0.000762015	0.00250613	0.00226536	0.00238729	-0.000994512	0.00117623	-0.00224396	-0.00303726	-0.00414052	0.00678139	0.00387305	0.00521254	0.00387305
																																					0.0530547
		0.127892	0.0356981	-2.4391	-2.02088	-1.16922	-1.87189	-0.591472	0.353358	0.180996	0.613635	0.445431	0.182592	-0.653716	0.219319	-0.999018	-1.24645	-0.0221572	-0.848163	0.375605	-1.34482	-0.984301	0.0730631	0.26811	0.259529	-0.645682	-0.763286	-0.698223	0.122993	-0.49355	0.676828	0.71452	1.0481	-1.98628	-1.2995	-1.64481
	(ei-ej)2	Beijing	Tianjin	Shijiazhuang	Xinji	Gaocheng	Jinzhou	Xinle	Luquan	Tangshan	Zunhua	Qian'an	Qinhuangdao	Handan	Wuan	Xingtai	Nangong	Shahe	Baoding	Zhuozhou	Dingzhou	Anguo	Gaobeidian	Zhuangjiakou	Chengde	Cangzhou	Botou	Renqiu	Huanghua	Hejian	Langfang	Bazhou	Sanhe	Hengshui	Jizhou	Shenzhou
0.127892	Beijing	0	0.00849978	6.58947	4.61724	1.68251	3.99914	0.517484	0.0508346	0.00282001	0.235946	0.100831	0.00299204	0.610912	0.00835887	1.26993	1.88881	0.0225149	0.952684	0.0613618	2.16887	1.23697	0.00300625	0.0196609	0.0173282	0.598417	0.794199	0.682466	2.40002e-05	0.38619	0.30133	0.344132	0.846784	4.46974	2.03745	3.14248
0.0356981	Tianjin	0.00849978	0	6.12465	4.22953	1.45183	3.63891	0.393342	0.100908	0.0211115	0.334011	0.167881	0.0215778	0.475292	0.0337167	1.07064	1.64389	0.00334724	0.781211	0.115537	1.90582	1.0404	0.00139614	0.0540152	0.0501003	0.464279	0.638375	0.53864	0.00762046	0.280103	0.411047	0.460799	1.02496	4.08841	1.78275	2.82411
-2.4391	Shijiazhuang	6.58947	6.12465	0	0.174909	1.6126	0.321728	3.41375	7.79785	6.86493	9.31922	8.32055	6.87329	3.18761	7.06722	2.07385	1.42244	5.84164	2.5311	7.92259	1.19746	2.11645	6.31099	7.32901	7.28262	3.21637	2.80837	3.03067	6.56435	3.78519	9.70903	9.94535	12.1606	0.205048	1.2987	0.630902
-2.02088	Xinji	4.61724	4.22953	0.174909	0	0.725327	0.022198	2.04322	5.63702	4.84827	6.94069	6.08271	4.8553	1.86915	5.01851	1.04421	0.599754	3.99491	1.37527	5.74316	0.457066	1.0745	4.38461	5.23949	5.20028	1.89118	1.58155	1.74943	4.59621	2.33275	7.27765	7.48243	9.41867	0.00119721	0.520395	0.14143
-1.16922	Gaocheng	1.68251	1.45183	1.6126	0.725327	0	0.493747	0.333796	2.31825	1.82309	3.17858	2.60711	1.8274	0.265747	1.92805	0.0289695	0.00596343	1.31576	0.103079	2.38649	0.0308336	0.0341959	1.54327	2.06592	2.04133	0.274095	0.164785	0.221841	1.66982	0.456534	3.4079	3.54849	4.91652	0.667588	0.0169721	0.226185
-1.87189	Jinzhou	3.99914	3.63891	0.321728	0.022198	0.493747	0	1.63948	4.95174	4.21436	6.17785	5.36999	4.22091	1.48396	4.37317	0.761912	0.391185	3.42153	1.04802	5.05125	0.277809	0.78782	3.78286	4.57962	4.54296	1.5036	1.22901	1.3775	3.97957	1.89983	6.49598	6.68954	8.52637	0.0130849	0.327635	0.0515662
-0.591472	Xinle	0.517484	0.393342	3.41375	2.04322	0.333796	1.63948	0	0.892702	0.596706	1.45228	1.07517	0.599174	0.00387443	0.657382	0.166094	0.428991	0.324119	0.0658906	0.935238	0.56753	0.154315	0.441606	0.73888	0.724202	0.00293876	0.0295202	0.0113959	0.51046	0.0095887	1.60858	1.70561	2.6882	1.9455	0.501304	1.10953
0.353358	Luquan	0.0508346	0.100908	7.79785	5.63702	2.31825	4.95174	0.892702	0	0.0297085	0.0677443	0.00847747	0.0291609	1.0142	0.0179663	1.82892	2.55937	0.141011	1.44365	0.000494965	2.8838	1.78933	0.0785651	0.00726721	0.00880381	0.99808	1.24689	1.10582	0.0530677	0.717252	0.104633	0.130438	0.482668	5.47392	2.73194	3.99268
0.180996	Tangshan	0.00282001	0.0211115	6.86493	4.84827	1.82309	4.21436	0.596706	0.0297085	0	0.187176	0.0699257	2.54659e-06	0.696745	0.00146866	1.39243	2.03759	0.0412713	1.05917	0.0378728	2.32811	1.35792	0.0116495	0.00758879	0.00616742	0.683396	0.891668	0.773026	0.00336432	0.455012	0.245849	0.284648	0.751871	4.6971	2.19187	3.33357
0.613635	Zunhua	0.235946	0.334011	9.31922	6.94069	3.17858	6.17785	1.45228	0.0677443	0.187176	0	0.0282926	0.185798	1.60618	0.155485	2.60065	3.4599	0.404232	2.13685	0.0566581	3.83554	2.5534	0.292218	0.119388	0.125391	1.58588	1.89591	1.72097	0.240729	1.22586	0.0039933	0.0101778	0.188761	6.75957	3.66008	5.10058
0.445431	Qian'an	0.100831	0.167881	8.32055	6.08271	2.60711	5.36999	1.07517	0.00847747	0.0699257	0.0282926	0	0.0690843	1.20812	0.0511265	2.08643	2.86245	0.218639	1.67339	0.00487558	3.20499	2.04413	0.138658	0.0314428	0.0345595	1.19053	1.461	1.30794	0.103966	0.881684	0.0535444	0.072409	0.363211	5.91323	3.04478	4.36911
0.182592	Qinhuangdao	0.00299204	0.0215778	6.87329	4.8553	1.8274	4.22091	0.599174	0.0291609	2.54659e-06	0.185798	0.0690843	0	0.699412	0.00134889	1.3962	2.04215	0.0419222	1.06246	0.0372542	2.33298	1.36164	0.0119966	0.0073133	0.00591932	0.686037	0.894685	0.775835	0.00355199	0.457167	0.244269	0.282948	0.749106	4.70402	2.1966	3.3394
-0.653716	Handan	0.610912	0.475292	3.18761	1.86915	0.265747	1.48396	0.00387443	1.0142	0.696745	1.60618	1.20812	0.699412	0	0.762191	0.119233	0.351328	0.398867	0.0378095	1.0595	0.477621	0.109286	0.528208	0.849764	0.834017	6.45547e-05	0.0120055	0.00198083	0.603278	0.0256534	1.77035	1.87207	2.89618	1.77573	0.417036	0.98227
0.219319	Wuan	0.00835887	0.0337167	7.06722	5.01851	1.92805	4.37317	0.657382	0.0179663	0.00146866	0.155485	0.0511265	0.00134889	0.762191	0	1.48435	2.14847	0.0583109	1.13952	0.0244254	2.44652	1.4487	0.0213908	0.00238052	0.00161683	0.748227	0.965513	0.841884	0.00927867	0.508182	0.209314	0.245224	0.68688	4.86468	2.30681	3.47498
-0.999018	Xingtai	1.26993	1.07064	2.07385	1.04421	0.0289695	0.761912	0.166094	1.82892	1.39243	2.60065	2.08643	1.3962	0.119233	1.48435	0	0.0612204	0.954257	0.0227573	1.88959	0.119577	0.000216589	1.14936	1.60561	1.58394	0.124847	0.0555698	0.0904778	1.25891	0.255499	2.80846	2.93621	4.1907	0.974692	0.0902891	0.417049
-1.24645	Nangong	1.88881	1.64389	1.42244	0.599754	0.00596343	0.391185	0.428991	2.55937	2.03759	3.4599	2.86245	2.04215	0.351328	2.14847	0.0612204	0	1.49888	0.158629	2.63105	0.009677	0.0687198	1.7411	2.29388	2.26796	0.360917	0.233444	0.300548	1.87536	0.566853	3.69898	3.84539	5.26495	0.547359	0.00281472	0.158695
-0.0221572	Shahe	0.0225149	0.00334724	5.84164	3.99491	1.31576	3.42153	0.324119	0.141011	0.0412713	0.404232	0.218639	0.0419222	0.398867	0.0583109	0.954257	1.49888	0	0.682286	0.158215	1.74943	0.925721	0.00906691	0.0842549	0.0793472	0.388783	0.549272	0.457065	0.0210687	0.222211	0.48858	0.542693	1.14545	3.85779	1.6316	2.63301
-0.848163	Baoding	0.952684	0.781211	2.5311	1.37527	0.103079	1.04802	0.0658906	1.44365	1.05917	2.13685	1.67339	1.06246	0.0378095	1.13952	0.0227573	0.158629	0.682286	0	1.49761	0.246666	0.0185336	0.848658	1.24607	1.22698	0.0409987	0.00720414	0.0224821	0.943145	0.125751	2.3256	2.44198	3.59582	1.29532	0.203705	0.634649
0.375605	Zhuozhou	0.0613618	0.115537	7.92259	5.74316	2.38649	5.05125	0.935238	0.000494965	0.0378728	0.0566581	0.00487558	0.0372542	1.0595	0.0244254	1.88959	2.63105	0.158215	1.49761	0	2.95986	1.84935	0.0915319	0.0115553	0.0134737	1.04303	1.29707	1.15311	0.0638129	0.755431	0.0907347	0.114863	0.45225	5.57852	2.80598	4.08209
-1.34482	Dingzhou	2.16887	1.90582	1.19746	0.457066	0.0308336	0.277809	0.56753	2.8838	2.32811	3.83554	3.20499	2.33298	0.477621	2.44652	0.119577	0.009677	1.74943	0.246666	2.95986	0	0.129972	2.01039	2.60153	2.57393	0.488791	0.338179	0.418085	2.15447	0.724657	4.08705	4.24087	5.72606	0.411478	0.0020537	0.0899965
-0.984301	Anguo	1.23697	1.0404	2.11645	1.0745	0.0341959	0.78782	0.154315	1.78933	1.35792	2.5534	2.04413	1.36164	0.109286	1.4487	0.000216589	0.0687198	0.925721	0.0185336	1.84935	0.129972	0	1.11802	1.56853	1.54711	0.114663	0.0488478	0.0818408	1.2261	0.240837	2.75935	2.88599	4.13066	1.00397	0.0993501	0.436274
0.0730631	Gaobeidian	0.00300625	0.00139614	6.31099	4.38461	1.54327	3.78286	0.441606	0.0785651	0.0116495	0.292218	0.138658	0.0119966	0.528208	0.0213908	1.14936	1.7411	0.00906691	0.848658	0.0915319	2.01039	1.11802	0	0.0380432	0.0347696	0.516594	0.69948	0.594882	0.00249303	0.32105	0.364532	0.411467	0.950699	4.24091	1.88393	2.95109
0.26811	Zhuangjiakou	0.0196609	0.0540152	7.32901	5.23949	2.06592	4.57962	0.73888	0.00726721	0.00758879	0.119388	0.0314428	0.0073133	0.849764	0.00238052	1.60561	2.29388	0.0842549	1.24607	0.0115553	2.60153	1.56853	0.0380432	0	7.36287e-05	0.835015	1.06378	0.933799	0.0210588	0.580125	0.16705	0.199282	0.608387	5.08229	2.4574	3.65927
0.259529	Chengde	0.0173282	0.0501003	7.28262	5.20028	2.04133	4.54296	0.724202	0.00880381	0.00616742	0.125391	0.0345595	0.00591932	0.834017	0.00161683	1.58394	2.26796	0.0793472	1.22698	0.0134737	2.57393	1.54711	0.0347696	7.36287e-05	0	0.819407	1.04615	0.917289	0.018642	0.567127	0.174138	0.207017	0.621846	5.04367	2.43057	3.62651
-0.645682	Cangzhou	0.598417	0.464279	3.21637	1.89118	0.274095	1.5036	0.00293876	0.99808	0.683396	1.58588	1.19053	0.686037	6.45547e-05	0.748227	0.124847	0.360917	0.388783	0.0409987	1.04303	0.488791	0.114663	0.516594	0.835015	0.819407	0	0.0138307	0.00276057	0.590862	0.0231442	1.74903	1.85015	2.8689	1.79721	0.427478	0.998261
-0.763286	Botou	0.794199	0.638375	2.80837	1.58155	0.164785	1.22901	0.0295202	1.24689	0.891668	1.89591	1.461	0.894685	0.0120055	0.965513	0.0555698	0.233444	0.549272	0.00720414	1.29707	0.338179	0.0488478	0.69948	1.06378	1.04615	0.0138307	0	0.00423318	0.785491	0.0727577	2.07393	2.18391	3.28112	1.49572	0.287525	0.777088
-0.698223	Renqiu	0.682466	0.53864	3.03067	1.74943	0.221841	1.3775	0.0113959	1.10582	0.773026	1.72097	1.30794	0.775835	0.00198083	0.841884	0.0904778	0.300548	0.457065	0.0224821	1.15311	0.418085	0.0818408	0.594882	0.933799	0.917289	0.00276057	0.00423318	0	0.674396	0.0418912	1.89076	1.99584	3.04965	1.6591	0.361534	0.89603
0.122993	Huanghua	2.40002e-05	0.00762046	6.56435	4.59621	1.66982	3.97957	0.51046	0.0530677	0.00336432	0.240729	0.103966	0.00355199	0.603278	0.00927867	1.25891	1.87536	0.0210687	0.943145	0.0638129	2.15447	1.2261	0.00249303	0.0210588	0.018642	0.590862	0.785491	0.674396	0	0.380125	0.306732	0.349904	0.855824	4.44905	2.02349	3.12513
-0.49355	Hejian	0.38619	0.280103	3.78519	2.33275	0.456534	1.89983	0.0095887	0.717252	0.455012	1.22586	0.881684	0.457167	0.0256534	0.508182	0.255499	0.566853	0.222211	0.125751	0.755431	0.724657	0.240837	0.32105	0.580125	0.567127	0.0231442	0.0727577	0.0418912	0.380125	0	1.36978	1.45943	2.37669	2.22825	0.649556	1.3254
0.676828	Langfang	0.30133	0.411047	9.70903	7.27765	3.4079	6.49598	1.60858	0.104633	0.245849	0.0039933	0.0535444	0.244269	1.77035	0.209314	2.80846	3.69898	0.48858	2.3256	0.0907347	4.08705	2.75935	0.364532	0.16705	0.174138	1.74903	2.07393	1.89076	0.306732	1.36978	0	0.00142072	0.137844	7.09216	3.90587	5.39001
0.71452	Bazhou	0.344132	0.460799	9.94535	7.48243	3.54849	6.68954	1.70561	0.130438	0.284648	0.0101778	0.072409	0.282948	1.87207	0.245224	2.93621	3.84539	0.542693	2.44198	0.114863	4.24087	2.88599	0.411467	0.199282	0.207017	1.85015	2.18391	1.99584	0.349904	1.45943	0.00142072	0	0.111276	7.29434	4.05628	5.56645
1.0481	Sanhe	0.846784	1.02496	12.1606	9.41867	4.91652	8.52637	2.6882	0.482668	0.751871	0.188761	0.363211	0.749106	2.89618	0.68688	4.1907	5.26495	1.14545	3.59582	0.45225	5.72606	4.13066	0.950699	0.608387	0.621846	2.8689	3.28112	3.04965	0.855824	2.37669	0.137844	0.111276	0	9.20749	5.51123	7.25178
-1.98628	Hengshui	4.46974	4.08841	0.205048	0.00119721	0.667588	0.0130849	1.9455	5.47392	4.6971	6.75957	5.91323	4.70402	1.77573	4.86468	0.974692	0.547359	3.85779	1.29532	5.57852	0.411478	1.00397	4.24091	5.08229	5.04367	1.79721	1.49572	1.6591	4.44905	2.22825	7.09216	7.29434	9.20749	0	0.471671	0.116603
-1.2995	Jizhou	2.03745	1.78275	1.2987	0.520395	0.0169721	0.327635	0.501304	2.73194	2.19187	3.66008	3.04478	2.1966	0.417036	2.30681	0.0902891	0.00281472	1.6316	0.203705	2.80598	0.0020537	0.0993501	1.88393	2.4574	2.43057	0.427478	0.287525	0.361534	2.02349	0.649556	3.90587	4.05628	5.51123	0.471671	0	0.11924
-1.64481	Shenzhou	3.14248	2.82411	0.630902	0.14143	0.226185	0.0515662	1.10953	3.99268	3.33357	5.10058	4.36911	3.3394	0.98227	3.47498	0.417049	0.158695	2.63301	0.634649	4.08209	0.0899965	0.436274	2.95109	3.65927	3.62651	0.998261	0.777088	0.89603	3.12513	1.3254	5.39001	5.56645	7.25178	0.116603	0.11924	0
																																				1.58074
	wij(ei-ej)2	Beijing	Tianjin	Shijiazhuang	Xinji	Gaocheng	Jinzhou	Xinle	Luquan	Tangshan	Zunhua	Qian'an	Qinhuangdao	Handan	Wuan	Xingtai	Nangong	Shahe	Baoding	Zhuozhou	Dingzhou	Anguo	Gaobeidian	Zhuangjiakou	Chengde	Cangzhou	Botou	Renqiu	Huanghua	Hejian	Langfang	Bazhou	Sanhe	Hengshui	Jizhou	Shenzhou
	Beijing	0	7.87677e-06	0.0030477	0.00222995	0.00078235	0.00196065	0.000276802	2.22853e-05	2.18635e-06	0.000207517	6.12184e-05	1.27295e-06	0.000171539	2.47575e-06	0.000431621	0.000722222	7.32325e-06	0.000757501	0.000102701	0.00127044	0.000769531	3.51308e-06	1.40008e-05	1.15414e-05	0.000303692	0.000392681	0.000461249	1.35219e-08	0.000224602	0.000531411	0.000353396	0.00170051	0.00199062	0.000833634	0.00153556
	Tianjin	7.87677e-06	0	0.00280918	0.00202498	0.00066945	0.00176833	0.000208002	4.34492e-05	2.34668e-05	0.000302476	0.000112718	9.90418e-06	0.000132783	9.93298e-06	0.00036166	0.000670933	1.08235e-06	0.000612338	0.000122148	0.00110463	0.000640026	1.6877e-06	2.20129e-05	2.69819e-05	0.000398171	0.000418705	0.000436812	7.8524e-06	0.000208458	0.000777014	0.000983565	0.00118008	0.00197864	0.000788801	0.00142815
	Shijiazhuang	0.0030477	0.00280918	0	0.000315932	0.00636952	0.000789981	0.0109534	0.0406524	0.00234483	0.00303355	0.00236551	0.00163389	0.00217091	0.00553904	0.00243355	0.00143092	0.00592847	0.00276057	0.00498389	0.00233792	0.00283649	0.00410786	0.00287171	0.0020275	0.00207473	0.00227442	0.00229826	0.00259098	0.00290616	0.00485599	0.00556331	0.00499817	0.000231486	0.00134731	0.000877949
	Xinji	0.00222995	0.00202498	0.000315932	0	0.00209428	0.000113046	0.00317105	0.00770047	0.00181959	0.002362	0.00186916	0.00124406	0.00114882	0.00348035	0.00103604	0.000945556	0.00350403	0.00157233	0.00382337	0.000803404	0.00213503	0.00303482	0.00189139	0.00148564	0.00172562	0.00202647	0.0017487	0.00210863	0.00262934	0.0038146	0.00441151	0.00402256	3.25522e-06	0.000966945	0.000605788
	Gaocheng	0.00078235	0.00066945	0.00636952	0.00209428	0	0.00287973	0.000845993	0.00537152	0.00062517	0.00103858	0.000743633	0.000438733	0.0001834	0.00153438	3.4902e-05	7.16369e-06	0.00136605	0.000111633	0.00150839	6.33664e-05	5.75631e-05	0.00101212	0.000778546	0.000570141	0.000198846	0.000155028	0.000186207	0.000683762	0.000402688	0.00171435	0.00199787	0.00203038	0.000996547	2.15193e-05	0.000413668
	Jinzhou	0.00196065	0.00176833	0.000789981	0.000113046	0.00287973	0	0.00327869	0.00845487	0.0015023	0.00209444	0.00158172	0.00104195	0.000959695	0.00321267	0.000821777	0.000534057	0.0032298	0.001242	0.00343327	0.000600281	0.00163048	0.00267545	0.00172187	0.00130939	0.00120854	0.00132345	0.00127489	0.00170951	0.00185741	0.00346086	0.00401711	0.0036901	2.51669e-05	0.000494992	0.00012594
	Xinle	0.000276802	0.000208002	0.0109534	0.00317105	0.000845993	0.00327869	0	0.0019669	0.000226153	0.000522507	0.000333049	0.000152947	2.24074e-06	0.000427801	0.00014962	0.000360786	0.000260699	0.000106113	0.000722909	0.00242122	0.000329481	0.000354095	0.000320824	0.0002195	2.10348e-06	2.38782e-05	1.09482e-05	0.000227007	9.14716e-06	0.000940575	0.00113822	0.00125593	0.00199233	0.000448206	0.00139973
	Luquan	2.22853e-05	4.34492e-05	0.0406524	0.00770047	0.00537152	0.00845487	0.0019669	0	9.6774e-06	2.12296e-05	2.31648e-06	6.70535e-06	0.000636531	1.2825e-05	0.00187162	0.00219724	0.000126998	0.00136312	2.90253e-07	0.00440683	0.00201421	4.68061e-05	2.81287e-06	2.37242e-06	0.000578276	0.00088403	0.000756955	1.98329e-05	0.000496482	4.88574e-05	6.75892e-05	0.000189134	0.00514372	0.0024077	0.00446453
	Tangshan	2.18635e-06	2.34668e-05	0.00234483	0.00181959	0.00062517	0.0015023	0.000226153	9.6774e-06	0	0.000399334	0.000115903	1.94191e-09	0.00016866	3.69806e-07	0.000394073	0.000687186	1.12968e-05	0.000523502	2.37392e-05	0.000941505	0.000572234	7.39795e-06	2.82562e-06	4.58874e-06	0.000406544	0.000437177	0.000442215	2.34199e-06	0.000244807	0.000212539	0.000234094	0.000863421	0.00181971	0.000789851	0.00133749
	Zunhua	0.000207517	0.000302476	0.00303355	0.002362	0.00103858	0.00209444	0.000522507	2.12296e-05	0.000399334	0	5.10492e-05	0.000147191	0.000364622	3.66242e-05	0.000683046	0.00106816	0.000102928	0.000985812	3.75861e-05	0.00146556	0.00101431	0.000173962	4.78249e-05	0.000133795	0.000811201	0.000819467	0.000851096	0.000136824	0.000574807	3.56107e-06	7.15676e-06	0.00028947	0.00236744	0.00120041	0.00184376
	Qian'an	6.12184e-05	0.000112718	0.00236551	0.00186916	0.000743633	0.00158172	0.000333049	2.31648e-06	0.000115903	5.10492e-05	0	9.09106e-05	0.000255914	1.1209e-05	0.000506023	0.000805217	5.1528e-05	0.00064041	2.44815e-06	0.00104653	0.000689941	6.5674e-05	1.04585e-05	2.64332e-05	0.000524289	0.000555647	0.000559469	5.13089e-05	0.000360105	3.44804e-05	4.01001e-05	0.000312531	0.00186479	0.000904894	0.00141754
	Qinhuangdao	1.27295e-06	9.90418e-06	0.00163389	0.00124406	0.000438733	0.00104195	0.000152947	6.70535e-06	1.94191e-09	0.000147191	9.09106e-05	0	0.00013026	2.58918e-07	0.000292598	0.00048583	8.57016e-06	0.000321736	1.37999e-05	0.000621834	0.000376002	4.25505e-06	1.97133e-06	3.29755e-06	0.000235002	0.000272944	0.000259791	1.33138e-06	0.000147618	0.000108037	0.000113407	0.000401542	0.00123157	0.000547324	0.000895111
	Handan	0.000171539	0.000132783	0.00217091	0.00114882	0.0001834	0.000959695	2.24074e-06	0.000636531	0.00016866	0.000364622	0.000255914	0.00013026	0	0.00247768	0.000184822	0.000279356	0.000712106	1.62484e-05	0.000354004	0.000248464	5.45114e-05	0.000179934	0.000212644	0.000167098	2.52189e-08	5.4577e-06	7.70216e-07	0.000165449	1.05691e-05	0.000520899	0.000587425	0.000755738	0.00109093	0.000277912	0.000552133
	Wuan	2.47575e-06	9.93298e-06	0.00553904	0.00348035	0.00153438	0.00321267	0.000427801	1.2825e-05	3.69806e-07	3.66242e-05	1.1209e-05	2.58918e-07	0.00247768	0	0.00327894	0.0018418	0.000140491	0.000533847	8.70066e-06	0.00141429	0.000796087	7.77705e-06	6.25835e-07	3.36411e-07	0.000311744	0.000473272	0.000350625	2.6612e-06	0.000224109	6.51341e-05	8.16907e-05	0.00018833	0.00331364	0.00170881	0.00218005
	Xingtai	0.000431621	0.00036166	0.00243355	0.00103604	3.4902e-05	0.000821777	0.00014962	0.00187162	0.000394073	0.000683046	0.000506023	0.000292598	0.000184822	0.00327894	0	8.40338e-05	0.00533345	1.3324e-05	0.000796023	9.17486e-05	1.56302e-07	0.000496175	0.000475426	0.000362288	6.36275e-05	3.46855e-05	4.59974e-05	0.000412937	0.000139648	0.00101042	0.00114348	0.00130424	0.000946213	9.90042e-05	0.00035955
	Nangong	0.000722222	0.000670933	0.00143092	0.000945556	7.16369e-06	0.000534057	0.000360786	0.00219724	0.000687186	0.00106816	0.000805217	0.00048583	0.000279356	0.0018418	8.40338e-05	0	0.00180859	0.000111759	0.00128543	8.68965e-06	6.51165e-05	0.000875155	0.000691992	0.000561947	0.000263987	0.000225816	0.000213786	0.000756089	0.000449432	0.00150822	0.00171606	0.0018242	0.00118534	1.08406e-05	0.000254022
	Shahe	7.32325e-06	1.08235e-06	0.00592847	0.00350403	0.00136605	0.0032298	0.000260699	0.000126998	1.12968e-05	0.000102928	5.1528e-05	8.57016e-06	0.000712106	0.000140491	0.00533345	0.00180859	0	0.000370574	6.31346e-05	0.00121787	0.000609864	3.70282e-06	2.40017e-05	1.76161e-05	0.00018673	0.000318971	0.000218267	6.64925e-06	0.000113984	0.000167798	0.000200998	0.000342403	0.00335458	0.00158119	0.00203773
	Baoding	0.000757501	0.000612338	0.00276057	0.00157233	0.000111633	0.001242	0.000106113	0.00136312	0.000523502	0.000985812	0.00064041	0.000321736	1.62484e-05	0.000533847	1.3324e-05	0.000111759	0.000370574	0	0.00217288	0.000515381	4.50334e-05	0.00134307	0.000654463	0.000456554	4.11358e-05	7.73973e-06	4.64471e-05	0.000573925	0.000200322	0.00212393	0.00276485	0.00235241	0.00119584	0.000158916	0.000744254
	Zhuozhou	0.000102701	0.000122148	0.00498389	0.00382337	0.00150839	0.00343327	0.000722909	2.90253e-07	2.37392e-05	3.75861e-05	2.44815e-06	1.37999e-05	0.000354004	8.70066e-06	0.000796023	0.00128543	6.31346e-05	0.00217288	0	0.00259923	0.00177993	0.000308528	7.25692e-06	6.64615e-06	0.00068863	0.000892033	0.00126553	3.88702e-05	0.000656322	0.000180037	0.000173776	0.000520795	0.00332656	0.00149603	0.00276184
	Dingzhou	0.00127044	0.00110463	0.00233792	0.000803404	6.33664e-05	0.000600281	0.00242122	0.00440683	0.000941505	0.00146556	0.00104653	0.000621834	0.000248464	0.00141429	9.17486e-05	8.68965e-06	0.00121787	0.000515381	0.00259923	0	0.000488252	0.00185908	0.00116303	0.000820507	0.000409053	0.000325623	0.000495823	0.00103649	0.000856455	0.00264626	0.00318208	0.00289475	0.000456655	1.96895e-06	0.000133874
	Anguo	0.000769531	0.000640026	0.00283649	0.00213503	5.75631e-05	0.00163048	0.000329481	0.00201421	0.000572234	0.00101431	0.000689941	0.000376002	5.45114e-05	0.000796087	1.56302e-07	6.51165e-05	0.000609864	4.50334e-05	0.00177993	0.000488252	0	0.00113892	0.000679884	0.000509379	0.000114747	6.14255e-05	0.000126386	0.000645897	0.000370264	0.00190995	0.00234064	0.0021991	0.00142067	0.000108387	0.000940139
	Gaobeidian	3.51308e-06	1.6877e-06	0.00410786	0.00303482	0.00101212	0.00267545	0.000354095	4.68061e-05	7.39795e-06	0.000173962	6.5674e-05	4.25505e-06	0.000179934	7.77705e-06	0.000496175	0.000875155	3.70282e-06	0.00134307	0.000308528	0.00185908	0.00113892	0	2.10066e-05	1.5374e-05	0.00035449	0.000500804	0.000696735	1.63686e-06	0.000293557	0.000642165	0.000915946	0.000873985	0.00261847	0.00103611	0.00207724
	Zhuangjiakou	1.40008e-05	2.20129e-05	0.00287171	0.00189139	0.000778546	0.00172187	0.000320824	2.81287e-06	2.82562e-06	4.78249e-05	1.04585e-05	1.97133e-06	0.000212644	6.25835e-07	0.000475426	0.000691992	2.40017e-05	0.000654463	7.25692e-06	0.00116303	0.000679884	2.10066e-05	0	3.34576e-08	0.000288607	0.00037624	0.000401183	6.68614e-06	0.000229813	8.51028e-05	9.12969e-05	0.000326869	0.00170621	0.000773412	0.00133149
	Chengde	1.15414e-05	2.69819e-05	0.0020275	0.00148564	0.000570141	0.00130939	0.0002195	2.37242e-06	4.58874e-06	0.000133795	2.64332e-05	3.29755e-06	0.000167098	3.36411e-07	0.000362288	0.000561947	1.76161e-05	0.000456554	6.64615e-06	0.000820507	0.000509379	1.5374e-05	3.34576e-08	0	0.000297775	0.000336342	0.000325412	7.29286e-06	0.000193597	0.000101031	9.71398e-05	0.000523591	0.00138107	0.000632004	0.00104322
	Cangzhou	0.000303692	0.000398171	0.00207473	0.00172562	0.000198846	0.00120854	2.10348e-06	0.000578276	0.000406544	0.000811201	0.000524289	0.000235002	2.52189e-08	0.000311744	6.36275e-05	0.000263987	0.00018673	4.11358e-05	0.00068863	0.000409053	0.000114747	0.00035449	0.000288607	0.000297775	0	3.09286e-05	4.49713e-06	0.000493941	5.24674e-05	0.00123137	0.00136052	0.00162593	0.00177953	0.000355123	0.00108052
	Botou	0.000392681	0.000418705	0.00227442	0.00202647	0.000155028	0.00132345	2.38782e-05	0.00088403	0.000437177	0.000819467	0.000555647	0.000272944	5.4577e-06	0.000473272	3.46855e-05	0.000225816	0.000318971	7.73973e-06	0.000892033	0.000325623	6.14255e-05	0.000500804	0.00037624	0.000336342	3.09286e-05	0	6.55776e-06	0.000505194	0.000177807	0.00116578	0.00132514	0.00154546	0.0023015	0.000340792	0.00127731
	Renqiu	0.000461249	0.000436812	0.00229826	0.0017487	0.000186207	0.00127489	1.09482e-05	0.000756955	0.000442215	0.000851096	0.000559469	0.000259791	7.70216e-07	0.000350625	4.59974e-05	0.000213786	0.000218267	4.64471e-05	0.00126553	0.000495823	0.000126386	0.000696735	0.000401183	0.000325412	4.49713e-06	6.55776e-06	0	0.000533835	0.000160439	0.00143578	0.00180593	0.00174215	0.00162347	0.000297374	0.00105464
	Huanghua	1.35219e-08	7.8524e-06	0.00259098	0.00210863	0.000683762	0.00170951	0.000227007	1.98329e-05	2.34199e-06	0.000136824	5.13089e-05	1.33138e-06	0.000165449	2.6612e-06	0.000412937	0.000756089	6.64925e-06	0.000573925	3.88702e-05	0.00103649	0.000645897	1.63686e-06	6.68614e-06	7.29286e-06	0.000493941	0.000505194	0.000533835	0	0.00027668	0.00025043	0.000300524	0.000545494	0.00212217	0.000883515	0.00155662
	Hejian	0.000224602	0.000208458	0.00290616	0.00262934	0.000402688	0.00185741	9.14716e-06	0.000496482	0.000244807	0.000574807	0.000360105	0.000147618	1.05691e-05	0.000224109	0.000139648	0.000449432	0.000113984	0.000200322	0.000656322	0.000856455	0.000370264	0.000293557	0.000229813	0.000193597	5.24674e-05	0.000177807	0.000160439	0.00027668	0	0.000879912	0.00108508	0.00122375	0.00253968	0.00060639	0.00179988
	Langfang	0.000531411	0.000777014	0.00485599	0.0038146	0.00171435	0.00346086	0.000940575	4.88574e-05	0.000212539	3.56107e-06	3.44804e-05	0.000108037	0.000520899	6.51341e-05	0.00101042	0.00150822	0.000167798	0.00212393	0.000180037	0.00264626	0.00190995	0.000642165	8.51028e-05	0.000101031	0.00123137	0.00116578	0.00143578	0.00025043	0.000879912	0	3.32442e-06	0.00025108	0.0034053	0.0017121	0.00286132
	Bazhou	0.000353396	0.000983565	0.00556331	0.00441151	0.00199787	0.00401711	0.00113822	6.75892e-05	0.000234094	7.15676e-06	4.01001e-05	0.000113407	0.000587425	8.16907e-05	0.00114348	0.00171606	0.000200998	0.00276485	0.000173776	0.00318208	0.00234064	0.000915946	9.12969e-05	9.71398e-05	0.00136052	0.00132514	0.00180593	0.000300524	0.00108508	3.32442e-06	0	0.000116334	0.00389872	0.00195992	0.00332916
	Sanhe	0.00170051	0.00118008	0.00499817	0.00402256	0.00203038	0.0036901	0.00125593	0.000189134	0.000863421	0.00028947	0.000312531	0.000401542	0.000755738	0.00018833	0.00130424	0.0018242	0.000342403	0.00235241	0.000520795	0.00289475	0.0021991	0.000873985	0.000326869	0.000523591	0.00162593	0.00154546	0.00174215	0.000545494	0.00122375	0.00025108	0.000116334	0	0.00365913	0.00202995	0.00312931
	Hengshui	0.00199062	0.00197864	0.000231486	3.25522e-06	0.000996547	2.51669e-05	0.00199233	0.00514372	0.00181971	0.00236744	0.00186479	0.00123157	0.00109093	0.00331364	0.000946213	0.00118534	0.00335458	0.00119584	0.00332656	0.000456655	0.00142067	0.00261847	0.00170621	0.00138107	0.00177953	0.0023015	0.00162347	0.00212217	0.00253968	0.0034053	0.00389872	0.00365913	0	0.00173604	0.00045554
	Jizhou	0.000833634	0.000788801	0.00134731	0.000966945	2.15193e-05	0.000494992	0.000448206	0.0024077	0.000789851	0.00120041	0.000904894	0.000547324	0.000277912	0.00170881	9.90042e-05	1.08406e-05	0.00158119	0.000158916	0.00149603	1.96895e-06	0.000108387	0.00103611	0.000773412	0.000632004	0.000355123	0.000340792	0.000297374	0.000883515	0.00060639	0.0017121	0.00195992	0.00202995	0.00173604	0	0.000245341
	Shenzhou	0.00153556	0.00142815	0.000877949	0.000605788	0.000413668	0.00012594	0.00139973	0.00446453	0.00133749	0.00184376	0.00141754	0.000895111	0.000552133	0.00218005	0.00035955	0.000254022	0.00203773	0.000744254	0.00276184	0.000133874	0.000940139	0.00207724	0.00133149	0.00104322	0.00108052	0.00127731	0.00105464	0.00155662	0.00179988	0.00286132	0.00332916	0.00312931	0.00045554	0.000245341	0
																																			DW	0.636288

## Sheet: Step function2000CP
Steplength	Distance D	Beijing	Tianjin	Shijiazhuang	Xinji	Gaocheng	Jinzhou	Xinle	Luquan	Tangshan	Zunhua	Qian'an	Qinhuangdao	Handan	Wuan	Xingtai	Nangong	Shahe	Baoding	Zhuozhou	Dingzhou	Anguo	Gaobeidian	Zhuangjiakou	Chengde	Cangzhou	Botou	Renqiu	Huanghua	Hejian	Langfang	Bazhou	Sanhe	Hengshui	Jizhou	Shenzhou		i	City	City population2000	z	nWz	zz'Wz		Wz	z	Residuals	e	n*We
259.99	Beijing	0	156.375	313.318	300.051	311.647	295.58	270.916	330.559	186.912	164.766	238.682	340.616	516.087	489.271	426.368	378.987	445.526	182.253	86.5831	247.393	232.939	124.006	203.498	217.573	285.548	293.087	214.414	257.207	249.17	82.1711	141.114	72.1609	325.388	354.176	296.56		1	Beijing	16.0665	2.9961	-0.188869	-0.178028		-0.00539627	2.9961	3.00045	3.06761	-0.318478
	Tianjin	156.375	0	315.944	302.676	314.273	298.206	274.038	336.551	130.369	160.022	215.832	315.716	518.713	491.896	428.993	355.061	448.152	184.878	137.07	250.018	235.564	119.878	355.588	269.077	168.973	220.941	178.695	140.633	194.719	76.6603	67.8917	125.865	299.43	327.515	286.559		2	Tianjin	15.4858	2.51406	-0.109596	-0.149386		-0.00313132	2.51406	2.51818	2.57455	-0.211557
	Shijiazhuang	313.318	315.944	0	80.2281	36.6883	59.0175	45.1636	27.7969	424.26	445.18	509.723	609.606	212.78	184.894	123.494	144.053	142.791	132.867	230.36	74.2233	108.127	222.633	369.839	520.517	224.652	178.933	191.094	367.144	188.745	289.738	259.056	352.576	128.362	139.685	104.136		3	Shijiazhuang	14.4733	1.67355	0.39418	-0.0994423		0.0112623	1.67355	1.14741	1.1731	0.522077
	Xinji	300.051	302.676	80.2281	0	50.1889	28.4555	93.3726	106.082	386.119	425.823	471.582	565.565	235.775	208.958	146.055	91.9166	165.214	126.751	217.677	82.4427	72.931	209.366	401.436	507.25	158.816	113.097	144.974	315.869	128.567	276.471	245.789	339.308	53.2964	77.99	33.8321		4	Xinji	11.8023	-0.543812	0.39418	0.0323134		0.0112623	-0.543812	-0.878144	-0.897803	0.522077
	Gaocheng	311.647	314.273	36.6883	50.1889	0	24.8462	57.1772	62.5419	422.589	443.51	508.052	603.589	209.979	182.093	120.281	120.633	139.578	133.809	229.273	70.5137	86.087	220.962	384.537	518.847	199.752	154.033	172.644	353.894	164.29	288.067	257.386	350.905	97.0774	114.292	79.2355		5	Gaocheng	11.6834	-0.642546	0.39418	0.0381802		0.0112623	-0.642546	-0.777598	-0.795005	0.522077
	Jinzhou	295.58	298.206	59.0175	28.4555	24.8462	0	72.4625	84.871	406.522	427.442	491.985	587.04	224.076	197.259	134.356	106.146	153.515	122.281	213.206	67.0656	70.0198	204.895	385.421	502.779	180.292	134.573	156.577	337.345	148.223	272	241.318	334.838	75.344	95.9179	59.3347		6	Jinzhou	11.6755	-0.649103	0.39418	0.0385698		0.0112623	-0.649103	-0.944761	-0.965911	0.522077
	Xinle	270.916	274.038	45.1636	93.3726	57.1772	72.4625	0	65.7706	382.354	402.779	467.817	567.701	250.567	222.681	160.869	172.309	180.166	89.9838	187.476	33.9674	67.8713	180.727	333.745	478.116	202.457	179.154	150.838	325.859	151.908	247.832	217.151	310.174	141.507	162.081	114.868		7	Xinle	11.6344	-0.683219	0.386631	0.040597		0.0110466	-0.683219	-0.684221	-0.699539	0.497477
	Luquan	330.559	336.551	27.7969	106.082	62.5419	84.871	65.7706	0	444.866	462.421	530.33	630.213	230.893	203.007	141.607	168.797	160.904	153.474	247.119	94.8302	128.734	243.24	374.391	537.758	250.114	204.395	211.701	387.751	209.352	310.345	279.663	369.817	154.216	164.428	129.597		8	Luquan	11.1419	-1.09206	0.335328	0.0648906		0.0095808	-1.09206	-0.859021	-0.878252	0.482302
	Tangshan	186.912	130.369	424.26	386.119	422.589	406.522	382.354	444.866	0	67.9239	87.4276	190.036	598.647	575.512	512.043	429.685	529.419	293.194	231.19	358.334	343.88	228.194	389.195	194.768	243.598	295.565	253.32	208.171	269.343	167.624	176.208	126.191	374.055	402.14	361.184		9	Tangshan	14.1548	1.40908	-0.254968	-0.0837275		-0.00728481	1.40908	1.49432	1.52778	-0.406891
	Zunhua	164.766	160.022	445.18	425.823	443.51	427.442	402.779	462.421	67.9239	0	80.3142	182.923	638.351	615.216	551.747	469.389	569.123	314.115	218.445	379.255	364.801	243.423	361.754	135.811	283.302	335.27	293.024	254.962	309.048	162.502	206.084	94.4965	413.759	441.844	400.888		10	Zunhua	11.6384	-0.679903	-0.226183	0.0403999		-0.00646238	-0.679903	-0.405116	-0.414185	-0.385234
	Qian'an	238.682	215.832	509.723	471.582	508.052	491.985	467.817	530.33	87.4276	80.3142	0	110.122	684.11	660.975	597.506	515.148	614.882	378.657	288.6	443.797	429.344	305.956	435.67	189.463	329.061	381.029	338.783	293.634	354.807	225.035	261.671	168.412	459.518	487.603	446.647		11	Qian'an	11.8324	-0.518875	-0.390634	0.0308316		-0.011161	-0.518875	-0.289576	-0.296059	-0.498781
	Qinhuangdao	340.616	315.716	609.606	565.565	603.589	587.04	567.701	630.213	190.036	182.923	110.122	0	778.092	754.958	691.488	609.131	708.865	478.541	391.209	543.681	524.783	408.564	537.604	260.129	423.043	475.011	432.765	386.613	448.789	327.644	361.555	270.346	553.5	581.586	540.63		12	Qinhuangdao	13.4692	0.839925	-0.0680702	-0.0499084		-0.00194486	0.839925	0.950188	0.971459	-0.115953
	Handan	516.087	518.713	212.78	235.775	209.979	224.076	250.567	230.893	598.647	638.351	684.11	778.092	0	44.5787	93.4871	182.248	81.1692	337.209	433.713	278.565	290.527	425.402	579.1	723.287	370.945	318.77	372.685	528.397	351.735	492.507	461.825	555.345	235.879	217.457	257.807		13	Handan	13.8842	1.18445	0.23761	-0.0703799		0.00678886	1.18445	1.0883	1.11266	0.368385
	Wuan	489.271	491.896	184.894	208.958	182.093	197.259	222.681	203.007	575.512	615.216	660.975	754.958	44.5787	0	65.6008	169.041	60.1462	309.323	406.815	250.679	263.71	398.585	551.214	696.47	347.81	295.635	347.95	505.262	328.6	465.69	435.009	528.528	212.744	195.626	230.99		14	Wuan	11.3877	-0.887987	0.250229	0.0527643		0.00714939	-0.887987	-0.694474	-0.710021	0.394185
	Xingtai	426.368	428.993	123.494	146.055	120.281	134.356	160.869	141.607	512.043	551.747	597.506	691.488	93.4871	65.6008	0	105.572	25.9278	247.511	343.993	188.867	200.807	335.682	489.402	633.567	284.341	232.166	285.047	441.793	265.131	402.787	372.106	465.625	149.275	132.157	168.087		15	Xingtai	13.1924	0.610179	0.264301	-0.0362569		0.00755145	0.610179	0.45984	0.470135	0.426493
	Nangong	378.987	355.061	144.053	91.9166	120.633	106.146	172.309	168.797	429.685	469.389	515.148	609.131	182.248	169.041	105.572	0	120.098	205.687	296.613	161.379	152.932	288.302	480.372	584.855	198.122	149.808	203.724	359.435	182.774	355.407	324.725	418.244	66.9172	37.6261	90.5318		16	Nangong	11.6487	-0.671343	0.287022	0.0398913		0.00820062	-0.671343	-0.822829	-0.841249	0.455755
	Shahe	445.526	448.152	142.791	165.214	139.578	153.515	180.166	160.904	529.419	569.123	614.882	708.865	81.1692	60.1462	25.9278	120.098	0	266.808	363.152	208.164	219.966	354.841	508.699	652.725	301.717	249.542	303.458	459.169	282.507	421.946	391.264	484.784	166.651	149.533	187.246		17	Shahe	12.0055	-0.375185	0.331856	0.0222936		0.0094816	-0.375185	-0.259174	-0.264976	0.486647
	Baoding	182.253	184.878	132.867	126.751	133.809	122.281	89.9838	153.474	293.194	314.115	378.657	478.541	337.209	309.323	247.511	205.687	266.808	0	99.8782	69.3567	59.6394	91.5672	275.908	389.452	144.43	134.885	70.1432	238.139	90.9682	158.672	127.991	221.51	156.968	185.755	123.572		18	Baoding	13.7129	1.04228	0.136542	-0.0619325		0.00390119	1.04228	0.907769	0.92809	0.218739
	Zhuozhou	86.5831	137.07	230.36	217.677	229.273	213.206	187.476	247.119	231.19	218.445	288.6	391.209	433.713	406.815	343.993	296.613	363.152	99.8782	0	165.019	150.565	42.9918	230.748	293.782	219.491	210.713	132.04	237.903	166.796	73.0331	95.7854	125.84	243.014	271.801	214.186		19	Zhuozhou	12.0391	-0.347247	-0.0335417	0.0206335		-0.000958334	-0.347247	-0.14137	-0.144535	-0.0175326
	Dingzhou	247.393	250.018	74.2233	82.4427	70.5137	67.0656	33.9674	94.8302	358.334	379.255	443.797	543.681	278.565	250.679	188.867	161.379	208.164	69.3567	165.019	0	38.5757	156.708	324.149	454.592	173.161	150.501	122.193	301.218	122.613	223.813	193.131	286.65	130.577	151.151	97.4176		20	Dingzhou	12.2229	-0.194688	0.106261	0.0115684		0.00303602	-0.194688	-0.389343	-0.398059	0.203898
	Anguo	232.939	235.564	108.127	72.931	86.087	70.0198	67.8713	128.734	343.88	364.801	429.344	524.783	290.527	263.71	200.807	152.932	219.966	59.6394	150.565	38.5757	0	142.254	334.324	440.138	144.807	115.24	93.8382	275.088	94.2583	209.359	178.677	272.196	102.408	132.831	67.2474		21	Anguo	11.5915	-0.718874	0.048706	0.0427156		0.0013916	-0.718874	-0.808278	-0.826372	0.157878
	Gaobeidian	124.006	119.878	222.633	209.366	220.962	204.895	180.727	243.24	228.194	243.423	305.956	408.564	425.402	398.585	335.682	288.302	354.841	91.5672	42.9918	156.708	142.254	0	262.439	327.733	211.181	202.402	123.729	220.711	158.485	82.2614	65.0988	157.633	234.703	263.49	205.875		22	Gaobeidian	11.9779	-0.398052	0.0272966	0.0236523		0.000779902	-0.398052	-0.259247	-0.265051	0.0529885
	Zhuangjiakou	203.498	355.588	369.839	401.436	384.537	385.421	333.745	374.391	389.195	361.754	435.67	537.604	579.1	551.214	489.402	480.372	508.699	275.908	230.748	324.149	334.324	262.439	0	318.904	419.271	409.726	337.302	456.421	365.809	284.453	316.315	269.72	431.652	460.44	398.256		23	Zhuangjiakou	13.5881	0.938647	-0.232523	-0.0557745		-0.00664351	0.938647	1.06422	1.08804	-0.25998
	Chengde	217.573	269.077	520.517	507.25	518.847	502.779	478.116	537.758	194.768	135.811	189.463	260.129	723.287	696.47	633.567	584.855	652.725	389.452	293.782	454.592	440.138	327.733	318.904	0	398.767	450.735	408.489	370.427	424.513	249.773	308.828	172.107	529.224	557.309	503.76		24	Chengde	12.6941	0.1965	-0.173246	-0.011676		-0.00494988	0.1965	0.352247	0.360133	-0.268947
	Cangzhou	285.548	168.973	224.652	158.816	199.752	180.292	202.457	250.114	243.598	283.302	329.061	423.043	370.945	347.81	284.341	198.122	301.717	144.43	219.491	173.161	144.807	211.181	419.271	398.767	0	64.8026	88.955	173.348	63.9235	205.833	197.064	255.694	146.353	174.438	133.881		25	Cangzhou	13.0026	0.452594	0.278953	-0.0268932		0.00797008	0.452594	0.389984	0.398714	0.349015
	Botou	293.087	220.941	178.933	113.097	154.033	134.573	179.154	204.395	295.565	335.27	381.029	475.011	318.77	295.635	232.166	149.808	249.542	134.885	210.713	150.501	115.24	202.402	409.726	450.735	64.8026	0	93.5447	225.315	59.2975	257.801	238.825	307.662	94.1774	122.263	88.162		26	Botou	11.8063	-0.540518	0.300189	0.0321176		0.00857684	-0.540518	-0.587041	-0.600183	0.403929
	Renqiu	214.414	178.695	191.094	144.974	172.644	156.577	150.838	211.701	253.32	293.024	338.783	432.765	372.685	347.95	285.047	203.724	303.458	70.1432	132.04	122.193	93.8382	123.729	337.302	408.489	88.955	93.5447	0	183.07	37.8372	190.834	160.152	253.671	148.093	176.179	123.119		27	Renqiu	12.4472	-0.00848204	0.0847614	0.000504004		0.00242175	-0.00848204	-0.063152	-0.0645658	0.150188
	Huanghua	257.207	140.633	367.144	315.869	353.894	337.345	325.859	387.751	208.171	254.962	293.634	386.613	528.397	505.262	441.793	359.435	459.169	238.139	237.903	301.218	275.088	220.711	456.421	370.427	173.348	225.315	183.07	0	199.094	177.493	168.724	227.354	303.805	331.89	290.934		28	Huanghua	11.3926	-0.883933	-0.202439	0.0525234		-0.00578398	-0.883933	-0.712651	-0.728605	-0.310107
	Hejian	249.17	194.719	188.745	128.567	164.29	148.223	151.908	209.352	269.343	309.048	354.807	448.789	351.735	328.6	265.131	182.774	282.507	90.9682	166.796	122.613	94.2583	158.485	365.809	424.513	63.9235	59.2975	37.8372	199.094	0	225.59	194.908	281.44	127.143	155.229	106.712		29	Hejian	11.5002	-0.794663	0.121229	0.047219		0.00346369	-0.794663	-0.768418	-0.78562	0.2184
	Langfang	82.1711	76.6603	289.738	276.471	288.067	272	247.832	310.345	167.624	162.502	225.035	327.644	492.507	465.69	402.787	355.407	421.946	158.672	73.0331	223.813	209.359	82.2614	284.453	249.773	205.833	257.801	190.834	177.493	225.59	0	61.93	79.5578	301.808	330.596	272.98		30	Langfang	12.5977	0.116474	-0.0780496	-0.0069209		-0.00222999	0.116474	0.371236	0.379547	-0.189558
	Bazhou	141.114	67.8917	259.056	245.789	257.386	241.318	217.151	279.663	176.208	206.084	261.671	361.555	461.825	435.009	372.106	324.725	391.264	127.991	95.7854	193.131	178.677	65.0988	316.315	308.828	197.064	238.825	160.152	168.724	194.908	61.93	0	138.613	271.127	299.914	242.298		31	Bazhou	11.3636	-0.908004	-0.0460388	0.0539537		-0.00131539	-0.908004	-0.600238	-0.613675	-0.0296234
	Sanhe	72.1609	125.865	352.576	339.308	350.905	334.838	310.174	369.817	126.191	94.4965	168.412	270.346	555.345	528.528	465.625	418.244	484.784	221.51	125.84	286.65	272.196	157.633	269.72	172.107	255.694	307.662	253.671	227.354	281.44	79.5578	138.613	0	364.646	393.433	335.818		32	Sanhe	11.4378	-0.846433	-0.268084	0.0502952		-0.00765955	-0.846433	-0.464954	-0.475363	-0.404081
	Hengshui	325.388	299.43	128.362	53.2964	97.0774	75.344	141.507	154.216	374.055	413.759	459.518	553.5	235.879	212.744	149.275	66.9172	166.651	156.968	243.014	130.577	102.408	234.703	431.652	529.224	146.353	94.1774	148.093	303.805	127.143	301.808	271.127	364.646	0	39.3721	37.0928		33	Hengshui	12.4099	-0.0393956	0.335328	0.00234089		0.0095808	-0.0393956	-0.387653	-0.396331	0.482302
	Jizhou	354.176	327.515	139.685	77.99	114.292	95.9179	162.081	164.428	402.14	441.844	487.603	581.586	217.457	195.626	132.157	37.6261	149.533	185.755	271.801	151.151	132.831	263.49	460.44	557.309	174.438	122.263	176.179	331.89	155.229	330.596	299.914	393.433	39.3721	0	70.4306		34	Jizhou	11.3791	-0.895159	0.287022	0.0531905		0.00820062	-0.895159	-1.0491	-1.07258	0.455755
	Shenzhou	296.56	286.559	104.136	33.8321	79.2355	59.3347	114.868	129.597	361.184	400.888	446.647	540.63	257.807	230.99	168.087	90.5318	187.246	123.572	214.186	97.4176	67.2474	205.875	398.256	503.76	133.881	88.162	123.119	290.934	106.712	272.98	242.298	335.818	37.0928	70.4306	0		35	Shenzhou	11.6692	-0.654341	0.39418	0.038881		0.0112623	-0.654341	-0.897777	-0.917875	0.522077
																																				259.99			Mean	12.4574	1.89372e-15	0.100512	-1.11022e-16	Sum	0.100512	6.62803e-14	2.53765e-17	0	0.1428
	V	Beijing	Tianjin	Shijiazhuang	Xinji	Gaocheng	Jinzhou	Xinle	Luquan	Tangshan	Zunhua	Qian'an	Qinhuangdao	Handan	Wuan	Xingtai	Nangong	Shahe	Baoding	Zhuozhou	Dingzhou	Anguo	Gaobeidian	Zhuangjiakou	Chengde	Cangzhou	Botou	Renqiu	Huanghua	Hejian	Langfang	Bazhou	Sanhe	Hengshui	Jizhou	Shenzhou			Stdevp	1.20458	1	0.239744	0.0594201		0.00193085		0.978104	1	0.343024
	Beijing	0	0	1	1	1	1	1	1	0	0	0	1	1	1	1	1	1	0	0	0	0	0	0	0	1	1	0	0	0	0	0	0	1	1	1									0.0101027
	Tianjin	0	0	1	1	1	1	1	1	0	0	0	1	1	1	1	1	1	0	0	0	0	0	1	1	0	0	0	0	0	0	0	0	1	1	1			Moran's I	-0.0594201
	Shijiazhuang	1	1	0	0	0	0	0	0	1	1	1	1	0	0	0	0	0	0	0	0	0	0	1	1	0	0	0	1	0	1	0	1	0	0	0			(Wz)'Wz	0.00193085
	Xinji	1	1	0	0	0	0	0	0	1	1	1	1	0	0	0	0	0	0	0	0	0	0	1	1	0	0	0	1	0	1	0	1	0	0	0			Mean(nWz)	0.100512
	Gaocheng	1	1	0	0	0	0	0	0	1	1	1	1	0	0	0	0	0	0	0	0	0	0	1	1	0	0	0	1	0	1	0	1	0	0	0			Moran's I for residuals	-0.147344
	Jinzhou	1	1	0	0	0	0	0	0	1	1	1	1	0	0	0	0	0	0	0	0	0	0	1	1	0	0	0	1	0	1	0	1	0	0	0			DW	1.4598
	Xinle	1	1	0	0	0	0	0	0	1	1	1	1	0	0	0	0	0	0	0	0	0	0	1	1	0	0	0	1	0	0	0	1	0	0	0			(Wz)'e	0.0539463
	Luquan	1	1	0	0	0	0	0	0	1	1	1	1	0	0	0	0	0	0	0	0	0	0	1	1	0	0	0	1	0	1	1	1	0	0	0
	Tangshan	0	0	1	1	1	1	1	1	0	0	0	0	1	1	1	1	1	1	0	1	1	0	1	0	0	1	0	0	1	0	0	0	1	1	1			((Wz)'o)2	0.0101027
	Zunhua	0	0	1	1	1	1	1	1	0	0	0	0	1	1	1	1	1	1	0	1	1	0	1	0	1	1	1	0	1	0	0	0	1	1	1			a2	0.0101027
	Qian'an	0	0	1	1	1	1	1	1	0	0	0	0	1	1	1	1	1	1	1	1	1	1	1	0	1	1	1	1	1	0	1	0	1	1	1
	Qinhuangdao	1	1	1	1	1	1	1	1	0	0	0	0	1	1	1	1	1	1	1	1	1	1	1	1	1	1	1	1	1	1	1	1	1	1	1
	Handan	1	1	0	0	0	0	0	0	1	1	1	1	0	0	0	0	0	1	1	1	1	1	1	1	1	1	1	1	1	1	1	1	0	0	0
	Wuan	1	1	0	0	0	0	0	0	1	1	1	1	0	0	0	0	0	1	1	0	1	1	1	1	1	1	1	1	1	1	1	1	0	0	0
	Xingtai	1	1	0	0	0	0	0	0	1	1	1	1	0	0	0	0	0	0	1	0	0	1	1	1	1	0	1	1	1	1	1	1	0	0	0
	Nangong	1	1	0	0	0	0	0	0	1	1	1	1	0	0	0	0	0	0	1	0	0	1	1	1	0	0	0	1	0	1	1	1	0	0	0
	Shahe	1	1	0	0	0	0	0	0	1	1	1	1	0	0	0	0	0	1	1	0	0	1	1	1	1	0	1	1	1	1	1	1	0	0	0
	Baoding	0	0	0	0	0	0	0	0	1	1	1	1	1	1	0	0	1	0	0	0	0	0	1	1	0	0	0	0	0	0	0	0	0	0	0
	Zhuozhou	0	0	0	0	0	0	0	0	0	0	1	1	1	1	1	1	1	0	0	0	0	0	0	1	0	0	0	0	0	0	0	0	0	1	0
	Dingzhou	0	0	0	0	0	0	0	0	1	1	1	1	1	0	0	0	0	0	0	0	0	0	1	1	0	0	0	1	0	0	0	1	0	0	0
	Anguo	0	0	0	0	0	0	0	0	1	1	1	1	1	1	0	0	0	0	0	0	0	0	1	1	0	0	0	1	0	0	0	1	0	0	0
	Gaobeidian	0	0	0	0	0	0	0	0	0	0	1	1	1	1	1	1	1	0	0	0	0	0	1	1	0	0	0	0	0	0	0	0	0	1	0
	Zhuangjiakou	0	1	1	1	1	1	1	1	1	1	1	1	1	1	1	1	1	1	0	1	1	1	0	1	1	1	1	1	1	1	1	1	1	1	1
	Chengde	0	1	1	1	1	1	1	1	0	0	0	1	1	1	1	1	1	1	1	1	1	1	1	0	1	1	1	1	1	0	1	0	1	1	1
	Cangzhou	1	0	0	0	0	0	0	0	0	1	1	1	1	1	1	0	1	0	0	0	0	0	1	1	0	0	0	0	0	0	0	0	0	0	0
	Botou	1	0	0	0	0	0	0	0	1	1	1	1	1	1	0	0	0	0	0	0	0	0	1	1	0	0	0	0	0	0	0	1	0	0	0
	Renqiu	0	0	0	0	0	0	0	0	0	1	1	1	1	1	1	0	1	0	0	0	0	0	1	1	0	0	0	0	0	0	0	0	0	0	0
	Huanghua	0	0	1	1	1	1	1	1	0	0	1	1	1	1	1	1	1	0	0	1	1	0	1	1	0	0	0	0	0	0	0	0	1	1	1
	Hejian	0	0	0	0	0	0	0	0	1	1	1	1	1	1	1	0	1	0	0	0	0	0	1	1	0	0	0	0	0	0	0	1	0	0	0
	Langfang	0	0	1	1	1	1	0	1	0	0	0	1	1	1	1	1	1	0	0	0	0	0	1	0	0	0	0	0	0	0	0	0	1	1	1
	Bazhou	0	0	0	0	0	0	0	1	0	0	1	1	1	1	1	1	1	0	0	0	0	0	1	1	0	0	0	0	0	0	0	0	1	1	0
	Sanhe	0	0	1	1	1	1	1	1	0	0	0	1	1	1	1	1	1	0	0	1	1	0	1	0	0	1	0	0	1	0	0	0	1	1	1
	Hengshui	1	1	0	0	0	0	0	0	1	1	1	1	0	0	0	0	0	0	0	0	0	0	1	1	0	0	0	1	0	1	1	1	0	0	0
	Jizhou	1	1	0	0	0	0	0	0	1	1	1	1	0	0	0	0	0	0	1	0	0	1	1	1	0	0	0	1	0	1	1	1	0	0	0
	Shenzhou	1	1	0	0	0	0	0	0	1	1	1	1	0	0	0	0	0	0	0	0	0	0	1	1	0	0	0	1	0	1	0	1	0	0	0
																																				540
	W	Beijing	Tianjin	Shijiazhuang	Xinji	Gaocheng	Jinzhou	Xinle	Luquan	Tangshan	Zunhua	Qian'an	Qinhuangdao	Handan	Wuan	Xingtai	Nangong	Shahe	Baoding	Zhuozhou	Dingzhou	Anguo	Gaobeidian	Zhuangjiakou	Chengde	Cangzhou	Botou	Renqiu	Huanghua	Hejian	Langfang	Bazhou	Sanhe	Hengshui	Jizhou	Shenzhou
	Beijing	0	0	0.00185185	0.00185185	0.00185185	0.00185185	0.00185185	0.00185185	0	0	0	0.00185185	0.00185185	0.00185185	0.00185185	0.00185185	0.00185185	0	0	0	0	0	0	0	0.00185185	0.00185185	0	0	0	0	0	0	0.00185185	0.00185185	0.00185185
	Tianjin	0	0	0.00185185	0.00185185	0.00185185	0.00185185	0.00185185	0.00185185	0	0	0	0.00185185	0.00185185	0.00185185	0.00185185	0.00185185	0.00185185	0	0	0	0	0	0.00185185	0.00185185	0	0	0	0	0	0	0	0	0.00185185	0.00185185	0.00185185
	Shijiazhuang	0.00185185	0.00185185	0	0	0	0	0	0	0.00185185	0.00185185	0.00185185	0.00185185	0	0	0	0	0	0	0	0	0	0	0.00185185	0.00185185	0	0	0	0.00185185	0	0.00185185	0	0.00185185	0	0	0
	Xinji	0.00185185	0.00185185	0	0	0	0	0	0	0.00185185	0.00185185	0.00185185	0.00185185	0	0	0	0	0	0	0	0	0	0	0.00185185	0.00185185	0	0	0	0.00185185	0	0.00185185	0	0.00185185	0	0	0
	Gaocheng	0.00185185	0.00185185	0	0	0	0	0	0	0.00185185	0.00185185	0.00185185	0.00185185	0	0	0	0	0	0	0	0	0	0	0.00185185	0.00185185	0	0	0	0.00185185	0	0.00185185	0	0.00185185	0	0	0
	Jinzhou	0.00185185	0.00185185	0	0	0	0	0	0	0.00185185	0.00185185	0.00185185	0.00185185	0	0	0	0	0	0	0	0	0	0	0.00185185	0.00185185	0	0	0	0.00185185	0	0.00185185	0	0.00185185	0	0	0
	Xinle	0.00185185	0.00185185	0	0	0	0	0	0	0.00185185	0.00185185	0.00185185	0.00185185	0	0	0	0	0	0	0	0	0	0	0.00185185	0.00185185	0	0	0	0.00185185	0	0	0	0.00185185	0	0	0
	Luquan	0.00185185	0.00185185	0	0	0	0	0	0	0.00185185	0.00185185	0.00185185	0.00185185	0	0	0	0	0	0	0	0	0	0	0.00185185	0.00185185	0	0	0	0.00185185	0	0.00185185	0.00185185	0.00185185	0	0	0
	Tangshan	0	0	0.00185185	0.00185185	0.00185185	0.00185185	0.00185185	0.00185185	0	0	0	0	0.00185185	0.00185185	0.00185185	0.00185185	0.00185185	0.00185185	0	0.00185185	0.00185185	0	0.00185185	0	0	0.00185185	0	0	0.00185185	0	0	0	0.00185185	0.00185185	0.00185185
	Zunhua	0	0	0.00185185	0.00185185	0.00185185	0.00185185	0.00185185	0.00185185	0	0	0	0	0.00185185	0.00185185	0.00185185	0.00185185	0.00185185	0.00185185	0	0.00185185	0.00185185	0	0.00185185	0	0.00185185	0.00185185	0.00185185	0	0.00185185	0	0	0	0.00185185	0.00185185	0.00185185
	Qian'an	0	0	0.00185185	0.00185185	0.00185185	0.00185185	0.00185185	0.00185185	0	0	0	0	0.00185185	0.00185185	0.00185185	0.00185185	0.00185185	0.00185185	0.00185185	0.00185185	0.00185185	0.00185185	0.00185185	0	0.00185185	0.00185185	0.00185185	0.00185185	0.00185185	0	0.00185185	0	0.00185185	0.00185185	0.00185185
	Qinhuangdao	0.00185185	0.00185185	0.00185185	0.00185185	0.00185185	0.00185185	0.00185185	0.00185185	0	0	0	0	0.00185185	0.00185185	0.00185185	0.00185185	0.00185185	0.00185185	0.00185185	0.00185185	0.00185185	0.00185185	0.00185185	0.00185185	0.00185185	0.00185185	0.00185185	0.00185185	0.00185185	0.00185185	0.00185185	0.00185185	0.00185185	0.00185185	0.00185185
	Handan	0.00185185	0.00185185	0	0	0	0	0	0	0.00185185	0.00185185	0.00185185	0.00185185	0	0	0	0	0	0.00185185	0.00185185	0.00185185	0.00185185	0.00185185	0.00185185	0.00185185	0.00185185	0.00185185	0.00185185	0.00185185	0.00185185	0.00185185	0.00185185	0.00185185	0	0	0
	Wuan	0.00185185	0.00185185	0	0	0	0	0	0	0.00185185	0.00185185	0.00185185	0.00185185	0	0	0	0	0	0.00185185	0.00185185	0	0.00185185	0.00185185	0.00185185	0.00185185	0.00185185	0.00185185	0.00185185	0.00185185	0.00185185	0.00185185	0.00185185	0.00185185	0	0	0
	Xingtai	0.00185185	0.00185185	0	0	0	0	0	0	0.00185185	0.00185185	0.00185185	0.00185185	0	0	0	0	0	0	0.00185185	0	0	0.00185185	0.00185185	0.00185185	0.00185185	0	0.00185185	0.00185185	0.00185185	0.00185185	0.00185185	0.00185185	0	0	0
	Nangong	0.00185185	0.00185185	0	0	0	0	0	0	0.00185185	0.00185185	0.00185185	0.00185185	0	0	0	0	0	0	0.00185185	0	0	0.00185185	0.00185185	0.00185185	0	0	0	0.00185185	0	0.00185185	0.00185185	0.00185185	0	0	0
	Shahe	0.00185185	0.00185185	0	0	0	0	0	0	0.00185185	0.00185185	0.00185185	0.00185185	0	0	0	0	0	0.00185185	0.00185185	0	0	0.00185185	0.00185185	0.00185185	0.00185185	0	0.00185185	0.00185185	0.00185185	0.00185185	0.00185185	0.00185185	0	0	0
	Baoding	0	0	0	0	0	0	0	0	0.00185185	0.00185185	0.00185185	0.00185185	0.00185185	0.00185185	0	0	0.00185185	0	0	0	0	0	0.00185185	0.00185185	0	0	0	0	0	0	0	0	0	0	0
	Zhuozhou	0	0	0	0	0	0	0	0	0	0	0.00185185	0.00185185	0.00185185	0.00185185	0.00185185	0.00185185	0.00185185	0	0	0	0	0	0	0.00185185	0	0	0	0	0	0	0	0	0	0.00185185	0
	Dingzhou	0	0	0	0	0	0	0	0	0.00185185	0.00185185	0.00185185	0.00185185	0.00185185	0	0	0	0	0	0	0	0	0	0.00185185	0.00185185	0	0	0	0.00185185	0	0	0	0.00185185	0	0	0
	Anguo	0	0	0	0	0	0	0	0	0.00185185	0.00185185	0.00185185	0.00185185	0.00185185	0.00185185	0	0	0	0	0	0	0	0	0.00185185	0.00185185	0	0	0	0.00185185	0	0	0	0.00185185	0	0	0
	Gaobeidian	0	0	0	0	0	0	0	0	0	0	0.00185185	0.00185185	0.00185185	0.00185185	0.00185185	0.00185185	0.00185185	0	0	0	0	0	0.00185185	0.00185185	0	0	0	0	0	0	0	0	0	0.00185185	0
	Zhuangjiakou	0	0.00185185	0.00185185	0.00185185	0.00185185	0.00185185	0.00185185	0.00185185	0.00185185	0.00185185	0.00185185	0.00185185	0.00185185	0.00185185	0.00185185	0.00185185	0.00185185	0.00185185	0	0.00185185	0.00185185	0.00185185	0	0.00185185	0.00185185	0.00185185	0.00185185	0.00185185	0.00185185	0.00185185	0.00185185	0.00185185	0.00185185	0.00185185	0.00185185
	Chengde	0	0.00185185	0.00185185	0.00185185	0.00185185	0.00185185	0.00185185	0.00185185	0	0	0	0.00185185	0.00185185	0.00185185	0.00185185	0.00185185	0.00185185	0.00185185	0.00185185	0.00185185	0.00185185	0.00185185	0.00185185	0	0.00185185	0.00185185	0.00185185	0.00185185	0.00185185	0	0.00185185	0	0.00185185	0.00185185	0.00185185
	Cangzhou	0.00185185	0	0	0	0	0	0	0	0	0.00185185	0.00185185	0.00185185	0.00185185	0.00185185	0.00185185	0	0.00185185	0	0	0	0	0	0.00185185	0.00185185	0	0	0	0	0	0	0	0	0	0	0
	Botou	0.00185185	0	0	0	0	0	0	0	0.00185185	0.00185185	0.00185185	0.00185185	0.00185185	0.00185185	0	0	0	0	0	0	0	0	0.00185185	0.00185185	0	0	0	0	0	0	0	0.00185185	0	0	0
	Renqiu	0	0	0	0	0	0	0	0	0	0.00185185	0.00185185	0.00185185	0.00185185	0.00185185	0.00185185	0	0.00185185	0	0	0	0	0	0.00185185	0.00185185	0	0	0	0	0	0	0	0	0	0	0
	Huanghua	0	0	0.00185185	0.00185185	0.00185185	0.00185185	0.00185185	0.00185185	0	0	0.00185185	0.00185185	0.00185185	0.00185185	0.00185185	0.00185185	0.00185185	0	0	0.00185185	0.00185185	0	0.00185185	0.00185185	0	0	0	0	0	0	0	0	0.00185185	0.00185185	0.00185185
	Hejian	0	0	0	0	0	0	0	0	0.00185185	0.00185185	0.00185185	0.00185185	0.00185185	0.00185185	0.00185185	0	0.00185185	0	0	0	0	0	0.00185185	0.00185185	0	0	0	0	0	0	0	0.00185185	0	0	0
	Langfang	0	0	0.00185185	0.00185185	0.00185185	0.00185185	0	0.00185185	0	0	0	0.00185185	0.00185185	0.00185185	0.00185185	0.00185185	0.00185185	0	0	0	0	0	0.00185185	0	0	0	0	0	0	0	0	0	0.00185185	0.00185185	0.00185185
	Bazhou	0	0	0	0	0	0	0	0.00185185	0	0	0.00185185	0.00185185	0.00185185	0.00185185	0.00185185	0.00185185	0.00185185	0	0	0	0	0	0.00185185	0.00185185	0	0	0	0	0	0	0	0	0.00185185	0.00185185	0
	Sanhe	0	0	0.00185185	0.00185185	0.00185185	0.00185185	0.00185185	0.00185185	0	0	0	0.00185185	0.00185185	0.00185185	0.00185185	0.00185185	0.00185185	0	0	0.00185185	0.00185185	0	0.00185185	0	0	0.00185185	0	0	0.00185185	0	0	0	0.00185185	0.00185185	0.00185185
	Hengshui	0.00185185	0.00185185	0	0	0	0	0	0	0.00185185	0.00185185	0.00185185	0.00185185	0	0	0	0	0	0	0	0	0	0	0.00185185	0.00185185	0	0	0	0.00185185	0	0.00185185	0.00185185	0.00185185	0	0	0
	Jizhou	0.00185185	0.00185185	0	0	0	0	0	0	0.00185185	0.00185185	0.00185185	0.00185185	0	0	0	0	0	0	0.00185185	0	0	0.00185185	0.00185185	0.00185185	0	0	0	0.00185185	0	0.00185185	0.00185185	0.00185185	0	0	0
	Shenzhou	0.00185185	0.00185185	0	0	0	0	0	0	0.00185185	0.00185185	0.00185185	0.00185185	0	0	0	0	0	0	0	0	0	0	0.00185185	0.00185185	0	0	0	0.00185185	0	0.00185185	0	0.00185185	0	0	0
																																				1
	zzT	Beijing	Tianjin	Shijiazhuang	Xinji	Gaocheng	Jinzhou	Xinle	Luquan	Tangshan	Zunhua	Qian'an	Qinhuangdao	Handan	Wuan	Xingtai	Nangong	Shahe	Baoding	Zhuozhou	Dingzhou	Anguo	Gaobeidian	Zhuangjiakou	Chengde	Cangzhou	Botou	Renqiu	Huanghua	Hejian	Langfang	Bazhou	Sanhe	Hengshui	Jizhou	Shenzhou
	Beijing	8.9766	7.53237	5.01411	-1.62931	-1.92513	-1.94478	-2.04699	-3.27193	4.22173	-2.03705	-1.5546	2.5165	3.54871	-2.6605	1.82816	-2.01141	-1.12409	3.12278	-1.04039	-0.583303	-2.15381	-1.1926	2.81228	0.588732	1.35602	-1.61944	-0.025413	-2.64835	-2.38089	0.348967	-2.72047	-2.536	-0.118033	-2.68198	-1.96047
	Tianjin	7.53237	6.32049	4.20739	-1.36718	-1.6154	-1.63188	-1.71765	-2.74551	3.5425	-1.70932	-1.30448	2.11162	2.97777	-2.23245	1.53403	-1.6878	-0.943238	2.62036	-0.873	-0.489456	-1.80729	-1.00073	2.35982	0.494012	1.13785	-1.35889	-0.0213244	-2.22226	-1.99783	0.292823	-2.28278	-2.12798	-0.099043	-2.25048	-1.64505
	Shijiazhuang	5.01411	4.20739	2.80076	-0.910094	-1.07533	-1.0863	-1.1434	-1.82762	2.35816	-1.13785	-0.868361	1.40565	1.98222	-1.48609	1.02116	-1.12352	-0.62789	1.74431	-0.581135	-0.325819	-1.20307	-0.666158	1.57087	0.328851	0.757437	-0.904582	-0.0141951	-1.4793	-1.32991	0.194925	-1.51959	-1.41655	-0.0659304	-1.49809	-1.09507
	Xinji	-1.62931	-1.36718	-0.910094	0.295731	0.349424	0.35299	0.371543	0.593877	-0.766273	0.369739	0.28217	-0.456761	-0.644115	0.482898	-0.331823	0.365084	0.20403	-0.566805	0.188837	0.105873	0.390932	0.216465	-0.510447	-0.106859	-0.246126	0.29394	0.00461263	0.480693	0.432147	-0.0633399	0.493783	0.4603	0.0214238	0.486798	0.355839
	Gaocheng	-1.92513	-1.6154	-1.07533	0.349424	0.412866	0.417079	0.439	0.701702	-0.905397	0.436869	0.333401	-0.539691	-0.761061	0.570573	-0.392068	0.431369	0.241074	-0.669714	0.223122	0.125096	0.461909	0.255766	-0.603124	-0.12626	-0.290813	0.347308	0.0054501	0.567968	0.510608	-0.0748399	0.583434	0.543872	0.0253135	0.575181	0.420445
	Jinzhou	-1.94478	-1.63188	-1.0863	0.35299	0.417079	0.421335	0.44348	0.708863	-0.914637	0.441327	0.336803	-0.545198	-0.768827	0.576396	-0.396069	0.435771	0.243534	-0.676549	0.225399	0.126372	0.466623	0.258377	-0.609279	-0.127549	-0.29378	0.350852	0.00550572	0.573764	0.515819	-0.0756037	0.589388	0.549423	0.0255718	0.581051	0.424735
	Xinle	-2.04699	-1.71765	-1.1434	0.371543	0.439	0.44348	0.466788	0.746119	-0.962708	0.464522	0.354505	-0.573853	-0.809235	0.60669	-0.416886	0.458674	0.256334	-0.712107	0.237246	0.133014	0.491148	0.271956	-0.641302	-0.134252	-0.309221	0.369292	0.00579509	0.60392	0.542929	-0.0795773	0.620365	0.578299	0.0269158	0.61159	0.447058
	Luquan	-3.27193	-2.74551	-1.82762	0.593877	0.701702	0.708863	0.746119	1.1926	-1.5388	0.742497	0.566644	-0.917252	-1.29349	0.969739	-0.666355	0.733149	0.409726	-1.13824	0.379216	0.212611	0.785056	0.434698	-1.02506	-0.21459	-0.494262	0.59028	0.00926294	0.965311	0.867823	-0.127197	0.991598	0.924359	0.0430226	0.977572	0.714583
	Tangshan	4.22173	3.5425	2.35816	-0.766273	-0.905397	-0.914637	-0.962708	-1.5388	1.9855	-0.958035	-0.731134	1.18352	1.66897	-1.25124	0.85979	-0.945974	-0.528665	1.46866	-0.489298	-0.27433	-1.01295	-0.560885	1.32263	0.276883	0.63774	-0.761632	-0.0119519	-1.24553	-1.11974	0.164121	-1.27945	-1.19269	-0.0555115	-1.26135	-0.922018
	Zunhua	-2.03705	-1.70932	-1.13785	0.369739	0.436869	0.441327	0.464522	0.742497	-0.958035	0.462267	0.352784	-0.571067	-0.805307	0.603745	-0.414862	0.456448	0.255089	-0.70865	0.236094	0.132369	0.488764	0.270636	-0.638189	-0.133601	-0.30772	0.3675	0.00576696	0.600988	0.540294	-0.079191	0.617354	0.575492	0.0267852	0.608621	0.444888
	Qian'an	-1.5546	-1.30448	-0.868361	0.28217	0.333401	0.336803	0.354505	0.566644	-0.731134	0.352784	0.269231	-0.435816	-0.614578	0.460754	-0.316606	0.348343	0.194674	-0.540814	0.180178	0.101018	0.373005	0.206539	-0.48704	-0.101959	-0.234839	0.280461	0.00440112	0.45865	0.41233	-0.0604354	0.47114	0.439193	0.0204414	0.464475	0.339521
	Qinhuangdao	2.5165	2.11162	1.40565	-0.456761	-0.539691	-0.545198	-0.573853	-0.917252	1.18352	-0.571067	-0.435816	0.705474	0.994845	-0.745843	0.512505	-0.563878	-0.315128	0.875439	-0.291662	-0.163523	-0.6038	-0.334333	0.788393	0.165045	0.380145	-0.453995	-0.00712428	-0.742437	-0.667458	0.0978294	-0.762655	-0.71094	-0.0330894	-0.751867	-0.549598
	Handan	3.54871	2.97777	1.98222	-0.644115	-0.761061	-0.768827	-0.809235	-1.29349	1.66897	-0.805307	-0.614578	0.994845	1.40291	-1.05177	0.722724	-0.795169	-0.444386	1.23453	-0.411295	-0.230597	-0.851466	-0.47147	1.11178	0.232743	0.536073	-0.640214	-0.0100465	-1.04697	-0.941235	0.137957	-1.07548	-1.00255	-0.046662	-1.06027	-0.775031
	Wuan	-2.6605	-2.23245	-1.48609	0.482898	0.570573	0.576396	0.60669	0.969739	-1.25124	0.603745	0.460754	-0.745843	-1.05177	0.788521	-0.541831	0.596144	0.33316	-0.925533	0.308351	0.17288	0.638351	0.353465	-0.833507	-0.174489	-0.401898	0.479973	0.00753195	0.784921	0.705651	-0.103427	0.806296	0.751622	0.0349828	0.79489	0.581047
	Xingtai	1.82816	1.53403	1.02116	-0.331823	-0.392068	-0.396069	-0.416886	-0.666355	0.85979	-0.414862	-0.316606	0.512505	0.722724	-0.541831	0.372319	-0.409639	-0.22893	0.635979	-0.211883	-0.118794	-0.438642	-0.242883	0.572743	0.1199	0.276163	-0.329813	-0.00517557	-0.539357	-0.484887	0.07107	-0.554045	-0.516476	-0.0240384	-0.546208	-0.399266
	Nangong	-2.01141	-1.6878	-1.12352	0.365084	0.431369	0.435771	0.458674	0.733149	-0.945974	0.456448	0.348343	-0.563878	-0.795169	0.596144	-0.409639	0.450701	0.251878	-0.699728	0.233122	0.130702	0.482611	0.267229	-0.630154	-0.131919	-0.303846	0.362873	0.00569436	0.593422	0.533491	-0.078194	0.609582	0.568247	0.026448	0.600959	0.439287
	Shahe	-1.12409	-0.943238	-0.62789	0.20403	0.241074	0.243534	0.256334	0.409726	-0.528665	0.255089	0.194674	-0.315128	-0.444386	0.33316	-0.22893	0.251878	0.140764	-0.391049	0.130282	0.0730439	0.269711	0.149343	-0.352167	-0.0737238	-0.169807	0.202794	0.00318234	0.331639	0.298146	-0.0436993	0.34067	0.317569	0.0147807	0.335851	0.245499
	Baoding	3.12278	2.62036	1.74431	-0.566805	-0.669714	-0.676549	-0.712107	-1.13824	1.46866	-0.70865	-0.540814	0.875439	1.23453	-0.925533	0.635979	-0.699728	-0.391049	1.08635	-0.36193	-0.202919	-0.749269	-0.414882	0.978335	0.204808	0.471731	-0.563372	-0.00884068	-0.921307	-0.828263	0.121399	-0.946396	-0.882222	-0.0410614	-0.933009	-0.682008
	Zhuozhou	-1.04039	-0.873	-0.581135	0.188837	0.223122	0.225399	0.237246	0.379216	-0.489298	0.236094	0.180178	-0.291662	-0.411295	0.308351	-0.211883	0.233122	0.130282	-0.36193	0.120581	0.0676047	0.249627	0.138222	-0.325943	-0.068234	-0.157162	0.187693	0.00294537	0.306943	0.275945	-0.0404453	0.315302	0.293922	0.01368	0.310842	0.227218
	Dingzhou	-0.583303	-0.489456	-0.325819	0.105873	0.125096	0.126372	0.133014	0.212611	-0.27433	0.132369	0.101018	-0.163523	-0.230597	0.17288	-0.118794	0.130702	0.0730439	-0.202919	0.0676047	0.0379033	0.139956	0.0774957	-0.182743	-0.038256	-0.0881144	0.105232	0.00165135	0.172091	0.154711	-0.022676	0.176777	0.16479	0.00766984	0.174276	0.127392
	Anguo	-2.15381	-1.80729	-1.20307	0.390932	0.461909	0.466623	0.491148	0.785056	-1.01295	0.488764	0.373005	-0.6038	-0.851466	0.638351	-0.438642	0.482611	0.269711	-0.749269	0.249627	0.139956	0.516779	0.286149	-0.674769	-0.141258	-0.325358	0.388564	0.00609752	0.635436	0.571262	-0.0837301	0.65274	0.608478	0.0283205	0.643506	0.470389
	Gaobeidian	-1.1926	-1.00073	-0.666158	0.216465	0.255766	0.258377	0.271956	0.434698	-0.560885	0.270636	0.206539	-0.334333	-0.47147	0.353465	-0.242883	0.267229	0.149343	-0.414882	0.138222	0.0774957	0.286149	0.158445	-0.37363	-0.078217	-0.180156	0.215154	0.00337629	0.351851	0.316317	-0.0463627	0.361432	0.336924	0.0156815	0.35632	0.260462
	Zhuangjiakou	2.81228	2.35982	1.57087	-0.510447	-0.603124	-0.609279	-0.641302	-1.02506	1.32263	-0.638189	-0.48704	0.788393	1.11178	-0.833507	0.572743	-0.630154	-0.352167	0.978335	-0.325943	-0.182743	-0.674769	-0.37363	0.881059	0.184444	0.424826	-0.507356	-0.00796165	-0.829701	-0.745909	0.109328	-0.852295	-0.794502	-0.0369786	-0.840239	-0.614196
	Chengde	0.588732	0.494012	0.328851	-0.106859	-0.12626	-0.127549	-0.134252	-0.21459	0.276883	-0.133601	-0.101959	0.165045	0.232743	-0.174489	0.1199	-0.131919	-0.0737238	0.204808	-0.068234	-0.038256	-0.141258	-0.078217	0.184444	0.0386121	0.0889345	-0.106212	-0.00166672	-0.173692	-0.156151	0.0228871	-0.178422	-0.166324	-0.00774123	-0.175898	-0.128578
	Cangzhou	1.35602	1.13785	0.757437	-0.246126	-0.290813	-0.29378	-0.309221	-0.494262	0.63774	-0.30772	-0.234839	0.380145	0.536073	-0.401898	0.276163	-0.303846	-0.169807	0.471731	-0.157162	-0.0881144	-0.325358	-0.180156	0.424826	0.0889345	0.204841	-0.244635	-0.00383892	-0.400063	-0.35966	0.0527154	-0.410957	-0.383091	-0.0178302	-0.405144	-0.296151
	Botou	-1.61944	-1.35889	-0.904582	0.29394	0.347308	0.350852	0.369292	0.59028	-0.761632	0.3675	0.280461	-0.453995	-0.640214	0.479973	-0.329813	0.362873	0.202794	-0.563372	0.187693	0.105232	0.388564	0.215154	-0.507356	-0.106212	-0.244635	0.29216	0.0045847	0.477781	0.42953	-0.0629563	0.490792	0.457512	0.021294	0.48385	0.353683
	Renqiu	-0.025413	-0.0213244	-0.0141951	0.00461263	0.0054501	0.00550572	0.00579509	0.00926294	-0.0119519	0.00576696	0.00440112	-0.00712428	-0.0100465	0.00753195	-0.00517557	0.00569436	0.00318234	-0.00884068	0.00294537	0.00165135	0.00609752	0.00337629	-0.00796165	-0.00166672	-0.00383892	0.0045847	7.1945e-05	0.00749755	0.00674037	-0.000987938	0.00770173	0.00717948	0.000334155	0.00759278	0.00555015
	Huanghua	-2.64835	-2.22226	-1.4793	0.480693	0.567968	0.573764	0.60392	0.965311	-1.24553	0.600988	0.45865	-0.742437	-1.04697	0.784921	-0.539357	0.593422	0.331639	-0.921307	0.306943	0.172091	0.635436	0.351851	-0.829701	-0.173692	-0.400063	0.477781	0.00749755	0.781337	0.702429	-0.102955	0.802614	0.74819	0.0348231	0.791261	0.578394
	Hejian	-2.38089	-1.99783	-1.32991	0.432147	0.510608	0.515819	0.542929	0.867823	-1.11974	0.540294	0.41233	-0.667458	-0.941235	0.705651	-0.484887	0.533491	0.298146	-0.828263	0.275945	0.154711	0.571262	0.316317	-0.745909	-0.156151	-0.35966	0.42953	0.00674037	0.702429	0.63149	-0.0925576	0.721557	0.672629	0.0313063	0.71135	0.519981
	Langfang	0.348967	0.292823	0.194925	-0.0633399	-0.0748399	-0.0756037	-0.0795773	-0.127197	0.164121	-0.079191	-0.0604354	0.0978294	0.137957	-0.103427	0.07107	-0.078194	-0.0436993	0.121399	-0.0404453	-0.022676	-0.0837301	-0.0463627	0.109328	0.0228871	0.0527154	-0.0629563	-0.000987938	-0.102955	-0.0925576	0.0135662	-0.105759	-0.0985875	-0.00458857	-0.104263	-0.0762138
	Bazhou	-2.72047	-2.28278	-1.51959	0.493783	0.583434	0.589388	0.620365	0.991598	-1.27945	0.617354	0.47114	-0.762655	-1.07548	0.806296	-0.554045	0.609582	0.34067	-0.946396	0.315302	0.176777	0.65274	0.361432	-0.852295	-0.178422	-0.410957	0.490792	0.00770173	0.802614	0.721557	-0.105759	0.824471	0.768564	0.0357714	0.812808	0.594144
	Sanhe	-2.536	-2.12798	-1.41655	0.4603	0.543872	0.549423	0.578299	0.924359	-1.19269	0.575492	0.439193	-0.71094	-1.00255	0.751622	-0.516476	0.568247	0.317569	-0.882222	0.293922	0.16479	0.608478	0.336924	-0.794502	-0.166324	-0.383091	0.457512	0.00717948	0.74819	0.672629	-0.0985875	0.768564	0.716449	0.0333458	0.757693	0.553856
	Hengshui	-0.118033	-0.099043	-0.0659304	0.0214238	0.0253135	0.0255718	0.0269158	0.0430226	-0.0555115	0.0267852	0.0204414	-0.0330894	-0.046662	0.0349828	-0.0240384	0.026448	0.0147807	-0.0410614	0.01368	0.00766984	0.0283205	0.0156815	-0.0369786	-0.00774123	-0.0178302	0.021294	0.000334155	0.0348231	0.0313063	-0.00458857	0.0357714	0.0333458	0.00155202	0.0352654	0.0257782
	Jizhou	-2.68198	-2.25048	-1.49809	0.486798	0.575181	0.581051	0.61159	0.977572	-1.26135	0.608621	0.464475	-0.751867	-1.06027	0.79489	-0.546208	0.600959	0.335851	-0.933009	0.310842	0.174276	0.643506	0.35632	-0.840239	-0.175898	-0.405144	0.48385	0.00759278	0.791261	0.71135	-0.104263	0.812808	0.757693	0.0352654	0.80131	0.58574
	Shenzhou	-1.96047	-1.64505	-1.09507	0.355839	0.420445	0.424735	0.447058	0.714583	-0.922018	0.444888	0.339521	-0.549598	-0.775031	0.581047	-0.399266	0.439287	0.245499	-0.682008	0.227218	0.127392	0.470389	0.260462	-0.614196	-0.128578	-0.296151	0.353683	0.00555015	0.578394	0.519981	-0.0762138	0.594144	0.553856	0.0257782	0.58574	0.428163
	zzTW	Beijing	Tianjin	Shijiazhuang	Xinji	Gaocheng	Jinzhou	Xinle	Luquan	Tangshan	Zunhua	Qian'an	Qinhuangdao	Handan	Wuan	Xingtai	Nangong	Shahe	Baoding	Zhuozhou	Dingzhou	Anguo	Gaobeidian	Zhuangjiakou	Chengde	Cangzhou	Botou	Renqiu	Huanghua	Hejian	Langfang	Bazhou	Sanhe	Hengshui	Jizhou	Shenzhou	Diagonal
	Beijing	-0.0161677	-0.00938174	0.0337429	0.0337429	0.0337429	0.0337429	0.0330967	0.028705	-0.021826	-0.0193619	-0.0334393	-0.00582699	0.0203401	0.0214203	0.0226249	0.0245698	0.0284078	0.0116884	-0.00287126	0.00909621	0.00416937	0.00233666	-0.0199046	-0.0148303	0.0238791	0.025697	0.00725581	-0.0173294	0.0103775	-0.00668126	-0.00394105	-0.0229487	0.028705	0.0245698	0.0337429	Beijing
	Tianjin	-0.0135665	-0.00787233	0.0283141	0.0283141	0.0283141	0.0283141	0.0277718	0.0240867	-0.0183145	-0.0162468	-0.0280593	-0.0048895	0.0170676	0.017974	0.0189848	0.0206168	0.0238373	0.00980783	-0.00240931	0.00763274	0.00349857	0.00196072	-0.0167022	-0.0124443	0.0200373	0.0215627	0.00608843	-0.0145413	0.00870791	-0.00560633	-0.00330698	-0.0192566	0.0240867	0.0206168	0.0283141	-0.0135665
	Shijiazhuang	-0.0090309	-0.00524041	0.018848	0.018848	0.018848	0.018848	0.018487	0.0160339	-0.0121915	-0.0108151	-0.0186784	-0.00325482	0.0113615	0.0119648	0.0126377	0.0137241	0.0158679	0.00652883	-0.00160382	0.00508092	0.00232891	0.0013052	-0.0111182	-0.00828386	0.0133383	0.0143537	0.00405292	-0.00967976	0.00579664	-0.00373199	-0.00220137	-0.0128186	0.0160339	0.0137241	0.018848	-0.00524041
	Xinji	0.00293455	0.00170285	-0.00612457	-0.00612457	-0.00612457	-0.00612457	-0.00600727	-0.00521015	0.00396157	0.00351432	0.00606947	0.00105764	-0.00369186	-0.00388793	-0.00410657	-0.00445959	-0.00515621	-0.00212152	0.000521153	-0.00165102	-0.000756769	-0.00042412	0.00361282	0.00269181	-0.00433422	-0.00466419	-0.00131698	0.0031454	-0.00188359	0.00121269	0.000715327	0.00416535	-0.00521015	-0.00445959	-0.00612457	-0.00612457
	Gaocheng	0.00346735	0.00201202	-0.00723654	-0.00723654	-0.00723654	-0.00723654	-0.00709795	-0.00615611	0.00468083	0.00415238	0.00717144	0.00124966	-0.00436216	-0.00459382	-0.00485216	-0.00526928	-0.00609237	-0.0025067	0.000615774	-0.00195078	-0.000894167	-0.000501123	0.00426876	0.00318053	-0.00512114	-0.00551102	-0.00155609	0.00371647	-0.00222558	0.00143287	0.000845201	0.00492161	-0.00615611	-0.00526928	-0.00723654	-0.00723654
	Jinzhou	0.00350274	0.00203255	-0.00731039	-0.00731039	-0.00731039	-0.00731039	-0.00717038	-0.00621893	0.0047286	0.00419475	0.00724462	0.00126242	-0.00440667	-0.0046407	-0.00490167	-0.00532305	-0.00615454	-0.00253228	0.000622058	-0.00197069	-0.000903293	-0.000506237	0.00431233	0.00321299	-0.00517341	-0.00556726	-0.00157197	0.0037544	-0.00224829	0.00144749	0.000853827	0.00497184	-0.00621893	-0.00532305	-0.00731039	-0.00731039
	Xinle	0.00368683	0.00213938	-0.00769461	-0.00769461	-0.00769461	-0.00769461	-0.00754725	-0.00654579	0.00497712	0.00441522	0.00762538	0.00132877	-0.00463828	-0.0048846	-0.00515929	-0.00560282	-0.00647801	-0.00266537	0.000654752	-0.00207427	-0.000950768	-0.000532844	0.00453897	0.00338185	-0.00544531	-0.00585986	-0.00165459	0.00395173	-0.00236646	0.00152357	0.000898702	0.00523315	-0.00654579	-0.00560282	-0.00769461	-0.00769461
	Luquan	0.00589307	0.0034196	-0.0122991	-0.0122991	-0.0122991	-0.0122991	-0.0120636	-0.0104629	0.00795548	0.00705734	0.0121885	0.00212391	-0.00741387	-0.0078076	-0.00824667	-0.0089556	-0.0103545	-0.00426035	0.00104656	-0.00331553	-0.00151972	-0.000851703	0.00725514	0.00540559	-0.00870384	-0.00936646	-0.00264471	0.00631648	-0.00378257	0.00243529	0.00143649	0.00836472	-0.0104629	-0.0089556	-0.0122991	-0.0120636
	Tangshan	-0.00760376	-0.00441227	0.0158694	0.0158694	0.0158694	0.0158694	0.0155655	0.0135001	-0.0102649	-0.009106	-0.0157267	-0.00274046	0.00956603	0.0100741	0.0106406	0.0115553	0.0133603	0.00549708	-0.00135037	0.00427799	0.00196087	0.00109894	-0.00936122	-0.00697477	0.0112305	0.0120854	0.00341244	-0.00815008	0.0048806	-0.00314223	-0.00185349	-0.0107929	0.0135001	0.0115553	0.0158694	0.0135001
	Zunhua	0.00366894	0.00212899	-0.00765726	-0.00765726	-0.00765726	-0.00765726	-0.00751061	-0.00651401	0.00495296	0.00439379	0.00758837	0.00132232	-0.00461576	-0.00486089	-0.00513425	-0.00557562	-0.00644656	-0.00265243	0.000651574	-0.0020642	-0.000946153	-0.000530257	0.00451694	0.00336544	-0.00541888	-0.00583142	-0.00164656	0.00393254	-0.00235497	0.00151618	0.00089434	0.00520775	-0.00651401	-0.00557562	-0.00765726	0.00495296
	Qian'an	0.00279999	0.00162476	-0.00584372	-0.00584372	-0.00584372	-0.00584372	-0.0057318	-0.00497123	0.0037799	0.00335317	0.00579114	0.00100914	-0.00352257	-0.00370964	-0.00391825	-0.00425509	-0.00491976	-0.00202423	0.000497255	-0.00157531	-0.000722066	-0.000404671	0.00344715	0.00256837	-0.00413547	-0.0044503	-0.00125659	0.00300116	-0.00179722	0.00115708	0.000682524	0.00397434	-0.00497123	-0.00425509	-0.00584372	0.00335317
	Qinhuangdao	-0.00453246	-0.00263008	0.00945948	0.00945948	0.00945948	0.00945948	0.00927831	0.00804716	-0.0061187	-0.00542792	-0.00937438	-0.00163354	0.00570214	0.00600496	0.00634265	0.00688791	0.00796383	0.00327671	-0.000804929	0.00255003	0.00116884	0.000655059	-0.00558005	-0.00415753	0.00669427	0.0072039	0.00203409	-0.00485811	0.00290924	-0.00187302	-0.00110483	-0.00643345	0.00804716	0.00688791	0.00945948	-0.00937438
	Handan	-0.00639158	-0.00370888	0.0133396	0.0133396	0.0133396	0.0133396	0.0130841	0.0113479	-0.00862846	-0.00765434	-0.0132196	-0.00230358	0.00804103	0.00846807	0.00894428	0.00971318	0.0112304	0.00462075	-0.00113509	0.003596	0.00164827	0.000923751	-0.00786888	-0.00586287	0.00944012	0.0101588	0.00286843	-0.00685081	0.00410255	-0.0026413	-0.00155801	-0.00907231	0.0113479	0.00971318	0.0133396	-0.00230358
	Wuan	0.00479182	0.00278057	-0.0100008	-0.0100008	-0.0100008	-0.0100008	-0.00980924	-0.00850763	0.00646882	0.00573851	0.0099108	0.00172701	-0.00602842	-0.00634857	-0.00670559	-0.00728205	-0.00841954	-0.00346421	0.000850988	-0.00269595	-0.00123572	-0.000692543	0.00589935	0.00439543	-0.00707733	-0.00761612	-0.00215049	0.0051361	-0.00307571	0.0019802	0.00116805	0.00680158	-0.00850763	-0.00728205	-0.0100008	-0.00602842
	Xingtai	-0.00329269	-0.00191067	0.00687202	0.00687202	0.00687202	0.00687202	0.0067404	0.00584601	-0.00444504	-0.00394321	-0.00681019	-0.00118671	0.00414242	0.00436241	0.00460774	0.00500385	0.00578548	0.00238043	-0.000584755	0.00185252	0.000849126	0.00047588	-0.00405373	-0.00302032	0.00486318	0.00523341	0.0014777	-0.00352927	0.00211347	-0.00136069	-0.000802626	-0.0046737	0.00584601	0.00500385	0.00687202	0.00436241
	Nangong	0.00362275	0.00210219	-0.00756086	-0.00756086	-0.00756086	-0.00756086	-0.00741605	-0.006432	0.00489061	0.00433847	0.00749283	0.00130567	-0.00455765	-0.00479969	-0.00506961	-0.00550543	-0.0063654	-0.00261904	0.00064337	-0.00203821	-0.000934241	-0.000523582	0.00446007	0.00332307	-0.00535066	-0.005758	-0.00162583	0.00388303	-0.00232532	0.00149709	0.00088308	0.00514218	-0.006432	-0.00550543	-0.00756086	-0.00506961
	Shahe	0.0020246	0.00117483	-0.00422545	-0.00422545	-0.00422545	-0.00422545	-0.00414452	-0.00359458	0.00273315	0.00242459	0.00418743	0.000729684	-0.00254708	-0.00268235	-0.00283319	-0.00307675	-0.00355736	-0.00146367	0.000359553	-0.00113907	-0.000522108	-0.000292608	0.00249255	0.00185712	-0.00299026	-0.0032179	-0.000908606	0.00217006	-0.00129952	0.000836659	0.000493517	0.00287375	-0.00359458	-0.00307675	-0.00422545	-0.00307675
	Baoding	-0.00562443	-0.00326372	0.0117385	0.0117385	0.0117385	0.0117385	0.0115137	0.0099859	-0.00759283	-0.00673563	-0.0116329	-0.00202709	0.00707591	0.00745169	0.00787074	0.00854736	0.0098825	0.00406614	-0.000998854	0.00316439	0.00145044	0.000812878	-0.00692441	-0.00515918	0.00830707	0.00893949	0.00252415	-0.00602854	0.00361014	-0.00232428	-0.00137101	-0.00798341	0.0099859	0.00854736	0.0117385	0.0098825
	Zhuozhou	0.00187384	0.00108734	-0.0039108	-0.0039108	-0.0039108	-0.0039108	-0.0038359	-0.00332691	0.00252963	0.00224405	0.00387562	0.000675348	-0.00235741	-0.00248261	-0.00262222	-0.00284764	-0.00329246	-0.00135468	0.000332779	-0.00105425	-0.00048323	-0.000270819	0.00230694	0.00171883	-0.00276759	-0.00297828	-0.000840947	0.00200847	-0.00120276	0.000774358	0.000456767	0.00265976	-0.00332691	-0.00284764	-0.0039108	-0.00135468
	Dingzhou	0.00105059	0.000609629	-0.00219263	-0.00219263	-0.00219263	-0.00219263	-0.00215064	-0.00186526	0.00141826	0.00125815	0.0021729	0.00037864	-0.00132171	-0.0013919	-0.00147017	-0.00159656	-0.00184595	-0.000759514	0.000186576	-0.000591076	-0.000270927	-0.000151837	0.00129341	0.000963681	-0.00155168	-0.0016698	-0.000471485	0.00112607	-0.000674337	0.000434151	0.000256091	0.00149122	-0.00186526	-0.00159656	-0.00219263	0.000186576
	Anguo	0.00387923	0.00225102	-0.00809616	-0.00809616	-0.00809616	-0.00809616	-0.00794111	-0.00688739	0.00523686	0.00464564	0.00802332	0.00139811	-0.00488033	-0.00513951	-0.00542854	-0.00589521	-0.00681607	-0.00280447	0.000688921	-0.00218252	-0.00100038	-0.000560651	0.00477585	0.00355834	-0.00572948	-0.00616566	-0.00174093	0.00415795	-0.00248995	0.00160308	0.000945602	0.00550625	-0.00688739	-0.00589521	-0.00809616	-0.00218252
	Gaobeidian	0.00214799	0.00124643	-0.00448297	-0.00448297	-0.00448297	-0.00448297	-0.00439711	-0.00381365	0.00289973	0.00257236	0.00444264	0.000774155	-0.00270232	-0.00284583	-0.00300587	-0.00326427	-0.00377417	-0.00155288	0.000381466	-0.00120849	-0.000553929	-0.000310441	0.00264446	0.00197031	-0.0031725	-0.00341402	-0.000963982	0.00230232	-0.00137873	0.000887651	0.000523595	0.00304889	-0.00381365	-0.00326427	-0.00448297	-0.000553929
	Zhuangjiakou	-0.00506519	-0.00293921	0.0105713	0.0105713	0.0105713	0.0105713	0.0103689	0.00899299	-0.00683787	-0.0060659	-0.0104762	-0.00182554	0.00637235	0.00671076	0.00708815	0.00769749	0.00889988	0.00366185	-0.000899537	0.00284975	0.00130622	0.000732053	-0.00623592	-0.0046462	0.00748109	0.00805063	0.00227317	-0.00542912	0.00325118	-0.00209317	-0.00123469	-0.00718961	0.00899299	0.00769749	0.0105713	0.000732053
	Chengde	-0.00106036	-0.000615303	0.00221304	0.00221304	0.00221304	0.00221304	0.00217065	0.00188262	-0.00143146	-0.00126986	-0.00219313	-0.000382165	0.00133401	0.00140485	0.00148386	0.00161142	0.00186313	0.000766583	-0.000188312	0.000596577	0.000273449	0.00015325	-0.00130545	-0.00097265	0.00156612	0.00168535	0.000475874	-0.00113655	0.000680613	-0.000438192	-0.000258474	-0.0015051	0.00188262	0.00161142	0.00221304	-0.00130545
	Cangzhou	-0.00244232	-0.00141722	0.00509724	0.00509724	0.00509724	0.00509724	0.00499962	0.00433621	-0.00329706	-0.00292484	-0.00505139	-0.000880233	0.0030726	0.00323577	0.00341774	0.00371155	0.00429132	0.00176566	-0.000433736	0.00137408	0.00062983	0.000352979	-0.00300681	-0.00224029	0.00360721	0.00388183	0.00109607	-0.00261779	0.00156764	-0.00100928	-0.000595339	-0.00346666	0.00433621	0.00371155	0.00509724	-0.00224029
	Botou	0.00291678	0.00169254	-0.00608747	-0.00608747	-0.00608747	-0.00608747	-0.00597088	-0.00517859	0.00393757	0.00349303	0.0060327	0.00105123	-0.0036695	-0.00386438	-0.00408169	-0.00443258	-0.00512498	-0.00210867	0.000517997	-0.00164102	-0.000752185	-0.000421551	0.00359094	0.0026755	-0.00430797	-0.00463594	-0.001309	0.00312635	-0.00187218	0.00120535	0.000710994	0.00414012	-0.00517859	-0.00443258	-0.00608747	-0.00430797
	Renqiu	4.57714e-05	2.656e-05	-9.55272e-05	-9.55272e-05	-9.55272e-05	-9.55272e-05	-9.36977e-05	-8.12648e-05	6.17901e-05	5.48142e-05	9.46678e-05	1.64964e-05	-5.75834e-05	-6.06415e-05	-6.40517e-05	-6.9558e-05	-8.04233e-05	-3.30901e-05	8.12863e-06	-2.57517e-05	-1.18036e-05	-6.61516e-06	5.63506e-05	4.19851e-05	-6.76026e-05	-7.27491e-05	-2.05414e-05	4.906e-05	-2.93791e-05	1.89149e-05	1.11572e-05	6.49686e-05	-8.12648e-05	-6.9558e-05	-9.55272e-05	-7.27491e-05
	Huanghua	0.00476994	0.00276788	-0.00995511	-0.00995511	-0.00995511	-0.00995511	-0.00976445	-0.00846878	0.00643928	0.00571231	0.00986554	0.00171913	-0.0060009	-0.00631958	-0.00667497	-0.00724879	-0.0083811	-0.00344839	0.000847103	-0.00268364	-0.00123008	-0.000689381	0.00587242	0.00437536	-0.00704501	-0.00758135	-0.00214067	0.00511265	-0.00306167	0.00197116	0.00116272	0.00677052	-0.00846878	-0.00724879	-0.00995511	-0.00214067
	Hejian	0.00428822	0.00248835	-0.00894973	-0.00894973	-0.00894973	-0.00894973	-0.00877832	-0.00761351	0.00578897	0.00513542	0.00886921	0.00154551	-0.00539486	-0.00568136	-0.00600086	-0.00651673	-0.00753468	-0.00310014	0.000761553	-0.00241261	-0.00110585	-0.00061976	0.00527935	0.00393349	-0.00633353	-0.0068157	-0.00192448	0.00459632	-0.00275246	0.00177209	0.0010453	0.00608676	-0.00761351	-0.00651673	-0.00894973	0.00459632
	Langfang	-0.000628525	-0.000364718	0.00131176	0.00131176	0.00131176	0.00131176	0.00128664	0.00111591	-0.000848491	-0.0007527	-0.00129996	-0.000226526	0.000790726	0.000832719	0.000879548	0.000955159	0.00110436	0.000454388	-0.000111621	0.000353618	0.000162085	9.08383e-05	-0.000773797	-0.000576533	0.000928307	0.000998979	0.000282071	-0.000673683	0.00040343	-0.000259736	-0.000153209	-0.000892138	0.00111591	0.000955159	0.00131176	0.00040343
	Bazhou	0.00489983	0.00284325	-0.0102262	-0.0102262	-0.0102262	-0.0102262	-0.0100304	-0.0086994	0.00661464	0.00586787	0.0101342	0.00176594	-0.00616431	-0.00649168	-0.00685674	-0.00744619	-0.00860933	-0.0035423	0.000870171	-0.00275672	-0.00126358	-0.000708154	0.00603233	0.00449451	-0.00723686	-0.0077878	-0.00219896	0.00525188	-0.00314504	0.00202484	0.00119438	0.0069549	-0.0086994	-0.00744619	-0.0102262	0.00202484
	Sanhe	0.00456758	0.00265045	-0.00953278	-0.00953278	-0.00953278	-0.00953278	-0.00935021	-0.00810951	0.00616611	0.00546998	0.00944701	0.0016462	-0.00574632	-0.00605148	-0.0063918	-0.00694128	-0.00802554	-0.0033021	0.000811165	-0.00256979	-0.0011779	-0.000660135	0.00562329	0.00418975	-0.00674614	-0.00725972	-0.00204985	0.00489575	-0.00293178	0.00188754	0.00111339	0.00648329	-0.00810951	-0.00694128	-0.00953278	0.00111339
	Hengshui	0.000212589	0.00012336	-0.000443685	-0.000443685	-0.000443685	-0.000443685	-0.000435188	-0.000377442	0.00028699	0.00025459	0.000439693	7.66191e-05	-0.000267452	-0.000281655	-0.000297494	-0.000323069	-0.000373534	-0.00015369	3.77542e-05	-0.000119606	-5.4823e-05	-3.07247e-05	0.000261725	0.000195004	-0.000313986	-0.00033789	-9.54065e-05	0.000227864	-0.000136454	8.78518e-05	5.18208e-05	0.000301753	-0.000377442	-0.000323069	-0.000443685	0.000301753
	Jizhou	0.00483052	0.00280303	-0.0100815	-0.0100815	-0.0100815	-0.0100815	-0.00988846	-0.00857634	0.00652107	0.00578486	0.00999084	0.00174096	-0.00607711	-0.00639985	-0.00675975	-0.00734086	-0.00848754	-0.00349219	0.000857861	-0.00271772	-0.0012457	-0.000698137	0.005947	0.00443094	-0.00713449	-0.00767764	-0.00216785	0.00517758	-0.00310055	0.0019962	0.00117749	0.00685652	-0.00857634	-0.00734086	-0.0100815	-0.00857634
	Shenzhou	0.003531	0.00204895	-0.00736938	-0.00736938	-0.00736938	-0.00736938	-0.00722825	-0.00626911	0.00476675	0.0042286	0.00730308	0.0012726	-0.00444223	-0.00467814	-0.00494123	-0.005366	-0.0062042	-0.00255271	0.000627077	-0.00198659	-0.000910582	-0.000510322	0.00434712	0.00323891	-0.00521515	-0.00561218	-0.00158465	0.0037847	-0.00226643	0.00145917	0.000860717	0.00501196	-0.00626911	-0.005366	-0.00736938	-0.005366
																																					-0.0677805
		-0.0428362	0.157221	1.95047	1.42986	1.40668	1.40514	1.3673	1.06859	-0.67663	-1.05336	-1.66535	-0.071763	1.21697	0.780248	1.1876	0.976495	1.22318	0.784238	-0.214064	0.374161	0.0236703	0.0143999	-0.698392	-0.638417	1.2085	1.05924	0.332929	-1.00744	0.292438	-0.281053	-0.395104	-1.25802	1.31574	0.923945	1.40391
	(ei-ej)2	Beijing	Tianjin	Shijiazhuang	Xinji	Gaocheng	Jinzhou	Xinle	Luquan	Tangshan	Zunhua	Qian'an	Qinhuangdao	Handan	Wuan	Xingtai	Nangong	Shahe	Baoding	Zhuozhou	Dingzhou	Anguo	Gaobeidian	Zhuangjiakou	Chengde	Cangzhou	Botou	Renqiu	Huanghua	Hejian	Langfang	Bazhou	Sanhe	Hengshui	Jizhou	Shenzhou
-0.0428362	Beijing	0	0.0400231	3.97326	2.16882	2.10108	2.09662	1.98847	1.23527	0.401695	1.02116	2.63255	0.000836759	1.58712	0.677468	1.51398	1.03904	1.60281	0.684052	0.029319	0.173887	0.00442312	0.00327597	0.429753	0.354716	1.56584	1.21457	0.141199	0.930466	0.112409	0.0567474	0.124092	1.47668	1.84574	0.934666	2.09306
0.157221	Tianjin	0.0400231	0	3.21573	1.6196	1.56113	1.55729	1.46428	0.830591	0.695308	1.46551	3.32177	0.0524339	1.12307	0.388162	1.06169	0.671209	1.13628	0.39315	0.137853	0.0470629	0.0178359	0.020398	0.732074	0.63304	1.10519	0.81364	0.0308731	1.35644	0.0182836	0.192085	0.305063	2.00292	1.34217	0.587865	1.55422
1.95047	Shijiazhuang	3.97326	3.21573	0	0.271036	0.29571	0.297387	0.340089	0.77771	6.90164	9.02298	13.0741	4.08942	0.538016	1.36941	0.581961	0.948623	0.52894	1.36009	4.6852	2.48474	3.71255	3.74836	7.01646	6.70232	0.550516	0.794284	2.61643	8.74923	2.74906	4.97969	5.5017	10.2944	0.402874	1.05375	0.29873
1.42986	Xinji	2.16882	1.6196	0.271036	0	0.000537393	0.000611143	0.00391386	0.130514	4.43729	6.16636	9.58031	2.25486	0.04532	0.421991	0.0586864	0.205537	0.0427132	0.416823	2.70248	1.11449	1.97736	2.00352	4.52944	4.27776	0.0489989	0.137356	1.20325	5.94043	1.29372	2.92721	3.33048	7.2247	0.0130218	0.255946	0.000673459
1.40668	Gaocheng	2.10108	1.56113	0.29571	0.000537393	0	2.37027e-06	0.00155071	0.114302	4.34016	6.05177	9.43734	2.18578	0.0359873	0.39241	0.0479922	0.185055	0.0336686	0.387427	2.6268	1.06608	1.9127	1.93843	4.43131	4.1824	0.0392734	0.12071	1.15293	5.82797	1.24152	2.84843	3.24641	7.10062	0.0082685	0.233028	7.6694e-06
1.40514	Jinzhou	2.09662	1.55729	0.297387	0.000611143	2.37027e-06	0	0.00143183	0.113264	4.33375	6.0442	9.42789	2.18123	0.0354056	0.390484	0.04732	0.183733	0.033106	0.385513	2.62181	1.06291	1.90845	1.93415	4.42483	4.17611	0.0386656	0.119643	1.14963	5.82053	1.23809	2.84323	3.24086	7.09241	0.00799088	0.231544	1.51241e-06
1.3673	Xinle	1.98847	1.46428	0.340089	0.00391386	0.00155071	0.00143183	0	0.0892259	4.17763	5.85957	9.19695	2.07089	0.0225974	0.344625	0.0322892	0.152725	0.020768	0.339956	2.5007	0.986316	1.80533	1.83033	4.26707	4.02288	0.0252162	0.0948977	1.06991	5.63938	1.15532	2.71706	3.10605	6.8923	0.00265763	0.19656	0.00134027
1.06859	Luquan	1.23527	0.830591	0.77771	0.130514	0.114302	0.113264	0.0892259	0	3.04579	4.50267	7.47443	1.3004	0.0220175	0.0831403	0.0141646	0.00848132	0.0238999	0.0808552	1.6452	0.48223	1.09185	1.11131	3.12222	2.91387	0.0195751	8.738e-05	0.541196	4.30991	0.602409	1.82153	2.1424	5.41312	0.0610855	0.0209218	0.112437
-0.67663	Tangshan	0.401695	0.695308	6.90164	4.43729	4.34016	4.33375	4.17763	3.04579	0	0.141925	0.977569	0.365864	3.58573	2.12249	3.47537	2.73282	3.6093	2.13414	0.213967	1.10416	0.490421	0.477522	0.000473585	0.00146025	3.55371	3.01325	1.01921	0.109437	0.939094	0.156481	0.079257	0.338018	3.96955	2.56184	4.32863
-1.05336	Zunhua	1.02116	1.46551	9.02298	6.16636	6.05177	6.0442	5.85957	4.50267	0.141925	0	0.374533	0.963532	5.15441	3.36212	5.02192	4.12031	5.18266	3.37677	0.704417	2.03782	1.15999	1.14011	0.126002	0.172178	5.11601	4.46308	1.9218	0.00210836	1.81117	0.596457	0.433301	0.0418871	5.61265	3.90973	6.03815
-1.66535	Qian'an	2.63255	3.32177	13.0741	9.58031	9.43734	9.42789	9.19695	7.47443	0.977569	0.374533	0	2.53952	8.30778	5.98096	8.13935	6.97935	8.34364	6.00049	2.10623	4.15961	2.85279	2.82156	0.935009	1.05459	8.25902	7.4234	3.99312	0.432843	3.83294	1.91628	1.61353	0.165916	8.88692	6.70445	9.42034
-0.071763	Qinhuangdao	0.000836759	0.0524339	4.08942	2.25486	2.18578	2.18123	2.07089	1.3004	0.365864	0.963532	2.53952	0	1.66084	0.725923	1.586	1.09884	1.67689	0.732738	0.0202496	0.198848	0.00910751	0.00742404	0.392664	0.321096	1.63907	1.27917	0.163776	0.875497	0.132643	0.0438025	0.104549	1.40721	1.92517	0.991435	2.1776
1.21697	Handan	1.58712	1.12307	0.538016	0.04532	0.0359873	0.0354056	0.0225974	0.0220175	3.58573	5.15441	8.30778	1.66084	0	0.190727	0.000862471	0.0578291	3.86046e-05	0.187258	2.04786	0.710329	1.42397	1.44618	3.66862	3.44247	7.17728e-05	0.0248789	0.781532	4.94802	0.854762	2.24408	2.59879	6.1256	0.0097559	0.0858645	0.0349443
0.780248	Wuan	0.677468	0.388162	1.36941	0.421991	0.39241	0.390484	0.344625	0.0831403	2.12249	3.36212	5.98096	0.725923	0.190727	0	0.165939	0.0385127	0.196193	1.59206e-05	0.988657	0.164907	0.57241	0.586524	2.18638	2.01261	0.183399	0.077837	0.200095	3.19584	0.237958	1.12636	1.38145	4.15455	0.286755	0.0206488	0.388948
1.1876	Xingtai	1.51398	1.06169	0.581961	0.0586864	0.0479922	0.04732	0.0322892	0.0141646	3.47537	5.02192	8.13935	1.586	0.000862471	0.165939	0	0.044567	0.00126602	0.162704	1.96467	0.661689	1.35474	1.37641	3.55698	3.33435	0.000436641	0.016477	0.730469	4.81823	0.801321	2.15695	2.50496	5.98109	0.0164198	0.0695159	0.0467865
0.976495	Nangong	1.03904	0.671209	0.948623	0.205537	0.185055	0.183733	0.152725	0.00848132	2.73282	4.12031	6.97935	1.09884	0.0578291	0.0385127	0.044567	0	0.060856	0.0369625	1.41743	0.362806	0.907875	0.925627	2.80525	2.60794	0.0538263	0.00684696	0.414177	3.93601	0.467933	1.58143	1.88128	4.99307	0.11509	0.00276146	0.18268
1.22318	Shahe	1.60281	1.13628	0.52894	0.0427132	0.0336686	0.033106	0.020768	0.0238999	3.6093	5.18266	8.34364	1.67689	3.86046e-05	0.196193	0.00126602	0.060856	0	0.192674	2.06569	0.720841	1.43884	1.46116	3.69246	3.46556	0.000215653	0.0268776	0.792556	4.9757	0.866289	2.26273	2.61886	6.15639	0.00856711	0.0895444	0.03266
0.784238	Baoding	0.684052	0.39315	1.36009	0.416823	0.387427	0.385513	0.339956	0.0808552	2.13414	3.37677	6.00049	0.732738	0.187258	1.59206e-05	0.162704	0.0369625	0.192674	0	0.996608	0.168163	0.578464	0.592651	2.19819	2.02395	0.179998	0.0756265	0.20368	3.21012	0.241867	1.13485	1.39085	4.17083	0.282498	0.019518	0.383987
-0.214064	Zhuozhou	0.029319	0.137853	4.6852	2.70248	2.6268	2.62181	2.5007	1.6452	0.213967	0.704417	2.10623	0.0202496	2.04786	0.988657	1.96467	1.41743	2.06569	0.996608	0	0.346009	0.0565177	0.0521958	0.234573	0.180075	2.02369	1.62131	0.299202	0.62945	0.256545	0.00448756	0.0327753	1.08985	2.34031	1.29507	2.61783
0.374161	Dingzhou	0.173887	0.0470629	2.48474	1.11449	1.06608	1.06291	0.986316	0.48223	1.10416	2.03782	4.15961	0.198848	0.710329	0.164907	0.661689	0.362806	0.720841	0.168163	0.346009	0	0.122844	0.129428	1.15037	1.02531	0.696121	0.469334	0.0017001	1.90883	0.00667862	0.429306	0.591769	2.66403	0.886577	0.302262	1.06037
0.0236703	Anguo	0.00442312	0.0178359	3.71255	1.97736	1.9127	1.90845	1.80533	1.09185	0.490421	1.15999	2.85279	0.00910751	1.42397	0.57241	1.35474	0.907875	1.43884	0.578464	0.0565177	0.122844	0	8.59408e-05	0.521374	0.438359	1.40382	1.07241	0.0956409	1.06319	0.0722363	0.0928565	0.175372	1.64274	1.66945	0.810495	1.90505
0.0143999	Gaobeidian	0.00327597	0.020398	3.74836	2.00352	1.93843	1.93415	1.83033	1.11131	0.477522	1.14011	2.82156	0.00742404	1.44618	0.586524	1.37641	0.925627	1.46116	0.592651	0.0521958	0.129428	8.59408e-05	0	0.508072	0.42617	1.42587	1.09169	0.101461	1.04416	0.0773055	0.0872926	0.167693	1.61906	1.6935	0.827273	1.93073
-0.698392	Zhuangjiakou	0.429753	0.732074	7.01646	4.52944	4.43131	4.42483	4.26707	3.12222	0.000473585	0.126002	0.935009	0.392664	3.66862	2.18638	3.55698	2.80525	3.69246	2.19819	0.234573	1.15037	0.521374	0.508072	0	0.00359703	3.63624	3.08927	1.06362	0.0955125	0.981745	0.174172	0.0919838	0.313187	4.05674	2.63198	4.41966
-0.638417	Chengde	0.354716	0.63304	6.70232	4.27776	4.1824	4.17611	4.02288	2.91387	0.00146025	0.172178	1.05459	0.321096	3.44247	2.01261	3.33435	2.60794	3.46556	2.02395	0.180075	1.02531	0.438359	0.42617	0.00359703	0	3.4111	2.88204	0.943513	0.13618	0.866492	0.127709	0.0592012	0.383912	3.81874	2.44097	4.17108
1.2085	Cangzhou	1.56584	1.10519	0.550516	0.0489989	0.0392734	0.0386656	0.0252162	0.0195751	3.55371	5.11601	8.25902	1.63907	7.17728e-05	0.183399	0.000436641	0.0538263	0.000215653	0.179998	2.02369	0.696121	1.40382	1.42587	3.63624	3.4111	0	0.0222781	0.766624	4.9104	0.839168	2.21877	2.57154	6.08374	0.0115012	0.0809713	0.0381834
1.05924	Botou	1.21457	0.81364	0.794284	0.137356	0.12071	0.119643	0.0948977	8.738e-05	3.01325	4.46308	7.4234	1.27917	0.0248789	0.077837	0.016477	0.00684696	0.0268776	0.0756265	1.62131	0.469334	1.07241	1.09169	3.08927	2.88204	0.0222781	0	0.527529	4.27118	0.587986	1.79639	2.11512	5.36971	0.0657935	0.018305	0.118794
0.332929	Renqiu	0.141199	0.0308731	2.61643	1.20325	1.15293	1.14963	1.06991	0.541196	1.01921	1.9218	3.99312	0.163776	0.781532	0.200095	0.730469	0.414177	0.792556	0.20368	0.299202	0.0017001	0.0956409	0.101461	1.06362	0.943513	0.766624	0.527529	0	1.7966	0.00163948	0.376974	0.530032	2.53113	0.965925	0.3493	1.14699
-1.00744	Huanghua	0.930466	1.35644	8.74923	5.94043	5.82797	5.82053	5.63938	4.30991	0.109437	0.00210836	0.432843	0.875497	4.94802	3.19584	4.81823	3.93601	4.9757	3.21012	0.62945	1.90883	1.06319	1.04416	0.0955125	0.13618	4.9104	4.27118	1.7966	0	1.68969	0.527642	0.374959	0.0627905	5.3972	3.73026	5.8146
0.292438	Hejian	0.112409	0.0182836	2.74906	1.29372	1.24152	1.23809	1.15532	0.602409	0.939094	1.81117	3.83294	0.132643	0.854762	0.237958	0.801321	0.467933	0.866289	0.241867	0.256545	0.00667862	0.0722363	0.0773055	0.981745	0.866492	0.839168	0.587986	0.00163948	1.68969	0	0.328893	0.472714	2.40393	1.04715	0.398801	1.23536
-0.281053	Langfang	0.0567474	0.192085	4.97969	2.92721	2.84843	2.84323	2.71706	1.82153	0.156481	0.596457	1.91628	0.0438025	2.24408	1.12636	2.15695	1.58143	2.26273	1.13485	0.00448756	0.429306	0.0928565	0.0872926	0.174172	0.127709	2.21877	1.79639	0.376974	0.527642	0.328893	0	0.0130075	0.95447	2.54976	1.45202	2.83909
-0.395104	Bazhou	0.124092	0.305063	5.5017	3.33048	3.24641	3.24086	3.10605	2.1424	0.079257	0.433301	1.61353	0.104549	2.59879	1.38145	2.50496	1.88128	2.61886	1.39085	0.0327753	0.591769	0.175372	0.167693	0.0919838	0.0592012	2.57154	2.11512	0.530032	0.374959	0.472714	0.0130075	0	0.74463	2.927	1.73989	3.23643
-1.25802	Sanhe	1.47668	2.00292	10.2944	7.2247	7.10062	7.09241	6.8923	5.41312	0.338018	0.0418871	0.165916	1.40721	6.1256	4.15455	5.98109	4.99307	6.15639	4.17083	1.08985	2.66403	1.64274	1.61906	0.313187	0.383912	6.08374	5.36971	2.53113	0.0627905	2.40393	0.95447	0.74463	0	6.62428	4.76099	7.08587
1.31574	Hengshui	1.84574	1.34217	0.402874	0.0130218	0.0082685	0.00799088	0.00265763	0.0610855	3.96955	5.61265	8.88692	1.92517	0.0097559	0.286755	0.0164198	0.11509	0.00856711	0.282498	2.34031	0.886577	1.66945	1.6935	4.05674	3.81874	0.0115012	0.0657935	0.965925	5.3972	1.04715	2.54976	2.927	6.62428	0	0.153506	0.00777253
0.923945	Jizhou	0.934666	0.587865	1.05375	0.255946	0.233028	0.231544	0.19656	0.0209218	2.56184	3.90973	6.70445	0.991435	0.0858645	0.0206488	0.0695159	0.00276146	0.0895444	0.019518	1.29507	0.302262	0.810495	0.827273	2.63198	2.44097	0.0809713	0.018305	0.3493	3.73026	0.398801	1.45202	1.73989	4.76099	0.153506	0	0.230362
1.40391	Shenzhou	2.09306	1.55422	0.29873	0.000673459	7.6694e-06	1.51241e-06	0.00134027	0.112437	4.32863	6.03815	9.42034	2.1776	0.0349443	0.388948	0.0467865	0.18268	0.03266	0.383987	2.61783	1.06037	1.90505	1.93073	4.41966	4.17108	0.0381834	0.118794	1.14699	5.8146	1.23536	2.83909	3.23643	7.08587	0.00777253	0.230362	0
																																				1.68453
	wij(ei-ej)2	Beijing	Tianjin	Shijiazhuang	Xinji	Gaocheng	Jinzhou	Xinle	Luquan	Tangshan	Zunhua	Qian'an	Qinhuangdao	Handan	Wuan	Xingtai	Nangong	Shahe	Baoding	Zhuozhou	Dingzhou	Anguo	Gaobeidian	Zhuangjiakou	Chengde	Cangzhou	Botou	Renqiu	Huanghua	Hejian	Langfang	Bazhou	Sanhe	Hengshui	Jizhou	Shenzhou
	Beijing	0	0	0.00735789	0.00401634	0.00389089	0.00388263	0.00368236	0.00228753	0	0	0	1.54955e-06	0.0029391	0.00125457	0.00280367	0.00192414	0.00296817	0	0	0	0	0	0	0	0.00289971	0.00224921	0	0	0	0	0	0	0.00341804	0.00173086	0.00387604
	Tianjin	0	0	0.00595506	0.00299926	0.00289099	0.00288387	0.00271163	0.00153813	0	0	0	9.70998e-05	0.00207976	0.000718819	0.00196609	0.00124298	0.00210422	0	0	0	0	0	0.00135569	0.0011723	0	0	0	0	0	0	0	0	0.00248551	0.00108864	0.00287819
	Shijiazhuang	0.00735789	0.00595506	0	0	0	0	0	0	0.0127808	0.0167092	0.0242114	0.00757299	0	0	0	0	0	0	0	0	0	0	0.0129934	0.0124117	0	0	0	0.0162023	0	0.00922164	0	0.0190637	0	0	0
	Xinji	0.00401634	0.00299926	0	0	0	0	0	0	0.0082172	0.0114192	0.0177413	0.00417567	0	0	0	0	0	0	0	0	0	0	0.00838786	0.00792177	0	0	0	0.0110008	0	0.00542077	0	0.0133791	0	0	0
	Gaocheng	0.00389089	0.00289099	0	0	0	0	0	0	0.00803733	0.011207	0.0174766	0.00404774	0	0	0	0	0	0	0	0	0	0	0.00820612	0.00774519	0	0	0	0.0107925	0	0.00527487	0	0.0131493	0	0	0
	Jinzhou	0.00388263	0.00288387	0	0	0	0	0	0	0.00802546	0.011193	0.017459	0.00403931	0	0	0	0	0	0	0	0	0	0	0.00819413	0.00773353	0	0	0	0.0107788	0	0.00526525	0	0.0131341	0	0	0
	Xinle	0.00368236	0.00271163	0	0	0	0	0	0	0.00773636	0.0108511	0.0170314	0.00383498	0	0	0	0	0	0	0	0	0	0	0.00790198	0.00744978	0	0	0	0.0104433	0	0	0	0.0127635	0	0	0
	Luquan	0.00228753	0.00153813	0	0	0	0	0	0	0.00564035	0.00833827	0.0138415	0.00240815	0	0	0	0	0	0	0	0	0	0	0.00578189	0.00539605	0	0	0	0.00798131	0	0.00337321	0.0039674	0.0100243	0	0	0
	Tangshan	0	0	0.0127808	0.0082172	0.00803733	0.00802546	0.00773636	0.00564035	0	0	0	0	0.00664024	0.00393055	0.00643587	0.00506078	0.00668388	0.0039521	0	0.00204475	0.000908186	0	8.7701e-07	0	0	0.00558009	0	0	0.00173906	0	0	0	0.00735102	0.00474415	0.00801598
	Zunhua	0	0	0.0167092	0.0114192	0.011207	0.011193	0.0108511	0.00833827	0	0	0	0	0.00954519	0.00622615	0.00929985	0.0076302	0.00959751	0.00625327	0	0.00377373	0.00214814	0	0.000233337	0	0.00947409	0.00826497	0.00355888	0	0.00335402	0	0	0	0.0103938	0.00724025	0.0111818
	Qian'an	0	0	0.0242114	0.0177413	0.0174766	0.017459	0.0170314	0.0138415	0	0	0	0	0.0153848	0.0110758	0.0150729	0.0129247	0.0154512	0.011112	0.00390043	0.00770298	0.00528295	0.00522512	0.0017315	0	0.0152945	0.013747	0.00739467	0.000801561	0.00709804	0	0.00298801	0	0.0164573	0.0124157	0.0174451
	Qinhuangdao	1.54955e-06	9.70998e-05	0.00757299	0.00417567	0.00404774	0.00403931	0.00383498	0.00240815	0	0	0	0	0.00307562	0.0013443	0.00293705	0.0020349	0.00310535	0.00135692	3.74993e-05	0.000368238	1.68658e-05	1.37482e-05	0.000727155	0.000594623	0.00303532	0.00236883	0.000303288	0.00162129	0.000245635	8.11157e-05	0.00019361	0.00260595	0.00356514	0.00183599	0.00403259
	Handan	0.0029391	0.00207976	0	0	0	0	0	0	0.00664024	0.00954519	0.0153848	0.00307562	0	0	0	0	0	0.000346774	0.00379234	0.00131542	0.00263698	0.00267811	0.00679374	0.00637494	1.32913e-07	4.60721e-05	0.00144728	0.009163	0.00158289	0.0041557	0.00481257	0.0113437	0	0	0
	Wuan	0.00125457	0.000718819	0	0	0	0	0	0	0.00393055	0.00622615	0.0110758	0.0013443	0	0	0	0	0	2.94826e-08	0.00183085	0	0.00106002	0.00108616	0.00404885	0.00372706	0.000339628	0.000144143	0.000370546	0.00591822	0.000440664	0.00208585	0.00255825	0.00769361	0	0	0
	Xingtai	0.00280367	0.00196609	0	0	0	0	0	0	0.00643587	0.00929985	0.0150729	0.00293705	0	0	0	0	0	0	0.00363828	0	0	0.0025489	0.006587	0.00617472	8.08595e-07	0	0.00135272	0.00892265	0.00148393	0.00399436	0.00463882	0.0110761	0	0	0
	Nangong	0.00192414	0.00124298	0	0	0	0	0	0	0.00506078	0.0076302	0.0129247	0.0020349	0	0	0	0	0	0	0.00262487	0	0	0.00171412	0.0051949	0.00482952	0	0	0	0.00728891	0	0.00292857	0.00348386	0.00924643	0	0	0
	Shahe	0.00296817	0.00210422	0	0	0	0	0	0	0.00668388	0.00959751	0.0154512	0.00310535	0	0	0	0	0	0.000356804	0.00382534	0	0	0.00270585	0.00683789	0.00641771	3.99358e-07	0	0.0014677	0.00921426	0.00160424	0.00419025	0.00484974	0.0114007	0	0	0
	Baoding	0	0	0	0	0	0	0	0	0.0039521	0.00625327	0.011112	0.00135692	0.000346774	2.94826e-08	0	0	0.000356804	0	0	0	0	0	0.00407073	0.00374805	0	0	0	0	0	0	0	0	0	0	0
	Zhuozhou	0	0	0	0	0	0	0	0	0	0	0.00390043	3.74993e-05	0.00379234	0.00183085	0.00363828	0.00262487	0.00382534	0	0	0	0	0	0	0.000333472	0	0	0	0	0	0	0	0	0	0.00239827	0
	Dingzhou	0	0	0	0	0	0	0	0	0.00204475	0.00377373	0.00770298	0.000368238	0.00131542	0	0	0	0	0	0	0	0	0	0.00213032	0.00189873	0	0	0	0.00353487	0	0	0	0.00493338	0	0	0
	Anguo	0	0	0	0	0	0	0	0	0.000908186	0.00214814	0.00528295	1.68658e-05	0.00263698	0.00106002	0	0	0	0	0	0	0	0	0.000965507	0.000811776	0	0	0	0.00196888	0	0	0	0.00304211	0	0	0
	Gaobeidian	0	0	0	0	0	0	0	0	0	0	0.00522512	1.37482e-05	0.00267811	0.00108616	0.0025489	0.00171412	0.00270585	0	0	0	0	0	0.000940875	0.000789203	0	0	0	0	0	0	0	0	0	0.00153199	0
	Zhuangjiakou	0	0.00135569	0.0129934	0.00838786	0.00820612	0.00819413	0.00790198	0.00578189	8.7701e-07	0.000233337	0.0017315	0.000727155	0.00679374	0.00404885	0.006587	0.0051949	0.00683789	0.00407073	0	0.00213032	0.000965507	0.000940875	0	6.66117e-06	0.00673377	0.00572088	0.00196967	0.000176875	0.00181805	0.00032254	0.00017034	0.000579976	0.00751249	0.00487403	0.00818455
	Chengde	0	0.0011723	0.0124117	0.00792177	0.00774519	0.00773353	0.00744978	0.00539605	0	0	0	0.000594623	0.00637494	0.00372706	0.00617472	0.00482952	0.00641771	0.00374805	0.000333472	0.00189873	0.000811776	0.000789203	6.66117e-06	0	0.00631685	0.00533712	0.00174725	0.000252186	0.00160461	0	0.000109632	0	0.00707175	0.00452032	0.00772422
	Cangzhou	0.00289971	0	0	0	0	0	0	0	0	0.00947409	0.0152945	0.00303532	1.32913e-07	0.000339628	8.08595e-07	0	3.99358e-07	0	0	0	0	0	0.00673377	0.00631685	0	0	0	0	0	0	0	0	0	0	0
	Botou	0.00224921	0	0	0	0	0	0	0	0.00558009	0.00826497	0.013747	0.00236883	4.60721e-05	0.000144143	0	0	0	0	0	0	0	0	0.00572088	0.00533712	0	0	0	0	0	0	0	0.00994392	0	0	0
	Renqiu	0	0	0	0	0	0	0	0	0	0.00355888	0.00739467	0.000303288	0.00144728	0.000370546	0.00135272	0	0.0014677	0	0	0	0	0	0.00196967	0.00174725	0	0	0	0	0	0	0	0	0	0	0
	Huanghua	0	0	0.0162023	0.0110008	0.0107925	0.0107788	0.0104433	0.00798131	0	0	0.000801561	0.00162129	0.009163	0.00591822	0.00892265	0.00728891	0.00921426	0	0	0.00353487	0.00196888	0	0.000176875	0.000252186	0	0	0	0	0	0	0	0	0.00999481	0.00690789	0.0107678
	Hejian	0	0	0	0	0	0	0	0	0.00173906	0.00335402	0.00709804	0.000245635	0.00158289	0.000440664	0.00148393	0	0.00160424	0	0	0	0	0	0.00181805	0.00160461	0	0	0	0	0	0	0	0.00445172	0	0	0
	Langfang	0	0	0.00922164	0.00542077	0.00527487	0.00526525	0	0.00337321	0	0	0	8.11157e-05	0.0041557	0.00208585	0.00399436	0.00292857	0.00419025	0	0	0	0	0	0.00032254	0	0	0	0	0	0	0	0	0	0.00472178	0.00268893	0.00525757
	Bazhou	0	0	0	0	0	0	0	0.0039674	0	0	0.00298801	0.00019361	0.00481257	0.00255825	0.00463882	0.00348386	0.00484974	0	0	0	0	0	0.00017034	0.000109632	0	0	0	0	0	0	0	0	0.00542037	0.00322202	0
	Sanhe	0	0	0.0190637	0.0133791	0.0131493	0.0131341	0.0127635	0.0100243	0	0	0	0.00260595	0.0113437	0.00769361	0.0110761	0.00924643	0.0114007	0	0	0.00493338	0.00304211	0	0.000579976	0	0	0.00994392	0	0	0.00445172	0	0	0	0.0122672	0.00881664	0.013122
	Hengshui	0.00341804	0.00248551	0	0	0	0	0	0	0.00735102	0.0103938	0.0164573	0.00356514	0	0	0	0	0	0	0	0	0	0	0.00751249	0.00707175	0	0	0	0.00999481	0	0.00472178	0.00542037	0.0122672	0	0	0
	Jizhou	0.00173086	0.00108864	0	0	0	0	0	0	0.00474415	0.00724025	0.0124157	0.00183599	0	0	0	0	0	0	0.00239827	0	0	0.00153199	0.00487403	0.00452032	0	0	0	0.00690789	0	0.00268893	0.00322202	0.00881664	0	0	0
	Shenzhou	0.00387604	0.00287819	0	0	0	0	0	0	0.00801598	0.0111818	0.0174451	0.00403259	0	0	0	0	0	0	0	0	0	0	0.00818455	0.00772422	0	0	0	0.0107678	0	0.00525757	0	0.013122	0	0	0
																																			DW	1.4598

## Sheet: 2000CP-Bounds
W	Beijing	Tianjin	Shijiazhuang	Xinji	Gaocheng	Jinzhou	Xinle	Luquan	Tangshan	Zunhua	Qian'an	Qinhuangdao	Handan	Wuan	Xingtai	Nangong	Shahe	Baoding	Zhuozhou	Dingzhou	Anguo	Gaobeidian	Zhuangjiakou	Chengde	Cangzhou	Botou	Renqiu	Huanghua	Hejian	Langfang	Bazhou	Sanhe	Hengshui	Jizhou	Shenzhou		City	z-CP	Wz		WTzzTW	-0.00229844	-0.00230373	-0.0144323	-0.0100452	-0.00548697	-0.00916056	-0.00242083	0.00293255
Beijing	0	0.000926703	0.000462511	0.000482961	0.000464991	0.000490267	0.0005349	0.000438388	0.0007753	0.00087951	0.00060714	0.000425445	0.000280792	0.000296182	0.000339878	0.00038237	0.000325263	0.000795123	0.00167369	0.000585761	0.000622107	0.00116859	0.000712112	0.000666044	0.000507492	0.000494437	0.000675856	0.00056341	0.000581583	0.00176355	0.00102692	0.0020082	0.000445354	0.000409156	0.000488646		Beijing	2.9961	-0.00229844		-0.00229844	5.28282e-06	5.29498e-06	3.31717e-05	2.30882e-05	1.26115e-05	2.1055e-05	5.56414e-06	-6.74028e-06
Tianjin	0.000926703	0	0.000458668	0.000478772	0.000461106	0.000485951	0.000528807	0.000430584	0.00111156	0.000905585	0.000671417	0.000458999	0.000279371	0.000294601	0.000337799	0.000408136	0.000323357	0.000783832	0.00105722	0.00057961	0.000615174	0.00120883	0.000407531	0.000538557	0.000857611	0.000655891	0.000810953	0.00103044	0.000744217	0.00189033	0.00213448	0.00115134	0.000483963	0.000442462	0.0005057		Tianjin	2.51406	-0.00230373		-0.00230373	5.29498e-06	5.30717e-06	3.32481e-05	2.31414e-05	1.26405e-05	2.11035e-05	5.57695e-06	-6.7558e-06
Shijiazhuang	0.000462511	0.000458668	0	0.00180626	0.00394984	0.00245543	0.00320862	0.00521328	0.000341567	0.000325515	0.000284298	0.000237716	0.000681047	0.000783765	0.00117344	0.00100597	0.00101486	0.00109066	0.000629073	0.0019524	0.00134021	0.000650906	0.000391827	0.000278402	0.000645055	0.000809873	0.000758335	0.000394704	0.000767773	0.000500152	0.000559388	0.000411013	0.00112894	0.00103743	0.00139158		Shijiazhuang	1.67355	-0.0144323		-0.0144323	3.31717e-05	3.32481e-05	0.00020829	0.000144975	7.91895e-05	0.000132208	3.49381e-05	-4.23233e-05
Xinji	0.000482961	0.000478772	0.00180626	0	0.00288735	0.00509263	0.00155199	0.00136605	0.000375307	0.000340313	0.000307291	0.000256227	0.000614624	0.000693503	0.00099218	0.00157657	0.000877123	0.00114329	0.000665726	0.00175774	0.00198699	0.000692153	0.000360987	0.000285684	0.000912457	0.00128132	0.000999579	0.000458776	0.00112714	0.000524153	0.000589583	0.000427084	0.002719	0.0018581	0.0042833		Xinji	-0.543812	-0.0100452		-0.0100452	2.30882e-05	2.31414e-05	0.000144975	0.000100906	5.51176e-05	9.20195e-05	2.43177e-05	-2.9458e-05
Gaocheng	0.000464991	0.000461106	0.00394984	0.00288735	0	0.0058324	0.00253446	0.00231706	0.000342918	0.000326742	0.000285233	0.000240086	0.00069013	0.000795819	0.00120478	0.00120127	0.00103822	0.00108299	0.000632055	0.00205511	0.00168333	0.000655828	0.000376851	0.000279299	0.000725465	0.000940794	0.000839375	0.000409482	0.000882056	0.000503053	0.00056302	0.00041297	0.00149276	0.00126792	0.00182889		Gaocheng	-0.642546	-0.00548697		-0.00548697	1.26115e-05	1.26405e-05	7.91895e-05	5.51176e-05	3.01069e-05	5.02638e-05	1.32831e-05	-1.60908e-05
Jinzhou	0.000490267	0.000485951	0.00245543	0.00509263	0.0058324	0	0.00199984	0.00170745	0.000356471	0.000339024	0.000294548	0.000246854	0.000646714	0.000734632	0.00107857	0.00136523	0.000943966	0.00118509	0.000679686	0.00216077	0.0020696	0.000707256	0.000375987	0.000288224	0.000803769	0.00107684	0.000925508	0.00042957	0.00097767	0.000532769	0.000600506	0.000432786	0.00192335	0.0015108	0.0024423		Jinzhou	-0.649103	-0.00916056		-0.00916056	2.1055e-05	2.11035e-05	0.000132208	9.20195e-05	5.02638e-05	8.39159e-05	2.21762e-05	-2.68638e-05
Xinle	0.0005349	0.000528807	0.00320862	0.00155199	0.00253446	0.00199984	0	0.00220331	0.000379003	0.000359784	0.000309765	0.000255263	0.00057834	0.000650765	0.000900812	0.00084101	0.000804331	0.00161044	0.000772968	0.00426625	0.00213512	0.000801834	0.000434203	0.000303092	0.000715773	0.000808876	0.00096072	0.000444712	0.000953951	0.000584723	0.00066734	0.0004672	0.00102407	0.00089408	0.00126156		Xinle	-0.683219	-0.00242083		-0.00242083	5.56414e-06	5.57695e-06	3.49381e-05	2.43177e-05	1.32831e-05	2.21762e-05	5.86044e-06	-7.09921e-06
Luquan	0.000438388	0.000430584	0.00521328	0.00136605	0.00231706	0.00170745	0.00220331	0	0.000325745	0.000313379	0.000273251	0.000229943	0.00062762	0.000713834	0.00102335	0.000858507	0.00090062	0.000944218	0.00058641	0.00152813	0.00112568	0.000595762	0.000387064	0.000269476	0.000579388	0.000708987	0.000684518	0.000373728	0.0006922	0.000466942	0.00051817	0.000391851	0.000939677	0.000881318	0.00111818		Luquan	-1.09206	0.00293255		0.00293255	-6.74028e-06	-6.7558e-06	-4.23233e-05	-2.9458e-05	-1.60908e-05	-2.68638e-05	-7.09921e-06	8.59983e-06
Tangshan	0.0007753	0.00111156	0.000341567	0.000375307	0.000342918	0.000356471	0.000379003	0.000325745	0	0.00213346	0.00165752	0.000762555	0.000242068	0.000251799	0.00028301	0.000337254	0.000273721	0.000494257	0.000626814	0.000404408	0.000421406	0.000635043	0.000372341	0.000744029	0.000594887	0.000490291	0.000572057	0.000696127	0.000538024	0.000864511	0.0008224	0.00114836	0.000387412	0.000360355	0.000401217		Tangshan	1.40908	-0.000448052		-0.000448052	1.02982e-06	1.03219e-06	6.46641e-06	4.50077e-06	2.45845e-06	4.10441e-06	1.08466e-06	-1.31393e-06
Zunhua	0.00087951	0.000905585	0.000325515	0.000340313	0.000326742	0.000339024	0.000359784	0.000313379	0.00213346	0	0.00180433	0.000792209	0.000227012	0.000235548	0.000262644	0.000308727	0.000254625	0.000461338	0.000663384	0.000382099	0.000397239	0.000595315	0.000400585	0.00106702	0.000511515	0.000432228	0.000494544	0.000568372	0.000468902	0.000891762	0.000703175	0.00153353	0.000350236	0.000327973	0.00036148		Zunhua	-0.679903	0.00388736		0.00388736	-8.93487e-06	-8.95543e-06	-5.61035e-05	-3.90492e-05	-2.13299e-05	-3.56104e-05	-9.41066e-06	1.13999e-05
Qian'an	0.00060714	0.000671417	0.000284298	0.000307291	0.000285233	0.000294548	0.000309765	0.000273251	0.00165752	0.00180433	0	0.00131594	0.000211827	0.000219242	0.00024253	0.000281304	0.000235676	0.000382703	0.000502124	0.00032653	0.000337523	0.000473641	0.000332621	0.000764861	0.000440384	0.000380321	0.000427747	0.000493517	0.000408429	0.000643959	0.0005538	0.000860466	0.000315359	0.000297195	0.000324447		Qian'an	-0.518875	0.0028469		0.0028469	-6.54342e-06	-6.55848e-06	-4.10872e-05	-2.85976e-05	-1.56209e-05	-2.60792e-05	-6.89187e-06	8.34866e-06
Qinhuangdao	0.000425445	0.000458999	0.000237716	0.000256227	0.000240086	0.000246854	0.000255263	0.000229943	0.000762555	0.000792209	0.00131594	0	0.000186242	0.000191949	0.000209567	0.000237902	0.00020443	0.000302823	0.000370424	0.000266541	0.000276139	0.000354689	0.000269554	0.000557082	0.000342549	0.000305073	0.000334854	0.000374827	0.000322898	0.000442289	0.000400806	0.000536028	0.000261812	0.000249169	0.000268045		Qinhuangdao	0.839925	0.000124167		0.000124167	-2.85391e-07	-2.86048e-07	-1.79202e-06	-1.24728e-06	-6.81303e-07	-1.13744e-06	-3.00589e-07	3.64127e-07
Handan	0.000280792	0.000279371	0.000681047	0.000614624	0.00069013	0.000646714	0.00057834	0.00062762	0.000242068	0.000227012	0.000211827	0.000186242	0	0.00325073	0.00155009	0.000795144	0.00178532	0.000429743	0.000334122	0.000520213	0.000498794	0.00034065	0.000250239	0.000200354	0.000390659	0.000454602	0.000388835	0.000274251	0.000411995	0.000294236	0.000313783	0.000260943	0.000614354	0.000666398	0.000562099		Handan	1.18445	-0.00459713		-0.00459713	1.05662e-05	1.05906e-05	6.63471e-05	4.6179e-05	2.52243e-05	4.21123e-05	1.11289e-05	-1.34813e-05
Wuan	0.000296182	0.000294601	0.000783765	0.000693503	0.000795819	0.000734632	0.000650765	0.000713834	0.000251799	0.000235548	0.000219242	0.000191949	0.00325073	0	0.00220902	0.000857264	0.00240935	0.000468485	0.000356214	0.000578083	0.000549517	0.000363569	0.000262898	0.000208068	0.000416644	0.000490176	0.000416477	0.000286808	0.000441001	0.000311179	0.000333127	0.000274183	0.000681163	0.000740766	0.000627356		Wuan	-0.887987	0.00202837		0.00202837	-4.66208e-06	-4.67282e-06	-2.9274e-05	-2.03753e-05	-1.11296e-05	-1.8581e-05	-4.91035e-06	5.94829e-06
Xingtai	0.000339878	0.000337799	0.00117344	0.00099218	0.00120478	0.00107857	0.000900812	0.00102335	0.00028301	0.000262644	0.00024253	0.000209567	0.00155009	0.00220902	0	0.00137264	0.00558911	0.000585481	0.000421268	0.000767276	0.000721654	0.000431697	0.000296103	0.000228726	0.000509645	0.00062418	0.000508383	0.000328012	0.000546571	0.000359776	0.000389441	0.000311223	0.000970781	0.00109652	0.00086213		Xingtai	0.610179	-0.00583665		-0.00583665	1.34152e-05	1.34461e-05	8.42361e-05	5.86302e-05	3.20255e-05	5.3467e-05	1.41296e-05	-1.71162e-05
Nangong	0.00038237	0.000408136	0.00100597	0.00157657	0.00120127	0.00136523	0.00084101	0.000858507	0.000337254	0.000308727	0.000281304	0.000237902	0.000795144	0.000857264	0.00137264	0	0.00120663	0.000704531	0.00048856	0.00089797	0.000947567	0.000502644	0.000301669	0.000247776	0.000731433	0.000967326	0.000711322	0.000403169	0.000792855	0.000407739	0.000446264	0.00034648	0.00216556	0.0038514	0.00160069		Nangong	-0.671343	-0.00586288		-0.00586288	1.34755e-05	1.35065e-05	8.46147e-05	5.88937e-05	3.21695e-05	5.37073e-05	1.41931e-05	-1.71932e-05
Shahe	0.000325263	0.000323357	0.00101486	0.000877123	0.00103822	0.000943966	0.000804331	0.00090062	0.000273721	0.000254625	0.000235676	0.00020443	0.00178532	0.00240935	0.00558911	0.00120663	0	0.000543137	0.000399043	0.00069615	0.000658799	0.000408389	0.00028487	0.000222012	0.000480294	0.000580717	0.00047754	0.000315599	0.000512953	0.00034344	0.000370371	0.000298923	0.000869561	0.000969105	0.000773918		Shahe	-0.375185	0.000255654		0.000255654	-5.87606e-07	-5.88958e-07	-3.68967e-06	-2.56809e-06	-1.40277e-06	-2.34194e-06	-6.18897e-07	7.49718e-07
Baoding	0.000795123	0.000783832	0.00109066	0.00114329	0.00108299	0.00118509	0.00161044	0.000944218	0.000494257	0.000461338	0.000382703	0.000302823	0.000429743	0.000468485	0.000585481	0.000704531	0.000543137	0	0.0014509	0.00208939	0.00242982	0.00158259	0.000525223	0.000372095	0.00100334	0.00107434	0.00206596	0.000608523	0.00159301	0.000913285	0.00113222	0.000654206	0.000923201	0.000780129	0.0011727		Baoding	1.04228	-0.00547466		-0.00547466	1.25832e-05	1.26121e-05	7.90118e-05	5.4994e-05	3.00393e-05	5.0151e-05	1.32533e-05	-1.60547e-05
Zhuozhou	0.00167369	0.00105722	0.000629073	0.000665726	0.000632055	0.000679686	0.000772968	0.00058641	0.000626814	0.000663384	0.000502124	0.000370424	0.000334122	0.000356214	0.000421268	0.00048856	0.000399043	0.0014509	0	0.000878163	0.000962464	0.00337072	0.000628015	0.000493267	0.000660222	0.000687728	0.0010975	0.000609128	0.000868805	0.00198421	0.00151289	0.00115156	0.000596316	0.000533158	0.000676576		Zhuozhou	-0.347247	0.00231117		0.00231117	-5.31209e-06	-5.32431e-06	-3.33554e-05	-2.32161e-05	-1.26813e-05	-2.11716e-05	-5.59496e-06	6.77762e-06
Dingzhou	0.000585761	0.00057961	0.0019524	0.00175774	0.00205511	0.00216077	0.00426625	0.00152813	0.000404408	0.000382099	0.00032653	0.000266541	0.000520213	0.000578083	0.000767276	0.00089797	0.00069615	0.00208939	0.000878163	0	0.00375659	0.000924736	0.000447057	0.000318776	0.000836868	0.00096287	0.00118594	0.00048109	0.00118188	0.000647475	0.000750336	0.00050554	0.00110979	0.000958732	0.00148755		Dingzhou	-0.194688	-0.00685031		-0.00685031	1.5745e-05	1.57813e-05	9.88655e-05	6.88126e-05	3.75875e-05	6.27527e-05	1.65835e-05	-2.00889e-05
Anguo	0.000622107	0.000615174	0.00134021	0.00198699	0.00168333	0.0020696	0.00213512	0.00112568	0.000421406	0.000397239	0.000337523	0.000276139	0.000498794	0.000549517	0.000721654	0.000947567	0.000658799	0.00242982	0.000962464	0.00375659	0	0.00101869	0.000433452	0.000329245	0.00100073	0.00125749	0.00154429	0.000526789	0.00153741	0.000692175	0.000811033	0.000532384	0.00141506	0.00109096	0.00215493		Anguo	-0.718874	-0.00444287		-0.00444287	1.02117e-05	1.02352e-05	6.41207e-05	4.46294e-05	2.43779e-05	4.06992e-05	1.07555e-05	-1.30289e-05
Gaobeidian	0.00116859	0.00120883	0.000650906	0.000692153	0.000655828	0.000707256	0.000801834	0.000595762	0.000635043	0.000595315	0.000473641	0.000354689	0.00034065	0.000363569	0.000431697	0.000502644	0.000408389	0.00158259	0.00337072	0.000924736	0.00101869	0	0.000552178	0.000442168	0.000686205	0.000715967	0.00117122	0.000656575	0.000914365	0.00176162	0.00222605	0.000919307	0.000617432	0.000549975	0.000703889		Gaobeidian	-0.398052	0.000777003		0.000777003	-1.7859e-06	-1.79001e-06	-1.12139e-05	-7.80514e-06	-4.2634e-06	-7.11779e-06	-1.881e-06	2.2786e-06
Zhuangjiakou	0.000712112	0.000407531	0.000391827	0.000360987	0.000376851	0.000375987	0.000434203	0.000387064	0.000372341	0.000400585	0.000332621	0.000269554	0.000250239	0.000262898	0.000296103	0.000301669	0.00028487	0.000525223	0.000628015	0.000447057	0.000433452	0.000552178	0	0.000454409	0.000345631	0.000353683	0.000429625	0.000317499	0.000396144	0.000509444	0.000458129	0.000537272	0.000335717	0.000314728	0.000363869		Zhuangjiakou	0.938647	0.000474244		0.000474244	-1.09002e-06	-1.09253e-06	-6.84441e-06	-4.76386e-06	-2.60216e-06	-4.34434e-06	-1.14807e-06	1.39074e-06
Chengde	0.000666044	0.000538557	0.000278402	0.000285684	0.000279299	0.000288224	0.000303092	0.000269476	0.000744029	0.00106702	0.000764861	0.000557082	0.000200354	0.000208068	0.000228726	0.000247776	0.000222012	0.000372095	0.000493267	0.000318776	0.000329245	0.000442168	0.000454409	0	0.000363403	0.000321504	0.000354754	0.000391206	0.000341363	0.000580179	0.000469236	0.000841995	0.000273822	0.000260023	0.000287663		Chengde	0.1965	0.00116455		0.00116455	-2.67666e-06	-2.68282e-06	-1.68071e-05	-1.16981e-05	-6.38987e-06	-1.0668e-05	-2.81919e-06	3.41511e-06
Cangzhou	0.000507492	0.000857611	0.000645055	0.000912457	0.000725465	0.000803769	0.000715773	0.000579388	0.000594887	0.000511515	0.000440384	0.000342549	0.000390659	0.000416644	0.000509645	0.000731433	0.000480294	0.00100334	0.000660222	0.000836868	0.00100073	0.000686205	0.000345631	0.000363403	0	0.00223622	0.00162906	0.000835968	0.00226698	0.000704032	0.000735359	0.000566744	0.000990162	0.000830741	0.0010824		Cangzhou	0.452594	-0.00383		-0.00383	8.80303e-06	8.8233e-06	5.52757e-05	3.84731e-05	2.10151e-05	3.5085e-05	9.27181e-06	-1.12317e-05
Botou	0.000494437	0.000655891	0.000809873	0.00128132	0.000940794	0.00107684	0.000808876	0.000708987	0.000490291	0.000432228	0.000380321	0.000305073	0.000454602	0.000490176	0.00062418	0.000967326	0.000580717	0.00107434	0.000687728	0.00096287	0.00125749	0.000715967	0.000353683	0.000321504	0.00223622	0	0.00154913	0.000643157	0.00244383	0.000562113	0.000606774	0.000471014	0.00153872	0.00118526	0.00164371		Botou	-0.540518	-0.00346205		-0.00346205	7.95731e-06	7.97563e-06	4.99652e-05	3.47769e-05	1.89962e-05	3.17143e-05	8.38105e-06	-1.01526e-05
Renqiu	0.000675856	0.000810953	0.000758335	0.000999579	0.000839375	0.000925508	0.00096072	0.000684518	0.000572057	0.000494544	0.000427747	0.000334854	0.000388835	0.000416477	0.000508383	0.000711322	0.00047754	0.00206596	0.0010975	0.00118594	0.00154429	0.00117122	0.000429625	0.000354754	0.00162906	0.00154913	0	0.000791574	0.00382991	0.000759368	0.000904846	0.000571263	0.000978526	0.000822535	0.00117702		Renqiu	-0.00848204	-0.00364839		-0.00364839	8.3856e-06	8.4049e-06	5.26545e-05	3.66487e-05	2.00186e-05	3.34213e-05	8.83214e-06	-1.06991e-05
Huanghua	0.00056341	0.00103044	0.000394704	0.000458776	0.000409482	0.00042957	0.000444712	0.000373728	0.000696127	0.000568372	0.000493517	0.000374827	0.000274251	0.000286808	0.000328012	0.000403169	0.000315599	0.000608523	0.000609128	0.00048109	0.000526789	0.000656575	0.000317499	0.000391206	0.000835968	0.000643157	0.000791574	0	0.000727865	0.000816445	0.000858876	0.000637391	0.000476995	0.00043663	0.000498096		Huanghua	-0.883933	0.00151987		0.00151987	-3.49332e-06	-3.50136e-06	-2.19351e-05	-1.52673e-05	-8.33947e-06	-1.39228e-05	-3.67935e-06	4.45708e-06
Hejian	0.000581583	0.000744217	0.000767773	0.00112714	0.000882056	0.00097767	0.000953951	0.0006922	0.000538024	0.000468902	0.000408429	0.000322898	0.000411995	0.000441001	0.000546571	0.000792855	0.000512953	0.00159301	0.000868805	0.00118188	0.00153741	0.000914365	0.000396144	0.000341363	0.00226698	0.00244383	0.00382991	0.000727865	0	0.000642374	0.000743494	0.000514899	0.00113976	0.000933546	0.00135798		Hejian	-0.794663	-0.00179758		-0.00179758	4.13163e-06	4.14114e-06	2.59432e-05	1.8057e-05	9.86328e-06	1.64669e-05	4.35165e-06	-5.27149e-06
Langfang	0.00176355	0.00189033	0.000500152	0.000524153	0.000503053	0.000532769	0.000584723	0.000466942	0.000864511	0.000891762	0.000643959	0.000442289	0.000294236	0.000311179	0.000359776	0.000407739	0.00034344	0.000913285	0.00198421	0.000647475	0.000692175	0.00176162	0.000509444	0.000580179	0.000704032	0.000562113	0.000759368	0.000816445	0.000642374	0	0.00233995	0.00182148	0.00048015	0.00043834	0.000530856		Langfang	0.116474	0.00342934		0.00342934	-7.88214e-06	-7.90028e-06	-4.94932e-05	-3.44484e-05	-1.88167e-05	-3.14147e-05	-8.30188e-06	1.00567e-05
Bazhou	0.00102692	0.00213448	0.000559388	0.000589583	0.00056302	0.000600506	0.00066734	0.00051817	0.0008224	0.000703175	0.0005538	0.000400806	0.000313783	0.000333127	0.000389441	0.000446264	0.000370371	0.00113222	0.00151289	0.000750336	0.000811033	0.00222605	0.000458129	0.000469236	0.000735359	0.000606774	0.000904846	0.000858876	0.000743494	0.00233995	0	0.00104545	0.000534485	0.000483183	0.000598077		Bazhou	-0.908004	0.00464171		0.00464171	-1.06687e-05	-1.06932e-05	-6.69904e-05	-4.66268e-05	-2.54689e-05	-4.25206e-05	-1.12368e-05	1.3612e-05
Sanhe	0.0020082	0.00115134	0.000411013	0.000427084	0.00041297	0.000432786	0.0004672	0.000391851	0.00114836	0.00153353	0.000860466	0.000536028	0.000260943	0.000274183	0.000311223	0.00034648	0.000298923	0.000654206	0.00115156	0.00050554	0.000532384	0.000919307	0.000537272	0.000841995	0.000566744	0.000471014	0.000571263	0.000637391	0.000514899	0.00182148	0.00104545	0	0.000397408	0.00036833	0.000431523		Sanhe	-0.846433	0.00632777		0.00632777	-1.4544e-05	-1.45775e-05	-9.1324e-05	-6.35635e-05	-3.47203e-05	-5.79659e-05	-1.53185e-05	1.85565e-05
Hengshui	0.000445354	0.000483963	0.00112894	0.002719	0.00149276	0.00192335	0.00102407	0.000939677	0.000387412	0.000350236	0.000315359	0.000261812	0.000614354	0.000681163	0.000970781	0.00216556	0.000869561	0.000923201	0.000596316	0.00110979	0.00141506	0.000617432	0.000335717	0.000273822	0.000990162	0.00153872	0.000978526	0.000476995	0.00113976	0.00048015	0.000534485	0.000397408	0	0.00368061	0.00390677		Hengshui	-0.0393956	-0.0103637		-0.0103637	2.38203e-05	2.38752e-05	0.000149572	0.000104105	5.68653e-05	9.49373e-05	2.50888e-05	-3.0392e-05
Jizhou	0.000409156	0.000442462	0.00103743	0.0018581	0.00126792	0.0015108	0.00089408	0.000881318	0.000360355	0.000327973	0.000297195	0.000249169	0.000666398	0.000740766	0.00109652	0.0038514	0.000969105	0.000780129	0.000533158	0.000958732	0.00109096	0.000549975	0.000314728	0.000260023	0.000830741	0.00118526	0.000822535	0.00043663	0.000933546	0.00043834	0.000483183	0.00036833	0.00368061	0	0.00205753		Jizhou	-0.895159	-0.00591901		-0.00591901	1.36045e-05	1.36358e-05	8.54247e-05	5.94575e-05	3.24774e-05	5.42214e-05	1.43289e-05	-1.73578e-05
Shenzhou	0.000488646	0.0005057	0.00139158	0.0042833	0.00182889	0.0024423	0.00126156	0.00111818	0.000401217	0.00036148	0.000324447	0.000268045	0.000562099	0.000627356	0.00086213	0.00160069	0.000773918	0.0011727	0.000676576	0.00148755	0.00215493	0.000703889	0.000363869	0.000287663	0.0010824	0.00164371	0.00117702	0.000498096	0.00135798	0.000530856	0.000598077	0.000431523	0.00390677	0.00205753	0		Shenzhou	-0.654341	-0.00796608		-0.00796608	1.83096e-05	1.83517e-05	0.000114969	8.00207e-05	4.37097e-05	7.29738e-05	1.92846e-05	-2.33609e-05
																																			1
nW	Beijing	Tianjin	Shijiazhuang	Xinji	Gaocheng	Jinzhou	Xinle	Luquan	Tangshan	Zunhua	Qian'an	Qinhuangdao	Handan	Wuan	Xingtai	Nangong	Shahe	Baoding	Zhuozhou	Dingzhou	Anguo	Gaobeidian	Zhuangjiakou	Chengde	Cangzhou	Botou	Renqiu	Huanghua	Hejian	Langfang	Bazhou	Sanhe	Hengshui	Jizhou	Shenzhou		sumsq(Wz)	0.000994371			(nW)T(nW)	Beijing	Tianjin	Shijiazhuang	Xinji	Gaocheng	Jinzhou	Xinle	Luquan
Beijing	0	0.0324346	0.0161879	0.0169036	0.0162747	0.0171593	0.0187215	0.0153436	0.0271355	0.0307828	0.0212499	0.0148906	0.00982772	0.0103664	0.0118957	0.0133829	0.0113842	0.0278293	0.0585791	0.0205016	0.0217738	0.0409008	0.0249239	0.0233115	0.0177622	0.0173053	0.023655	0.0197193	0.0203554	0.0617244	0.0359422	0.0702868	0.0155874	0.0143205	0.0171026		n(Wz)T(Wz)	0.034803	λ**max		Beijing	0.0264546	0.0246831	0.0264873	0.0290566	0.0284826	0.0299124	0.0271465	0.0225142
Tianjin	0.0324346	0	0.0160534	0.016757	0.0161387	0.0170083	0.0185083	0.0150704	0.0389047	0.0316955	0.0234996	0.016065	0.00977798	0.010311	0.0118229	0.0142848	0.0113175	0.0274341	0.0370026	0.0202864	0.0215311	0.0423092	0.0142636	0.0188495	0.0300164	0.0229562	0.0283833	0.0360653	0.0260476	0.0661615	0.0747066	0.0402969	0.0169387	0.0154862	0.0176995			0.186556			Tianjin	0.0246831	0.0286931	0.0273811	0.0305608	0.0295366	0.0311315	0.0281707	0.0233377
Shijiazhuang	0.0161879	0.0160534	0	0.0632192	0.138245	0.08594	0.112302	0.182465	0.0119549	0.011393	0.00995043	0.00832006	0.0238366	0.0274318	0.0410705	0.0352089	0.0355203	0.0381731	0.0220176	0.0683338	0.0469074	0.0227817	0.013714	0.00974407	0.0225769	0.0283456	0.0265417	0.0138146	0.0268721	0.0175053	0.0195786	0.0143855	0.0395128	0.0363101	0.0487052						Shijiazhuang	0.0264873	0.0273811	0.101562	0.0796635	0.0769208	0.0898193	0.0678403	0.0495633
Xinji	0.0169036	0.016757	0.0632192	0	0.101057	0.178242	0.0543196	0.0478119	0.0131357	0.0119109	0.0107552	0.00896796	0.0215119	0.0242726	0.0347263	0.05518	0.0306993	0.040015	0.0233004	0.061521	0.0695446	0.0242253	0.0126346	0.00999893	0.031936	0.044846	0.0349853	0.0160572	0.03945	0.0183454	0.0206354	0.0149479	0.0951651	0.0650335	0.149915						Xinji	0.0290566	0.0305608	0.0796635	0.112966	0.0954771	0.0816096	0.0741737	0.0647355
Gaocheng	0.0162747	0.0161387	0.138245	0.101057	0	0.204134	0.088706	0.0810971	0.0120021	0.011436	0.00998315	0.008403	0.0241546	0.0278537	0.0421674	0.0420445	0.0363378	0.0379045	0.0221219	0.0719288	0.0589167	0.022954	0.0131898	0.00977545	0.0253913	0.0329278	0.0293781	0.0143319	0.030872	0.0176069	0.0197057	0.014454	0.0522465	0.0443771	0.0640112						Gaocheng	0.0284826	0.0295366	0.0769208	0.0954771	0.117458	0.0771497	0.077141	0.0731918
Jinzhou	0.0171593	0.0170083	0.08594	0.178242	0.204134	0	0.0699943	0.0597608	0.0124765	0.0118658	0.0103092	0.00863988	0.022635	0.0257121	0.03775	0.047783	0.0330388	0.0414781	0.023789	0.0756268	0.0724361	0.024754	0.0131595	0.0100878	0.0281319	0.0376894	0.0323928	0.0150349	0.0342184	0.0186469	0.0210177	0.0151475	0.0673174	0.0528782	0.0854805						Jinzhou	0.0299124	0.0311315	0.0898193	0.0816096	0.0771497	0.130784	0.0816486	0.0730235
Xinle	0.0187215	0.0185083	0.112302	0.0543196	0.088706	0.0699943	0	0.0771159	0.0132651	0.0125924	0.0108418	0.00893422	0.0202419	0.0227768	0.0315284	0.0294353	0.0281516	0.0563653	0.0270539	0.149319	0.0747291	0.0280642	0.0151971	0.0106082	0.025052	0.0283107	0.0336252	0.0155649	0.0333883	0.0204653	0.0233569	0.016352	0.0358425	0.0312928	0.0441546						Xinle	0.0271465	0.0281707	0.0678403	0.0741737	0.077141	0.0816486	0.0813662	0.0615336
Luquan	0.0153436	0.0150704	0.182465	0.0478119	0.0810971	0.0597608	0.0771159	0	0.0114011	0.0109683	0.00956379	0.00804801	0.0219667	0.0249842	0.0358171	0.0300477	0.0315217	0.0330476	0.0205243	0.0534847	0.0393987	0.0208517	0.0135472	0.00943167	0.0202786	0.0248145	0.0239581	0.0130805	0.024227	0.016343	0.0181359	0.0137148	0.0328887	0.0308461	0.0391363						Luquan	0.0225142	0.0233377	0.0495633	0.0647355	0.0731918	0.0730235	0.0615336	0.070171
Tangshan	0.0271355	0.0389047	0.0119549	0.0131357	0.0120021	0.0124765	0.0132651	0.0114011	0	0.0746712	0.0580133	0.0266894	0.00847238	0.00881296	0.00990535	0.0118039	0.00958024	0.017299	0.0219385	0.0141543	0.0147492	0.0222265	0.0130319	0.026041	0.0208211	0.0171602	0.020022	0.0243644	0.0188308	0.0302579	0.028784	0.0401927	0.0135594	0.0126124	0.0140426						Tangshan	0.0195808	0.0197521	0.0208731	0.0233052	0.0224925	0.0237559	0.0212312	0.017861
Zunhua	0.0307828	0.0316955	0.011393	0.0119109	0.011436	0.0118658	0.0125924	0.0109683	0.0746712	0	0.0631515	0.0277273	0.00794541	0.00824419	0.00919255	0.0108054	0.00891188	0.0161468	0.0232184	0.0133735	0.0139033	0.020836	0.0140205	0.0373457	0.017903	0.015128	0.017309	0.019893	0.0164116	0.0312117	0.0246111	0.0536735	0.0122583	0.0114791	0.0126518						Zunhua	0.0198373	0.0203818	0.0200686	0.0222669	0.021525	0.0226513	0.0204435	0.0172055
Qian'an	0.0212499	0.0234996	0.00995043	0.0107552	0.00998315	0.0103092	0.0108418	0.00956379	0.0580133	0.0631515	0	0.0460578	0.00741396	0.00767345	0.00848855	0.00984563	0.00824867	0.0133946	0.0175743	0.0114286	0.0118133	0.0165774	0.0116418	0.0267701	0.0154134	0.0133112	0.0149711	0.0172731	0.014295	0.0225386	0.019383	0.0301163	0.0110376	0.0104018	0.0113556						Qian'an	0.016173	0.0169613	0.0171527	0.0190726	0.0184472	0.0194484	0.0173573	0.0146819
Qinhuangdao	0.0148906	0.016065	0.00832006	0.00896796	0.008403	0.00863988	0.00893422	0.00804801	0.0266894	0.0277273	0.0460578	0	0.00651846	0.00671821	0.00733484	0.00832655	0.00715505	0.0105988	0.0129648	0.00932893	0.00966487	0.0124141	0.00943438	0.0194979	0.0119892	0.0106776	0.0117199	0.0131189	0.0113014	0.0154801	0.0140282	0.018761	0.00916343	0.00872092	0.00938158						Qinhuangdao	0.0113772	0.01194	0.013427	0.0149344	0.0144808	0.0152649	0.0134407	0.0114058
Handan	0.00982772	0.00977798	0.0238366	0.0215119	0.0241546	0.022635	0.0202419	0.0219667	0.00847238	0.00794541	0.00741396	0.00651846	0	0.113775	0.054253	0.02783	0.0624862	0.015041	0.0116943	0.0182074	0.0174578	0.0119227	0.00875835	0.00701238	0.0136731	0.0159111	0.0136092	0.00959877	0.0144198	0.0102982	0.0109824	0.009133	0.0215024	0.0233239	0.0196735						Handan	0.0129292	0.0135014	0.0302875	0.031998	0.0326293	0.0335899	0.0274595	0.0254418
Wuan	0.0103664	0.010311	0.0274318	0.0242726	0.0278537	0.0257121	0.0227768	0.0249842	0.00881296	0.00824419	0.00767345	0.00671821	0.113775	0	0.0773155	0.0300042	0.0843272	0.016397	0.0124675	0.0202329	0.0192331	0.0127249	0.00920144	0.00728238	0.0145825	0.0171562	0.0145767	0.0100383	0.015435	0.0108913	0.0116594	0.00959639	0.0238407	0.0259268	0.0219574						Wuan	0.0142854	0.0148945	0.0342534	0.0360173	0.0368591	0.037933	0.0309373	0.0288152
Xingtai	0.0118957	0.0118229	0.0410705	0.0347263	0.0421674	0.03775	0.0315284	0.0358171	0.00990535	0.00919255	0.00848855	0.00733484	0.054253	0.0773155	0	0.0480425	0.195619	0.0204918	0.0147444	0.0268546	0.0252579	0.0151094	0.0103636	0.00800541	0.0178376	0.0218463	0.0177934	0.0114804	0.01913	0.0125922	0.0136304	0.0108928	0.0339773	0.0383783	0.0301745						Xingtai	0.0181121	0.0188778	0.0458579	0.0486957	0.0495338	0.0514011	0.0413742	0.0386797
Nangong	0.0133829	0.0142848	0.0352089	0.05518	0.0420445	0.047783	0.0294353	0.0300477	0.0118039	0.0108054	0.00984563	0.00832655	0.02783	0.0300042	0.0480425	0	0.0422319	0.0246586	0.0170996	0.0314289	0.0331648	0.0175925	0.0105584	0.00867217	0.0256001	0.0338564	0.0248963	0.0141109	0.0277499	0.0142709	0.0156192	0.0121268	0.0757946	0.134799	0.0560241						Nangong	0.0201818	0.0213731	0.0481712	0.0591923	0.0551691	0.0594641	0.0448986	0.0399296
Shahe	0.0113842	0.0113175	0.0355203	0.0306993	0.0363378	0.0330388	0.0281516	0.0315217	0.00958024	0.00891188	0.00824867	0.00715505	0.0624862	0.0843272	0.195619	0.0422319	0	0.0190098	0.0139665	0.0243652	0.023058	0.0142936	0.00997046	0.00777043	0.0168103	0.0203251	0.0167139	0.011046	0.0179534	0.0120204	0.012963	0.0104623	0.0304346	0.0339187	0.0270871						Shahe	0.0171852	0.0178985	0.0434845	0.0455891	0.0468439	0.0481123	0.0388785	0.0366252
Baoding	0.0278293	0.0274341	0.0381731	0.040015	0.0379045	0.0414781	0.0563653	0.0330476	0.017299	0.0161468	0.0133946	0.0105988	0.015041	0.016397	0.0204918	0.0246586	0.0190098	0	0.0507815	0.0731287	0.0850438	0.0553906	0.0183828	0.0130233	0.0351171	0.037602	0.0723087	0.0212983	0.0557553	0.031965	0.0396276	0.0228972	0.032312	0.0273045	0.0410446						Baoding	0.0280882	0.0297696	0.0516386	0.0571752	0.0569081	0.0595158	0.0525294	0.0429245
Zhuozhou	0.0585791	0.0370026	0.0220176	0.0233004	0.0221219	0.023789	0.0270539	0.0205243	0.0219385	0.0232184	0.0175743	0.0129648	0.0116943	0.0124675	0.0147444	0.0170996	0.0139665	0.0507815	0	0.0307357	0.0336862	0.117975	0.0219805	0.0172644	0.0231078	0.0240705	0.0384124	0.0213195	0.0304082	0.0694474	0.0529513	0.0403047	0.0208711	0.0186605	0.0236802						Zhuozhou	0.0275717	0.0307519	0.0356344	0.0392335	0.0384828	0.0404302	0.0368928	0.0301261
Dingzhou	0.0205016	0.0202864	0.0683338	0.061521	0.0719288	0.0756268	0.149319	0.0534847	0.0141543	0.0133735	0.0114286	0.00932893	0.0182074	0.0202329	0.0268546	0.0314289	0.0243652	0.0731287	0.0307357	0	0.131481	0.0323658	0.015647	0.0111572	0.0292904	0.0337005	0.0415079	0.0168382	0.0413657	0.0226616	0.0262618	0.0176939	0.0388427	0.0335556	0.0520641						Dingzhou	0.0289666	0.0301979	0.0733079	0.0758596	0.079075	0.08025	0.0583019	0.0602764
Anguo	0.0217738	0.0215311	0.0469074	0.0695446	0.0589167	0.0724361	0.0747291	0.0393987	0.0147492	0.0139033	0.0118133	0.00966487	0.0174578	0.0192331	0.0252579	0.0331648	0.023058	0.0850438	0.0336862	0.131481	0	0.0356543	0.0151708	0.0115236	0.0350257	0.0440121	0.05405	0.0184376	0.0538092	0.0242261	0.0283862	0.0186335	0.049527	0.0381836	0.0754224						Anguo	0.0291354	0.0307249	0.0670899	0.0739946	0.0743894	0.0766379	0.0674636	0.0545743
Gaobeidian	0.0409008	0.0423092	0.0227817	0.0242253	0.022954	0.024754	0.0280642	0.0208517	0.0222265	0.020836	0.0165774	0.0124141	0.0119227	0.0127249	0.0151094	0.0175925	0.0142936	0.0553906	0.117975	0.0323658	0.0356543	0	0.0193262	0.0154759	0.0240172	0.0250588	0.0409926	0.0229801	0.0320028	0.0616566	0.0779117	0.0321758	0.0216101	0.0192491	0.0246361						Gaobeidian	0.0299735	0.0309723	0.0366323	0.0404361	0.0396402	0.0416629	0.0380326	0.0310188
Zhuangjiakou	0.0249239	0.0142636	0.013714	0.0126346	0.0131898	0.0131595	0.0151971	0.0135472	0.0130319	0.0140205	0.0116418	0.00943438	0.00875835	0.00920144	0.0103636	0.0105584	0.00997046	0.0183828	0.0219805	0.015647	0.0151708	0.0193262	0	0.0159043	0.0120971	0.0123789	0.0150369	0.0111125	0.013865	0.0178305	0.0160345	0.0188045	0.0117501	0.0110155	0.0127354						Zhuangjiakou	0.0120187	0.0127512	0.0181788	0.0196558	0.0195298	0.0204155	0.01794	0.0151514
Chengde	0.0233115	0.0188495	0.00974407	0.00999893	0.00977545	0.0100878	0.0106082	0.00943167	0.026041	0.0373457	0.0267701	0.0194979	0.00701238	0.00728238	0.00800541	0.00867217	0.00777043	0.0130233	0.0172644	0.0111572	0.0115236	0.0154759	0.0159043	0	0.0127191	0.0112526	0.0124164	0.0136922	0.0119477	0.0203063	0.0164233	0.0294698	0.00958377	0.0091008	0.0100682						Chengde	0.0132505	0.0137263	0.0153824	0.0169001	0.0165353	0.0173515	0.0154626	0.0130598
Cangzhou	0.0177622	0.0300164	0.0225769	0.031936	0.0253913	0.0281319	0.025052	0.0202786	0.0208211	0.017903	0.0154134	0.0119892	0.0136731	0.0145825	0.0178376	0.0256001	0.0168103	0.0351171	0.0231078	0.0292904	0.0350257	0.0240172	0.0120971	0.0127191	0	0.0782678	0.0570172	0.0292589	0.0793442	0.0246411	0.0257376	0.019836	0.0346557	0.0290759	0.037884						Cangzhou	0.0218232	0.0233069	0.0369826	0.0443934	0.0413392	0.0444696	0.037198	0.0309639
Botou	0.0173053	0.0229562	0.0283456	0.044846	0.0329278	0.0376894	0.0283107	0.0248145	0.0171602	0.015128	0.0133112	0.0106776	0.0159111	0.0171562	0.0218463	0.0338564	0.0203251	0.037602	0.0240705	0.0337005	0.0440121	0.0250588	0.0123789	0.0112526	0.0782678	0	0.0542196	0.0225105	0.0855341	0.0196739	0.0212371	0.0164855	0.0538554	0.041484	0.05753						Botou	0.0228197	0.02483	0.0436742	0.0535939	0.0495743	0.0536302	0.0434984	0.0363846
Renqiu	0.023655	0.0283833	0.0265417	0.0349853	0.0293781	0.0323928	0.0336252	0.0239581	0.020022	0.017309	0.0149711	0.0117199	0.0136092	0.0145767	0.0177934	0.0248963	0.0167139	0.0723087	0.0384124	0.0415079	0.05405	0.0409926	0.0150369	0.0124164	0.0570172	0.0542196	0	0.0277051	0.134047	0.0265779	0.0316696	0.0199942	0.0342484	0.0287887	0.0411956						Renqiu	0.0262533	0.0284201	0.0444773	0.0522956	0.0492859	0.0527645	0.0459833	0.037173
Huanghua	0.0197193	0.0360653	0.0138146	0.0160572	0.0143319	0.0150349	0.0155649	0.0130805	0.0243644	0.019893	0.0172731	0.0131189	0.00959877	0.0100383	0.0114804	0.0141109	0.011046	0.0212983	0.0213195	0.0168382	0.0184376	0.0229801	0.0111125	0.0136922	0.0292589	0.0225105	0.0277051	0	0.0254753	0.0285756	0.0300607	0.0223087	0.0166948	0.015282	0.0174334						Huanghua	0.0165306	0.0171663	0.0222844	0.0253306	0.024292	0.0257954	0.022461	0.0187884
Hejian	0.0203554	0.0260476	0.0268721	0.03945	0.030872	0.0342184	0.0333883	0.024227	0.0188308	0.0164116	0.014295	0.0113014	0.0144198	0.015435	0.01913	0.0277499	0.0179534	0.0557553	0.0304082	0.0413657	0.0538092	0.0320028	0.013865	0.0119477	0.0793442	0.0855341	0.134047	0.0254753	0	0.0224831	0.0260223	0.0180215	0.0398917	0.0326741	0.0475295						Hejian	0.0259671	0.028391	0.0459861	0.0548303	0.0512662	0.0553128	0.0469324	0.038337
Langfang	0.0617244	0.0661615	0.0175053	0.0183454	0.0176069	0.0186469	0.0204653	0.016343	0.0302579	0.0312117	0.0225386	0.0154801	0.0102982	0.0108913	0.0125922	0.0142709	0.0120204	0.031965	0.0694474	0.0226616	0.0242261	0.0616566	0.0178305	0.0203063	0.0246411	0.0196739	0.0265779	0.0285756	0.0224831	0	0.0818983	0.0637519	0.0168052	0.0153419	0.01858						Langfang	0.0272042	0.0282374	0.0303453	0.0333533	0.0325842	0.0342682	0.0314719	0.0259431
Bazhou	0.0359422	0.0747066	0.0195786	0.0206354	0.0197057	0.0210177	0.0233569	0.0181359	0.028784	0.0246111	0.019383	0.0140282	0.0109824	0.0116594	0.0136304	0.0156192	0.012963	0.0396276	0.0529513	0.0262618	0.0283862	0.0779117	0.0160345	0.0164233	0.0257376	0.0212371	0.0316696	0.0300607	0.0260223	0.0818983	0	0.0365909	0.018707	0.0169114	0.0209327						Bazhou	0.027938	0.0263346	0.0320647	0.0353513	0.0345978	0.036367	0.0331217	0.0272305
Sanhe	0.0702868	0.0402969	0.0143855	0.0149479	0.014454	0.0151475	0.016352	0.0137148	0.0401927	0.0536735	0.0301163	0.018761	0.009133	0.00959639	0.0108928	0.0121268	0.0104623	0.0228972	0.0403047	0.0176939	0.0186335	0.0321758	0.0188045	0.0294698	0.019836	0.0164855	0.0199942	0.0223087	0.0180215	0.0637519	0.0365909	0	0.0139093	0.0128915	0.0151033						Sanhe	0.0211323	0.0241782	0.0245898	0.0269786	0.026364	0.0276911	0.0252207	0.0210128
Hengshui	0.0155874	0.0169387	0.0395128	0.0951651	0.0522465	0.0673174	0.0358425	0.0328887	0.0135594	0.0122583	0.0110376	0.00916343	0.0215024	0.0238407	0.0339773	0.0757946	0.0304346	0.032312	0.0208711	0.0388427	0.049527	0.0216101	0.0117501	0.00958377	0.0346557	0.0538554	0.0342484	0.0166948	0.0398917	0.0168052	0.018707	0.0139093	0	0.128821	0.136737						Hengshui	0.0250848	0.0266398	0.06051	0.0764282	0.0712023	0.077866	0.0567547	0.0496677
Jizhou	0.0143205	0.0154862	0.0363101	0.0650335	0.0443771	0.0528782	0.0312928	0.0308461	0.0126124	0.0114791	0.0104018	0.00872092	0.0233239	0.0259268	0.0383783	0.134799	0.0339187	0.0273045	0.0186605	0.0335556	0.0381836	0.0192491	0.0110155	0.0091008	0.0290759	0.041484	0.0287887	0.015282	0.0326741	0.0153419	0.0169114	0.0128915	0.128821	0	0.0720135						Jizhou	0.0222979	0.0236789	0.0529493	0.0674698	0.0615048	0.0669147	0.0495077	0.043764
Shenzhou	0.0171026	0.0176995	0.0487052	0.149915	0.0640112	0.0854805	0.0441546	0.0391363	0.0140426	0.0126518	0.0113556	0.00938158	0.0196735	0.0219574	0.0301745	0.0560241	0.0270871	0.0410446	0.0236802	0.0520641	0.0754224	0.0246361	0.0127354	0.0100682	0.037884	0.05753	0.0411956	0.0174334	0.0475295	0.01858	0.0209327	0.0151033	0.136737	0.0720135	0						Shenzhou	0.0276983	0.029413	0.0681672	0.0736892	0.0813733	0.0892725	0.0652022	0.0559211
																																			35
Eigenvectors	Beijing	Tianjin	Shijiazhuang	Xinji	Gaocheng	Jinzhou	Xinle	Luquan	Tangshan	Zunhua	Qian'an	Qinhuangdao	Handan	Wuan	Xingtai	Nangong	Shahe	Baoding	Zhuozhou	Dingzhou	Anguo	Gaobeidian	Zhuangjiakou	Chengde	Cangzhou	Botou	Renqiu	Huanghua	Hejian	Langfang	Bazhou	Sanhe	Hengshui	Jizhou	Shenzhou						Eigenvectors	Beijing	Tianjin	Shijiazhuang	Xinji	Gaocheng	Jinzhou	Xinle	Luquan
Beijing	0.108958	0.237287	0.0189731	0.0735041	9.91919e-05	0.111757	0.113547	0.000187218	-0.00173027	0.000704114	0.000419163	-0.00138983	-0.00449742	0.000632562	-0.00223547	0.0884738	-0.000442354	0.0014254	0.395257	-0.0433283	-0.297639	0.0109544	-0.165553	0.119974	0.114887	-0.545669	0.385017	0.160545	0.0865126	-0.0629871	-0.0318738	0.274795	0.0686672	-0.0664297	-0.148751						Beijing	-0.297639	-0.160545	0.0433283	-0.395257	-0.274795	-0.0686672	0.148751	0.0664297
Tianjin	0.114533	0.25049	0.0171494	0.0387116	-0.000536579	0.0722679	0.0757877	-7.43073e-06	-0.00129567	0.000752537	0.00208008	-0.120927	-0.0192216	0.00113686	-0.00745974	0.0350881	-0.000283437	-0.00486089	-0.438918	0.0947257	-0.191683	0.00536831	0.0849774	-0.0638289	0.0340912	-0.276697	-0.0128607	-0.115959	0.0193925	0.666185	-0.140291	-0.031728	0.00254693	0.255765	0.15412						Tianjin	-0.191683	0.115959	-0.0947257	0.438918	0.031728	-0.00254693	-0.15412	-0.255765
Shijiazhuang	0.23488	-0.181372	-0.101446	0.349986	0.24295	0.0206199	-0.08985	0.068654	-0.679901	0.0401568	0.161268	-0.320908	0.253008	0.128602	0.00677031	0.00225554	0.00292583	0.0314499	0.0402926	0.0254438	0.0506858	0.0313609	0.0119283	-0.00555725	-0.0456883	-0.0111188	0.000348295	0.0325669	-0.00150975	-0.00512305	-0.10199	-0.000198728	0.00195906	-0.0800474	0.0796306						Shijiazhuang	0.0506858	-0.0325669	-0.0254438	-0.0402926	0.000198728	-0.00195906	-0.0796306	0.0800474
Xinji	0.262319	-0.187404	-0.10857	-0.145941	-0.392432	0.211164	0.0725988	0.019913	-0.285378	-0.243134	0.00179467	0.0226089	-0.349794	-0.440738	-0.0359977	-0.000316033	-0.0441681	-0.410856	0.00682159	-0.00678686	0.012537	0.0872666	0.00204205	0.000834398	0.00998639	0.00203746	0.0131201	-0.0125122	-0.0701116	0.000358166	-0.0843951	-0.000446925	0.00692493	-0.0707994	0.0599597						Xinji	0.012537	0.0125122	0.00678686	-0.00682159	0.000446925	-0.00692493	-0.0599597	0.0707994
Gaocheng	0.261078	-0.222334	-0.132189	0.198293	-0.549983	0.138372	-0.0118106	-0.00438041	0.104254	0.212092	0.0541865	-0.172677	-0.236246	0.348961	0.0207379	-0.000350275	0.0324634	0.306721	0.00692015	-0.0338044	0.0356998	-0.115148	-0.00583265	-0.00610602	-0.0338298	-0.00871063	-0.0125774	-0.00819326	0.0624507	-0.000296315	0.14618	-0.0440445	-0.0136971	0.205278	-0.235149						Gaocheng	0.0356998	0.00819326	0.0338044	-0.00692015	0.0440445	0.0136971	0.235149	-0.205278
Jinzhou	0.274164	-0.223989	-0.147408	0.0539802	0.672756	0.194733	0.0402283	-0.00908598	0.203194	-0.0861836	-0.122805	-0.0624704	-0.410185	-0.129477	-0.0082174	-0.00109039	0.00373937	0.0624677	-0.000811384	-0.0377865	0.0268229	-0.00751629	0.00475343	-0.00756254	-0.0443381	-0.0127021	-0.00495676	-0.0201558	0.0275487	-0.00186969	0.120251	-0.0426945	-0.0110689	0.181534	-0.214786						Jinzhou	0.0268229	0.0201558	0.0377865	0.000811384	0.0426945	0.0110689	0.214786	-0.181534
Xinle	0.224535	-0.0974688	-0.147341	0.264179	0.00755521	-0.137383	-0.0545829	-0.0154353	0.224809	-0.379619	0.351833	0.220959	0.207592	0.0701242	0.00363325	-0.00195573	-0.0143501	-0.229045	-0.0729851	0.0312061	-0.105379	-0.411218	-0.102174	0.0460847	0.344666	0.0958084	0.00294435	0.00276576	-0.044107	0.0362575	0.15477	0.0536558	0.000124258	0.0121076	0.0343926						Xinle	-0.105379	-0.00276576	-0.0312061	0.0729851	-0.0536558	-0.000124258	-0.0343926	-0.0121076
Luquan	0.195576	-0.135822	-0.0653318	0.315127	-0.108727	0.00106432	-0.0938575	-0.0426931	0.527618	-0.0252181	-0.23676	-0.348776	0.329358	-0.250823	-0.0162262	0.000573654	-0.0108256	-0.0545252	0.0606254	0.0400325	0.0649587	0.235435	0.047492	-0.0151798	-0.124296	-0.0337437	0.00595569	0.0353122	-0.0192373	-0.0152971	-0.206452	0.00436066	0.00792238	-0.169805	0.168489						Luquan	0.0649587	-0.0353122	-0.0400325	-0.0606254	-0.00436066	-0.00792238	-0.168489	0.169805
Tangshan	0.0887564	0.213744	0.0447772	0.0356612	0.00063683	0.210891	-0.320684	-5.58361e-06	-0.000439454	-0.00013676	0.000550721	0.0792393	-0.00855119	0.000786633	-0.00551891	-0.00551251	-0.00027974	0.00402728	-0.134532	-0.00648576	0.0610964	0.00157289	-0.0198295	-0.400151	0.190913	-0.394634	-0.354562	0.145928	-0.0762093	-0.320598	0.0415701	-0.319079	0.228954	-0.0541237	0.0187586						Tangshan	0.0610964	-0.145928	0.00648576	0.134532	0.319079	-0.228954	-0.0187586	0.0541237
Zunhua	0.0860078	0.222425	0.0476673	0.0507475	-0.000204709	0.244189	-0.341787	-7.45011e-05	-0.00118852	3.0229e-05	0.000656769	0.112251	-0.00713442	-0.000621375	-0.000359581	0.00766669	-0.000481762	-0.00384174	0.0168233	-0.0319934	0.0196298	-0.0130924	0.139185	-0.168503	-0.0613665	0.383908	0.620573	0.191814	0.139332	0.128937	0.0392132	-0.279837	0.0896074	-0.0463811	0.0189347						Zunhua	0.0196298	-0.191814	0.0319934	-0.0168233	0.279837	-0.0896074	-0.0189347	0.0463811
Qian'an	0.0728556	0.178602	0.0458967	0.0354723	0.000453541	0.215067	-0.362911	-3.69716e-06	-0.000605588	9.70031e-05	0.000396626	0.127274	-0.00167504	0.000365831	-0.00144253	-1.63566e-05	-0.000299801	0.00180547	-0.0584726	-0.0322101	0.300535	0.00455458	-0.0548263	0.771239	-0.106548	-0.0646549	-0.163221	0.0139057	-0.0374403	0.0823798	0.039345	0.0433141	0.135543	-0.0126107	0.0117185						Qian'an	0.300535	-0.0139057	0.0322101	0.0584726	-0.0433141	-0.135543	-0.0117185	0.0126107
Qinhuangdao	0.0552446	0.114592	0.0341871	0.0196502	0.000486333	0.131702	-0.243944	4.26462e-06	-0.00118044	0.000365035	0.000479941	0.088594	0.00538604	0.00031298	-0.00197509	0.000664043	-0.000782314	0.00128366	-0.033256	-0.0166982	0.394445	-0.00195037	0.0170727	-0.350069	0.0385301	0.037314	0.0476835	-0.2697	0.0139133	-0.0230529	-0.0874621	0.714125	-0.0743722	0.121993	-0.0324692						Qinhuangdao	0.394445	0.2697	0.0166982	0.033256	-0.714125	0.0743722	0.0324692	-0.121993
Handan	0.104659	-0.0459319	0.349874	0.0673137	0.00153916	-0.0885873	-0.00529862	-0.0261498	-0.00480767	0.00453986	0.00585014	0.0484999	-0.104372	-0.0107146	-0.00186763	-1.87918e-05	0.658316	-0.0590553	0.0957837	0.619741	0.0626789	0.0095999	0.00233144	0.000683122	0.000658491	0.00147271	-2.27091e-05	0.0505921	0.000480133	4.4066e-05	0.00188878	-0.0107036	-0.00041048	0.0247925	-0.0233937						Handan	0.0626789	-0.0505921	-0.619741	-0.0957837	0.0107036	0.00041048	0.0233937	-0.0247925
Wuan	0.117558	-0.0599221	0.405004	0.0820437	0.00218664	-0.101412	-0.00206909	-0.018978	-0.00382359	-0.000562804	-0.00219902	0.0492356	-0.114889	0.00775542	0.000140957	0.000266904	-0.739252	0.0763764	0.0715231	0.472769	0.046416	-0.0155327	-6.7097e-05	0.00136294	0.00603958	0.00303716	0.00050153	0.0435487	-0.00275425	0.00208778	-0.00852643	-0.00618801	0.000843639	0.00712478	-0.00246576						Wuan	0.046416	-0.0435487	-0.472769	-0.0715231	0.00618801	-0.000843639	0.00246576	-0.00712478
Xingtai	0.155527	-0.103128	0.49342	0.096751	0.00896711	-0.0989515	0.0140138	-0.700909	-0.0605145	0.00157286	0.00358879	0.0206166	-0.0608588	-0.0053962	-0.000726427	3.38597e-05	0.0698174	0.00408931	-0.0738734	-0.431576	-0.0477533	-0.00685249	-0.00101196	0.0010198	0.00807606	0.00209107	0.000668956	-0.0187028	-0.00286831	0.00172673	-0.0189665	0.011182	0.00246548	-0.036829	0.044273						Xingtai	-0.0477533	0.0187028	0.431576	0.0738734	-0.011182	-0.00246548	-0.044273	0.036829
Nangong	0.172856	-0.0879724	0.146706	-0.242191	0.00201144	0.147631	0.0813494	0.0214538	-0.00709621	-0.131619	-0.219239	0.0156392	0.403126	0.377587	0.0375688	0.00128226	-0.0485869	-0.452747	-0.0176109	-0.0126763	0.019003	0.252823	0.0388017	-0.00737315	-0.077967	-0.0190849	-0.00425443	0.00669988	0.0199249	-0.0185509	0.154502	-0.0558963	-0.0208987	0.274411	-0.31227						Nangong	0.019003	-0.00669988	0.0126763	0.0176109	0.0558963	0.0208987	0.31227	-0.274411
Shahe	0.14687	-0.0961114	0.513094	0.100161	-0.00143615	-0.111441	0.0123415	0.70678	0.0612786	0.00904198	0.00648639	0.0308676	-0.0803125	-0.0249633	-0.00250474	1.07e-05	0.0744534	0.0110453	-0.0682736	-0.391904	-0.0455987	-0.0117009	-0.00189409	0.00147002	0.01197	0.00311025	0.00107924	-0.0160183	-0.00428901	0.00250322	-0.0230809	0.0125227	0.00303484	-0.0433792	0.0521458						Shahe	-0.0455987	0.0160183	0.391904	0.0682736	-0.0125227	-0.00303484	-0.0521458	0.0433792
Baoding	0.186548	0.107626	-0.0981021	0.00516945	-0.00114423	-0.250365	0.0492624	0.000377112	0.000444772	0.0212393	-0.0135586	0.224235	0.0305499	0.00770409	-0.118689	-0.0159313	-0.00636992	-0.121736	0.0316295	-0.0357344	0.114756	-0.429158	0.0444445	-0.105929	-0.688475	-0.18885	0.00106248	0.00755725	0.00887106	-0.0348723	-0.233411	-0.0947975	-0.00513695	0.00190296	-0.10204						Baoding	0.114756	-0.00755725	0.0357344	-0.0316295	0.0947975	0.00513695	0.10204	-0.00190296
Zhuozhou	0.143456	0.26609	-0.0160093	0.0691488	-0.000264068	-0.0257576	0.333311	0.000339168	-0.00319996	0.00203451	0.000195841	-0.0135953	-0.000273077	0.00307595	-0.00721119	-0.645454	0.000203986	0.00950439	0.212693	-0.0707341	0.335384	0.030081	0.193127	-0.0476663	0.131886	-0.015203	-0.0694909	0.067411	-0.0561367	0.218324	0.212553	-0.049672	-0.018198	-0.208102	-0.050589						Zhuozhou	0.335384	-0.067411	0.0707341	-0.212693	0.049672	0.018198	0.050589	0.208102
Dingzhou	0.231378	-0.0577686	-0.173291	0.161743	-0.0144313	-0.197546	-0.0232479	0.00919068	-0.150506	0.477092	-0.497378	0.448937	0.112936	-0.176308	0.00495307	0.00323791	-0.00378941	-0.0200271	-0.101056	0.021504	-0.139439	0.0197708	-0.0179626	0.0303876	0.199916	0.0520771	8.76707e-05	-0.00325786	-0.0112564	0.0133126	0.156366	0.0565865	-0.00128183	0.0271111	0.0213098						Dingzhou	-0.139439	0.00325786	-0.021504	0.101056	-0.0565865	0.00128183	-0.0213098	-0.0271111
Anguo	0.225742	-0.0169696	-0.147702	-0.00267962	-0.0209226	-0.190704	0.00529674	0.000463464	0.0126398	-0.285606	0.256355	0.420263	-0.0160144	0.0994859	0.032555	0.00462066	0.0232451	0.335946	-0.0582135	0.00168696	-0.081637	0.613612	0.120715	-0.0147945	-0.166827	-0.0508642	-0.00499436	0.00606015	0.04886	-0.0315782	-0.0310388	0.0280644	0.000116363	-0.0364218	0.055521						Anguo	-0.081637	-0.00606015	-0.00168696	0.0582135	-0.0280644	-0.000116363	-0.055521	0.0364218
Gaobeidian	0.146991	0.262611	-0.021849	0.0628358	-0.000573086	-0.052242	0.349865	0.000153975	-0.000636135	0.000184457	0.000709918	-0.0238566	-0.00226117	0.00140396	-0.0140982	0.676077	0.000337085	0.0113124	0.0510127	-0.0492236	0.409303	0.0675558	-0.21122	-0.0679431	0.057982	0.0943124	-0.0452398	0.00932927	-0.00642037	0.0977713	0.178293	-0.131189	-0.0410376	-0.143853	0.0129565						Gaobeidian	0.409303	-0.00932927	0.0492236	-0.0510127	0.131189	0.0410376	-0.0129565	0.143853
Zhuangjiakou	0.068402	0.0855067	0.0166046	0.0321297	0.000676368	0.0223124	-0.00049102	0.000544562	-0.00438859	0.000180462	0.00182379	0.0245395	0.0324538	0.00137035	-0.000791977	0.00603225	-0.000785362	0.00583321	0.401871	-0.00264276	-0.1186	0.00739689	0.0197712	-0.0038235	0.00558996	0.0696471	-0.0224601	-0.754152	-0.00576639	-0.00655059	0.0031202	-0.207991	0.399328	0.12739	0.12349						Zhuangjiakou	-0.1186	0.754152	0.00264276	-0.401871	0.207991	-0.399328	-0.12349	-0.12739
Chengde	0.0628843	0.132883	0.0317094	0.0352789	0.00027628	0.132211	-0.177067	9.5008e-05	-0.001444	0.00070518	0.000394859	0.0710268	0.00364789	0.00101835	-0.000258216	0.000263726	-0.000564775	0.00119614	0.222949	-0.0205061	-0.0782154	-0.00211814	0.00605502	0.03044	0.0369766	-0.0795712	-0.0666509	-0.210048	-0.0146565	-0.044806	-0.013642	-0.222829	-0.860234	0.0502916	0.119054						Chengde	-0.0782154	0.210048	0.0205061	-0.222949	0.222829	0.860234	-0.119054	-0.0502916
Cangzhou	0.144986	0.107186	-0.0163323	-0.187639	0.00045315	-0.207793	-0.190113	0.000278282	-0.00156949	-0.00116815	0.00310565	-0.243005	-0.0433559	-0.00314688	0.0794562	0.00436558	0.0019271	0.0299383	-0.0436252	0.0226555	-0.125968	0.0101819	-0.0431351	-0.0323192	-0.20485	-0.0380836	0.163746	-0.0179367	-0.655374	-0.0327879	0.476861	0.107311	-0.0116036	-0.00787233	0.151545						Cangzhou	-0.125968	0.0179367	-0.0226555	0.0436252	-0.107311	0.0116036	-0.151545	0.00787233
Botou	0.166712	0.0558554	-0.0203437	-0.238144	-0.00224728	-0.183688	-0.158522	0.000897553	-0.0053923	-0.00607936	-0.00122092	-0.203956	-0.0277063	-0.0502954	0.177898	-0.00394854	-0.00731852	-0.0632256	0.0316709	0.0137852	-0.0761492	-0.0680253	0.0282294	-0.0180998	-0.111105	-0.035982	-0.148732	0.0224082	0.693072	-0.0115769	0.395298	0.111771	0.00184221	-0.0775964	0.261036						Botou	-0.0761492	-0.0224082	-0.0137852	-0.0316709	-0.111771	-0.00184221	-0.261036	0.0775964
Renqiu	0.173196	0.140963	-0.0681695	-0.176397	-0.000773086	-0.352231	-0.143528	0.000184382	-0.00529683	0.0026755	-0.0070923	-0.129577	-0.0570643	-0.0558423	0.647967	0.00157382	0.00116142	0.00595115	0.0928665	-0.0570017	0.0994274	-0.0123842	-0.00501121	0.0452884	0.222832	0.0695729	0.00315002	0.0633228	-0.0628219	0.00550418	-0.392066	-0.0983755	0.00415429	0.15518	-0.229301						Renqiu	0.0994274	-0.0633228	0.0570017	-0.0928665	0.0983755	-0.00415429	0.229301	-0.15518
Huanghua	0.0896111	0.137137	0.0174657	-0.0219911	0.00109456	-0.000444706	-0.0616522	0.000117663	-0.00197944	0.00098281	0.000430874	-0.107422	-0.00720007	0.00147591	-0.0190601	-0.000942873	-0.00114227	0.00215206	-0.331165	0.0997999	-0.201352	0.00413982	0.00557818	0.0371368	0.00325131	0.0645383	0.00518605	-0.350779	0.0597596	-0.0445088	-0.00277199	0.0127353	-0.0694514	-0.609865	-0.53411						Huanghua	-0.201352	0.350779	-0.0997999	0.331165	-0.0127353	0.0694514	0.53411	0.609865
Hejian	0.178698	0.117801	-0.0627605	-0.233785	0.00423438	-0.364203	-0.207846	3.18002e-05	-0.0036688	-0.000641639	-0.0138901	-0.2015	-0.0682037	0.0480484	-0.720675	-0.00166209	-0.00112922	0.00503842	0.0887272	-0.0425011	0.0262016	0.0744821	0.000344806	0.0529989	0.255439	0.0818986	-0.014653	0.0692222	0.0444416	-0.0014536	-0.16251	-0.0277627	0.00444417	0.136798	-0.0947957						Hejian	0.0262016	-0.0692222	0.0425011	-0.0887272	0.0277627	-0.00444417	0.0947957	-0.136798
Langfang	0.12754	0.301952	0.0142753	0.0853313	4.89925e-05	0.0993799	0.237731	6.3017e-05	-0.00010923	7.91919e-06	-0.000520547	-0.0869523	-0.0203359	-0.000354559	-0.000950316	0.170725	-0.000133501	-0.00861828	-0.0893084	0.0268864	-0.16837	-0.106603	0.688098	0.155378	0.0422762	0.158702	-0.0825449	0.0634936	-0.0450448	-0.385162	-0.0428687	0.144189	0.00240519	0.13486	0.0801997						Langfang	-0.16837	-0.0634936	-0.0268864	0.0893084	-0.144189	-0.00240519	-0.0801997	-0.13486
Bazhou	0.131334	0.26821	0.000855924	0.0653152	-0.000137523	0.0302383	0.24912	0.000268056	-0.00169412	0.00102715	-0.000422699	-0.0936921	-0.0161952	0.00146974	-0.00465261	-0.294647	-0.000187796	0.00899131	-0.349372	0.0596135	0.0225023	0.0665568	-0.516907	0.0855932	-0.0472924	0.131088	0.185796	-0.0919225	0.10276	-0.423461	-0.0887722	-0.0461285	-0.0303467	0.215956	0.180834						Bazhou	0.0225023	0.0919225	-0.0596135	0.349372	0.0461285	0.0303467	-0.180834	-0.215956
Sanhe	0.103678	0.255552	0.0327934	0.0766902	0.000150386	0.182802	-0.0266232	0.000155792	-0.0011715	0.000633598	-2.37564e-05	0.0133265	-0.0135043	0.00100754	-0.000323692	-0.0285717	7.41156e-05	0.00375382	0.244314	-0.0210789	-0.390169	0.0375403	-0.288295	-0.116763	-0.187921	0.427359	-0.456836	0.241939	-0.073989	0.174516	-0.0801887	0.184379	0.0420246	0.0119838	-0.0877301						Sanhe	-0.390169	-0.241939	0.0210789	-0.244314	-0.184379	-0.0420246	0.0877301	-0.0119838
Hengshui	0.217547	-0.110237	0.025122	-0.352216	-0.0173514	0.190764	0.0856477	0.00978001	-0.0756224	-0.362083	-0.424183	0.0375322	0.157813	0.142602	-0.000328237	-0.000546096	0.0547718	0.450517	0.00795802	0.042335	0.00184981	-0.297251	-0.0458712	0.011044	0.0973764	0.0285177	0.00976397	0.0135649	-0.0509628	0.0221034	-0.151125	0.0254293	0.0129226	-0.181046	0.199519						Hengshui	0.00184981	-0.0135649	-0.042335	-0.00795802	-0.0254293	-0.0129226	-0.199519	0.181046
Jizhou	0.192122	-0.0968982	0.103858	-0.325111	0.00673123	0.189068	0.0959208	-0.00408142	0.0366917	0.276326	0.416254	0.0212882	0.41714	-0.481133	-0.04939	-0.000913818	0.00797256	0.260519	-0.00844347	0.0215159	0.018732	-0.0723917	-0.0048445	0.000517797	-0.00382025	0.00239799	-0.000562002	0.0136376	-0.000739313	0.000325608	0.0633192	-0.0359885	-0.0122856	0.151035	-0.174043						Jizhou	0.018732	-0.0136376	-0.0215159	0.00844347	0.0359885	0.0122856	0.174043	-0.151035
Shenzhou	0.24	-0.121702	-0.0639509	-0.283933	0.137467	0.148553	0.0637121	-0.0145969	0.194201	0.455559	0.247429	0.074573	-0.123693	0.372276	0.0303539	0.0017896	-0.0165849	-0.240819	0.0139065	0.0322553	-0.00997945	0.030099	-0.0075887	0.00953763	0.0686656	0.0190472	0.016568	0.0070602	-0.0833548	0.00812959	-0.2413	0.0474112	0.0230153	-0.298594	0.327971						Shenzhou	-0.00997945	-0.0070602	-0.0322553	-0.0139065	-0.0474112	-0.0230153	-0.327971	0.298594
Eigenvalues	Beijing	Tianjin	Shijiazhuang	Xinji	Gaocheng	Jinzhou	Xinle	Luquan	Tangshan	Zunhua	Qian'an	Qinhuangdao	Handan	Wuan	Xingtai	Nangong	Shahe	Baoding	Zhuozhou	Dingzhou	Anguo	Gaobeidian	Zhuangjiakou	Chengde	Cangzhou	Botou	Renqiu	Huanghua	Hejian	Langfang	Bazhou	Sanhe	Hengshui	Jizhou	Shenzhou	Eigenvalues	Moran's I		Eigenvalues		Eigenvalues	Beijing	Tianjin	Shijiazhuang	Xinji	Gaocheng	Jinzhou	Xinle	Luquan
Beijing	1.11184	0	0	0	0	0	0	0	0	0	0	0	0	0	0	0	0	0	0	0	0	0	0	0	0	0	0	0	0	0	0	0	0	0	0	1.11184	-0.0346747		1.11184		Beijing	3.22249e-05	0	0	0	0	0	0	0
Tianjin	0	0.377543	0	0	0	0	0	0	0	0	0	0	0	0	0	0	0	0	0	0	0	0	0	0	0	0	0	0	0	0	0	0	0	0	0	0.377543			0.377543		Tianjin	0	7.97642e-05	0	0	0	0	0	0
Shijiazhuang	0	0	0.250452	0	0	0	0	0	0	0	0	0	0	0	0	0	0	0	0	0	0	0	0	0	0	0	0	0	0	0	0	0	0	0	0	0.250452			0.250452		Shijiazhuang	0	0	0.000122663	0	0	0	0	0
Xinji	0	0	0	0.208916	0	0	0	0	0	0	0	0	0	0	0	0	0	0	0	0	0	0	0	0	0	0	0	0	0	0	0	0	0	0	0	0.208916			0.208916		Xinji	0	0	0	0.000160258	0	0	0	0
Gaocheng	0	0	0	0	-0.235572	0	0	0	0	0	0	0	0	0	0	0	0	0	0	0	0	0	0	0	0	0	0	0	0	0	0	0	0	0	0	-0.235572			0.153493		Gaocheng	0	0	0	0	0.000358965	0	0	0
Jinzhou	0	0	0	0	0	0.153493	0	0	0	0	0	0	0	0	0	0	0	0	0	0	0	0	0	0	0	0	0	0	0	0	0	0	0	0	0	0.153493			0.108496		Jinzhou	0	0	0	0	0	0.000452622	0	0
Xinle	0	0	0	0	0	0	0.108496	0	0	0	0	0	0	0	0	0	0	0	0	0	0	0	0	0	0	0	0	0	0	0	0	0	0	0	0	0.108496			0.0595671		Xinle	0	0	0	0	0	0	0.00059233	0
Luquan	0	0	0	0	0	0	0	-0.196066	0	0	0	0	0	0	0	0	0	0	0	0	0	0	0	0	0	0	0	0	0	0	0	0	0	0	0	-0.196066			0.0548768		Luquan	0	0	0	0	0	0	0	0.000724788
Tangshan	0	0	0	0	0	0	0	0	-0.194076	0	0	0	0	0	0	0	0	0	0	0	0	0	0	0	0	0	0	0	0	0	0	0	0	0	0	-0.194076			0.0126593		Tangshan	0	0	0	0	0	0	0	0
Zunhua	0	0	0	0	0	0	0	0	0	-0.172654	0	0	0	0	0	0	0	0	0	0	0	0	0	0	0	0	0	0	0	0	0	0	0	0	0	-0.172654			0.0110753		Zunhua	0	0	0	0	0	0	0	0
Qian'an	0	0	0	0	0	0	0	0	0	0	-0.163718	0	0	0	0	0	0	0	0	0	0	0	0	0	0	0	0	0	0	0	0	0	0	0	0	-0.163718			0.0056767		Qian'an	0	0	0	0	0	0	0	0
Qinhuangdao	0	0	0	0	0	0	0	0	0	0	0	0.0595671	0	0	0	0	0	0	0	0	0	0	0	0	0	0	0	0	0	0	0	0	0	0	0	0.0595671			-0.00893108		Qinhuangdao	0	0	0	0	0	0	0	0
Handan	0	0	0	0	0	0	0	0	0	0	0	0	0.0548768	0	0	0	0	0	0	0	0	0	0	0	0	0	0	0	0	0	0	0	0	0	0	0.0548768			-0.0189464		Handan	0	0	0	0	0	0	0	0
Wuan	0	0	0	0	0	0	0	0	0	0	0	0	0	-0.145813	0	0	0	0	0	0	0	0	0	0	0	0	0	0	0	0	0	0	0	0	0	-0.145813			-0.0212749		Wuan	0	0	0	0	0	0	0	0
Xingtai	0	0	0	0	0	0	0	0	0	0	0	0	0	0	-0.141021	0	0	0	0	0	0	0	0	0	0	0	0	0	0	0	0	0	0	0	0	-0.141021			-0.0243378		Xingtai	0	0	0	0	0	0	0	0
Nangong	0	0	0	0	0	0	0	0	0	0	0	0	0	0	0	-0.125486	0	0	0	0	0	0	0	0	0	0	0	0	0	0	0	0	0	0	0	-0.125486			-0.0269219		Nangong	0	0	0	0	0	0	0	0
Shahe	0	0	0	0	0	0	0	0	0	0	0	0	0	0	0	0	-0.116071	0	0	0	0	0	0	0	0	0	0	0	0	0	0	0	0	0	0	-0.116071			-0.0340557		Shahe	0	0	0	0	0	0	0	0
Baoding	0	0	0	0	0	0	0	0	0	0	0	0	0	0	0	0	0	-0.110339	0	0	0	0	0	0	0	0	0	0	0	0	0	0	0	0	0	-0.110339			-0.062261		Baoding	0	0	0	0	0	0	0	0
Zhuozhou	0	0	0	0	0	0	0	0	0	0	0	0	0	0	0	0	0	0	0.0126593	0	0	0	0	0	0	0	0	0	0	0	0	0	0	0	0	0.0126593			-0.0666272		Zhuozhou	0	0	0	0	0	0	0	0
Dingzhou	0	0	0	0	0	0	0	0	0	0	0	0	0	0	0	0	0	0	0	0.0110753	0	0	0	0	0	0	0	0	0	0	0	0	0	0	0	0.0110753			-0.0698709		Dingzhou	0	0	0	0	0	0	0	0
Anguo	0	0	0	0	0	0	0	0	0	0	0	0	0	0	0	0	0	0	0	0	0.0056767	0	0	0	0	0	0	0	0	0	0	0	0	0	0	0.0056767			-0.0767334		Anguo	0	0	0	0	0	0	0	0
Gaobeidian	0	0	0	0	0	0	0	0	0	0	0	0	0	0	0	0	0	0	0	0	0	-0.0945582	0	0	0	0	0	0	0	0	0	0	0	0	0	-0.0945582			-0.0802705		Gaobeidian	0	0	0	0	0	0	0	0
Zhuangjiakou	0	0	0	0	0	0	0	0	0	0	0	0	0	0	0	0	0	0	0	0	0	0	-0.0868117	0	0	0	0	0	0	0	0	0	0	0	0	-0.0868117			-0.0821762		Zhuangjiakou	0	0	0	0	0	0	0	0
Chengde	0	0	0	0	0	0	0	0	0	0	0	0	0	0	0	0	0	0	0	0	0	0	0	-0.062261	0	0	0	0	0	0	0	0	0	0	0	-0.062261			-0.0868117		Chengde	0	0	0	0	0	0	0	0
Cangzhou	0	0	0	0	0	0	0	0	0	0	0	0	0	0	0	0	0	0	0	0	0	0	0	0	-0.0666272	0	0	0	0	0	0	0	0	0	0	-0.0666272			-0.0945582		Cangzhou	0	0	0	0	0	0	0	0
Botou	0	0	0	0	0	0	0	0	0	0	0	0	0	0	0	0	0	0	0	0	0	0	0	0	0	-0.0698709	0	0	0	0	0	0	0	0	0	-0.0698709			-0.110339		Botou	0	0	0	0	0	0	0	0
Renqiu	0	0	0	0	0	0	0	0	0	0	0	0	0	0	0	0	0	0	0	0	0	0	0	0	0	0	-0.0821762	0	0	0	0	0	0	0	0	-0.0821762			-0.116071		Renqiu	0	0	0	0	0	0	0	0
Huanghua	0	0	0	0	0	0	0	0	0	0	0	0	0	0	0	0	0	0	0	0	0	0	0	0	0	0	0	-0.00893108	0	0	0	0	0	0	0	-0.00893108			-0.125486		Huanghua	0	0	0	0	0	0	0	0
Hejian	0	0	0	0	0	0	0	0	0	0	0	0	0	0	0	0	0	0	0	0	0	0	0	0	0	0	0	0	-0.0802705	0	0	0	0	0	0	-0.0802705			-0.141021		Hejian	0	0	0	0	0	0	0	0
Langfang	0	0	0	0	0	0	0	0	0	0	0	0	0	0	0	0	0	0	0	0	0	0	0	0	0	0	0	0	0	-0.0767334	0	0	0	0	0	-0.0767334			-0.145813		Langfang	0	0	0	0	0	0	0	0
Bazhou	0	0	0	0	0	0	0	0	0	0	0	0	0	0	0	0	0	0	0	0	0	0	0	0	0	0	0	0	0	0	-0.0340557	0	0	0	0	-0.0340557			-0.163718		Bazhou	0	0	0	0	0	0	0	0
Sanhe	0	0	0	0	0	0	0	0	0	0	0	0	0	0	0	0	0	0	0	0	0	0	0	0	0	0	0	0	0	0	0	-0.0189464	0	0	0	-0.0189464			-0.172654		Sanhe	0	0	0	0	0	0	0	0
Hengshui	0	0	0	0	0	0	0	0	0	0	0	0	0	0	0	0	0	0	0	0	0	0	0	0	0	0	0	0	0	0	0	0	-0.0212749	0	0	-0.0212749			-0.194076		Hengshui	0	0	0	0	0	0	0	0
Jizhou	0	0	0	0	0	0	0	0	0	0	0	0	0	0	0	0	0	0	0	0	0	0	0	0	0	0	0	0	0	0	0	0	0	-0.0269219	0	-0.0269219			-0.196066		Jizhou	0	0	0	0	0	0	0	0
Shenzhou	0	0	0	0	0	0	0	0	0	0	0	0	0	0	0	0	0	0	0	0	0	0	0	0	0	0	0	0	0	0	0	0	0	0	-0.0243378	-0.0243378			-0.235572		Shenzhou	0	0	0	0	0	0	0	0
[truncated: 73 more columns]

## Sheet: 2000NTL
	Distance D	Beijing	Tianjin	Shijiazhuang	Xinji	Gaocheng	Jinzhou	Xinle	Luquan	Tangshan	Zunhua	Qian'an	Qinhuangdao	Handan	Wuan	Xingtai	Nangong	Shahe	Baoding	Zhuozhou	Dingzhou	Anguo	Gaobeidian	Zhuangjiakou	Chengde	Cangzhou	Botou	Renqiu	Huanghua	Hejian	Langfang	Bazhou	Sanhe	Hengshui	Jizhou	Shenzhou		i	City	NTL strength2000	z	nWz	zz'Wz		Wz	z	Residuals	e	n*We
	Beijing	0	156.375	313.318	300.051	311.647	295.58	270.916	330.559	186.912	164.766	238.682	340.616	516.087	489.271	426.368	378.987	445.526	182.253	86.5831	247.393	232.939	124.006	203.498	217.573	285.548	293.087	214.414	257.207	249.17	82.1711	141.114	72.1609	325.388	354.176	296.56		1	Beijing	5.79843	2.86307	0.0117819	0.239509		0.000336626	2.86307	2.64783	2.84065	-0.0871451
	Tianjin	156.375	0	315.944	302.676	314.273	298.206	274.038	336.551	130.369	160.022	215.832	315.716	518.713	491.896	428.993	355.061	448.152	184.878	137.07	250.018	235.564	119.878	355.588	269.077	168.973	220.941	178.695	140.633	194.719	76.6603	67.8917	125.865	299.43	327.515	286.559		2	Tianjin	5.25381	2.45846	0.0234117	0.205661		0.000668906	2.45846	2.22499	2.38701	-0.0706834
	Shijiazhuang	313.318	315.944	0	80.2281	36.6883	59.0175	45.1636	27.7969	424.26	445.18	509.723	609.606	212.78	184.894	123.494	144.053	142.791	132.867	230.36	74.2233	108.127	222.633	369.839	520.517	224.652	178.933	191.094	367.144	188.745	289.738	259.056	352.576	128.362	139.685	104.136		3	Shijiazhuang	3.47657	1.13811	-0.443072	0.0952083		-0.0126592	1.13811	1.63597	1.7551	-0.254688
	Xinji	300.051	302.676	80.2281	0	50.1889	28.4555	93.3726	106.082	386.119	425.823	471.582	565.565	235.775	208.958	146.055	91.9166	165.214	126.751	217.677	82.4427	72.931	209.366	401.436	507.25	158.816	113.097	144.974	315.869	128.567	276.471	245.789	339.308	53.2964	77.99	33.8321		4	Xinji	0.998078	-0.703208	-0.612967	-0.0588267		-0.0175133	-0.703208	0.0609981	0.06544	-0.313843
	Gaocheng	311.647	314.273	36.6883	50.1889	0	24.8462	57.1772	62.5419	422.589	443.51	508.052	603.589	209.979	182.093	120.281	120.633	139.578	133.809	229.273	70.5137	86.087	220.962	384.537	518.847	199.752	154.033	172.644	353.894	164.29	288.067	257.386	350.905	97.0774	114.292	79.2355		5	Gaocheng	1.64827	-0.220166	-0.450046	-0.0184179		-0.0128585	-0.220166	0.288623	0.309641	-0.142445
	Jinzhou	295.58	298.206	59.0175	28.4555	24.8462	0	72.4625	84.871	406.522	427.442	491.985	587.04	224.076	197.259	134.356	106.146	153.515	122.281	213.206	67.0656	70.0198	204.895	385.421	502.779	180.292	134.573	156.577	337.345	148.223	272	241.318	334.838	75.344	95.9179	59.3347		6	Jinzhou	0.363184	-1.17488	-0.420185	-0.0982846		-0.0120053	-1.17488	-0.712909	-0.764824	-0.0337406
	Xinle	270.916	274.038	45.1636	93.3726	57.1772	72.4625	0	65.7706	382.354	402.779	467.817	567.701	250.567	222.681	160.869	172.309	180.166	89.9838	187.476	33.9674	67.8713	180.727	333.745	478.116	202.457	179.154	150.838	325.859	151.908	247.832	217.151	310.174	141.507	162.081	114.868		7	Xinle	0.589176	-1.00699	-0.219166	-0.0842394		-0.0062619	-1.00699	-0.86016	-0.922798	0.0254818
	Luquan	330.559	336.551	27.7969	106.082	62.5419	84.871	65.7706	0	444.866	462.421	530.33	630.213	230.893	203.007	141.607	168.797	160.904	153.474	247.119	94.8302	128.734	243.24	374.391	537.758	250.114	204.395	211.701	387.751	209.352	310.345	279.663	369.817	154.216	164.428	129.597		8	Luquan	1.79036	-0.114604	-0.0847059	-0.00958719		-0.00242017	-0.114604	-0.178574	-0.191578	0.159219
	Tangshan	186.912	130.369	424.26	386.119	422.589	406.522	382.354	444.866	0	67.9239	87.4276	190.036	598.647	575.512	512.043	429.685	529.419	293.194	231.19	358.334	343.88	228.194	389.195	194.768	243.598	295.565	253.32	208.171	269.343	167.624	176.208	126.191	374.055	402.14	361.184		9	Tangshan	3.78638	1.36827	0.0313594	0.114463		0.000895984	1.36827	1.12234	1.20408	-0.0688647
	Zunhua	164.766	160.022	445.18	425.823	443.51	427.442	402.779	462.421	67.9239	0	80.3142	182.923	638.351	615.216	551.747	469.389	569.123	314.115	218.445	379.255	364.801	243.423	361.754	135.811	283.302	335.27	293.024	254.962	309.048	162.502	206.084	94.4965	413.759	441.844	400.888		10	Zunhua	0.906873	-0.770966	0.197487	-0.064495		0.00564248	-0.770966	-1.27734	-1.37036	0.113804
	Qian'an	238.682	215.832	509.723	471.582	508.052	491.985	467.817	530.33	87.4276	80.3142	0	110.122	684.11	660.975	597.506	515.148	614.882	378.657	288.6	443.797	429.344	305.956	435.67	189.463	329.061	381.029	338.783	293.634	354.807	225.035	261.671	168.412	459.518	487.603	446.647		11	Qian'an	1.60635	-0.25131	0.108419	-0.0210233		0.00309769	-0.25131	-0.618049	-0.663057	0.0343421
	Qinhuangdao	340.616	315.716	609.606	565.565	603.589	587.04	567.701	630.213	190.036	182.923	110.122	0	778.092	754.958	691.488	609.131	708.865	478.541	391.209	543.681	524.783	408.564	537.604	260.129	423.043	475.011	432.765	386.613	448.789	327.644	361.555	270.346	553.5	581.586	540.63		12	Qinhuangdao	2.84938	0.672162	0.0243334	0.0562295		0.00069524	0.672162	0.437247	0.469088	-0.0213834
	Handan	516.087	518.713	212.78	235.775	209.979	224.076	250.567	230.893	598.647	638.351	684.11	778.092	0	44.5787	93.4871	182.248	81.1692	337.209	433.713	278.565	290.527	425.402	579.1	723.287	370.945	318.77	372.685	528.397	351.735	492.507	461.825	555.345	235.879	217.457	257.807		13	Handan	3.31286	1.01649	-0.0231587	0.085034		-0.000661677	1.01649	0.856028	0.918365	0.0113513
	Wuan	489.271	491.896	184.894	208.958	182.093	197.259	222.681	203.007	575.512	615.216	660.975	754.958	44.5787	0	65.6008	169.041	60.1462	309.323	406.815	250.679	263.71	398.585	551.214	696.47	347.81	295.635	347.95	505.262	328.6	465.69	435.009	528.528	212.744	195.626	230.99		14	Wuan	2.93601	0.736516	-0.0019101	0.0616131		-5.45742e-05	0.736516	0.542744	0.582268	0.0452375
	Xingtai	426.368	428.993	123.494	146.055	120.281	134.356	160.869	141.607	512.043	551.747	597.506	691.488	93.4871	65.6008	0	105.572	25.9278	247.511	343.993	188.867	200.807	335.682	489.402	633.567	284.341	232.166	285.047	441.793	265.131	402.787	372.106	465.625	149.275	132.157	168.087		15	Xingtai	2.17322	0.169828	-0.0889214	0.0142069		-0.00254061	0.169828	0.112468	0.120658	-0.0162838
	Nangong	378.987	355.061	144.053	91.9166	120.633	106.146	172.309	168.797	429.685	469.389	515.148	609.131	182.248	169.041	105.572	0	120.098	205.687	296.613	161.379	152.932	288.302	480.372	584.855	198.122	149.808	203.724	359.435	182.774	355.407	324.725	418.244	66.9172	37.6261	90.5318		16	Nangong	0.170456	-1.31807	-0.274969	-0.110262		-0.00785626	-1.31807	-1.08375	-1.16267	-0.0870142
	Shahe	445.526	448.152	142.791	165.214	139.578	153.515	180.166	160.904	529.419	569.123	614.882	708.865	81.1692	60.1462	25.9278	120.098	0	266.808	363.152	208.164	219.966	354.841	508.699	652.725	301.717	249.542	303.458	459.169	282.507	421.946	391.264	484.784	166.651	149.533	187.246		17	Shahe	2.01287	0.0506992	-0.0250191	0.00424123		-0.00071483	0.0506992	-0.106844	-0.114624	0.0506528
	Baoding	182.253	184.878	132.867	126.751	133.809	122.281	89.9838	153.474	293.194	314.115	378.657	478.541	337.209	309.323	247.511	205.687	266.808	0	99.8782	69.3567	59.6394	91.5672	275.908	389.452	144.43	134.885	70.1432	238.139	90.9682	158.672	127.991	221.51	156.968	185.755	123.572		18	Baoding	2.85922	0.679467	-0.258233	0.0568407		-0.00737809	0.679467	0.887543	0.952175	-0.182328
	Zhuozhou	86.5831	137.07	230.36	217.677	229.273	213.206	187.476	247.119	231.19	218.445	288.6	391.209	433.713	406.815	343.993	296.613	363.152	99.8782	0	165.019	150.565	42.9918	230.748	293.782	219.491	210.713	132.04	237.903	166.796	73.0331	95.7854	125.84	243.014	271.801	214.186		19	Zhuozhou	1.79524	-0.110982	0.0896003	-0.00928415		0.00256001	-0.110982	-0.448218	-0.480858	0.0284082
	Dingzhou	247.393	250.018	74.2233	82.4427	70.5137	67.0656	33.9674	94.8302	358.334	379.255	443.797	543.681	278.565	250.679	188.867	161.379	208.164	69.3567	165.019	0	38.5757	156.708	324.149	454.592	173.161	150.501	122.193	301.218	122.613	223.813	193.131	286.65	130.577	151.151	97.4176		20	Dingzhou	0.8437	-0.817899	-0.38187	-0.0684211		-0.0109106	-0.817899	-0.415992	-0.446285	-0.186256
	Anguo	232.939	235.564	108.127	72.931	86.087	70.0198	67.8713	128.734	343.88	364.801	429.344	524.783	290.527	263.71	200.807	152.932	219.966	59.6394	150.565	38.5757	0	142.254	334.324	440.138	144.807	115.24	93.8382	275.088	94.2583	209.359	178.677	272.196	102.408	132.831	67.2474		21	Anguo	0.326242	-1.20233	-0.326332	-0.10058		-0.00932378	-1.20233	-0.887491	-0.952119	-0.115862
	Gaobeidian	124.006	119.878	222.633	209.366	220.962	204.895	180.727	243.24	228.194	243.423	305.956	408.564	425.402	398.585	335.682	288.302	354.841	91.5672	42.9918	156.708	142.254	0	262.439	327.733	211.181	202.402	123.729	220.711	158.485	82.2614	65.0988	157.633	234.703	263.49	205.875		22	Gaobeidian	0.974227	-0.720927	0.119726	-0.060309		0.00342074	-0.720927	-1.10539	-1.18589	0.0764267
	Zhuangjiakou	203.498	355.588	369.839	401.436	384.537	385.421	333.745	374.391	389.195	361.754	435.67	537.604	579.1	551.214	489.402	480.372	508.699	275.908	230.748	324.149	334.324	262.439	0	318.904	419.271	409.726	337.302	456.421	365.809	284.453	316.315	269.72	431.652	460.44	398.256		23	Zhuangjiakou	2.91613	0.721749	0.0216887	0.0603777		0.000619678	0.721749	0.49098	0.526734	0.0139743
	Chengde	217.573	269.077	520.517	507.25	518.847	502.779	478.116	537.758	194.768	135.811	189.463	260.129	723.287	696.47	633.567	584.855	652.725	389.452	293.782	454.592	440.138	327.733	318.904	0	398.767	450.735	408.489	370.427	424.513	249.773	308.828	172.107	529.224	557.309	503.76		24	Chengde	1.65241	-0.217092	0.0715985	-0.0181607		0.00204567	-0.217092	-0.526106	-0.564417	0.0220001
	Cangzhou	285.548	168.973	224.652	158.816	199.752	180.292	202.457	250.114	243.598	283.302	329.061	423.043	370.945	347.81	284.341	198.122	301.717	144.43	219.491	173.161	144.807	211.181	419.271	398.767	0	64.8026	88.955	173.348	63.9235	205.833	197.064	255.694	146.353	174.438	133.881		25	Cangzhou	2.23028	0.212222	-0.18932	0.0177534		-0.00540914	0.212222	0.31226	0.335	-0.133179
	Botou	293.087	220.941	178.933	113.097	154.033	134.573	179.154	204.395	295.565	335.27	381.029	475.011	318.77	295.635	232.166	149.808	249.542	134.885	210.713	150.501	115.24	202.402	409.726	450.735	64.8026	0	93.5447	225.315	59.2975	257.801	238.825	307.662	94.1774	122.263	88.162		26	Botou	0.315564	-1.21026	-0.187959	-0.101244		-0.00537027	-1.21026	-1.11236	-1.19336	-0.0594093
	Renqiu	214.414	178.695	191.094	144.974	172.644	156.577	150.838	211.701	253.32	293.024	338.783	432.765	372.685	347.95	285.047	203.724	303.458	70.1432	132.04	122.193	93.8382	123.729	337.302	408.489	88.955	93.5447	0	183.07	37.8372	190.834	160.152	253.671	148.093	176.179	123.119		27	Renqiu	2.28223	0.250813	-0.219955	0.0209817		-0.00628443	0.250813	0.398879	0.427926	-0.153133
	Huanghua	257.207	140.633	367.144	315.869	353.894	337.345	325.859	387.751	208.171	254.962	293.634	386.613	528.397	505.262	441.793	359.435	459.169	238.139	237.903	301.218	275.088	220.711	456.421	370.427	173.348	225.315	183.07	0	199.094	177.493	168.724	227.354	303.805	331.89	290.934		28	Huanghua	1.23416	-0.527816	0.0607719	-0.0441543		0.00173634	-0.527816	-0.819856	-0.879559	0.0485327
	Hejian	249.17	194.719	188.745	128.567	164.29	148.223	151.908	209.352	269.343	309.048	354.807	448.789	351.735	328.6	265.131	182.774	282.507	90.9682	166.796	122.613	94.2583	158.485	365.809	424.513	63.9235	59.2975	37.8372	199.094	0	225.59	194.908	281.44	127.143	155.229	106.712		29	Hejian	1.01035	-0.694094	-0.171654	-0.0580642		-0.0049044	-0.694094	-0.621752	-0.667028	-0.057582
	Langfang	82.1711	76.6603	289.738	276.471	288.067	272	247.832	310.345	167.624	162.502	225.035	327.644	492.507	465.69	402.787	355.407	421.946	158.672	73.0331	223.813	209.359	82.2614	284.453	249.773	205.833	257.801	190.834	177.493	225.59	0	61.93	79.5578	301.808	330.596	272.98		30	Langfang	2.68641	0.551084	0.220574	0.0461008		0.00630212	0.551084	0.00851433	0.00913435	0.128479
	Bazhou	141.114	67.8917	259.056	245.789	257.386	241.318	217.151	279.663	176.208	206.084	261.671	361.555	461.825	435.009	372.106	324.725	391.264	127.991	95.7854	193.131	178.677	65.0988	316.315	308.828	197.064	238.825	160.152	168.724	194.908	61.93	0	138.613	271.127	299.914	242.298		31	Bazhou	2.46561	0.387047	0.146456	0.0323784		0.00418447	0.387047	-0.0393244	-0.0421881	0.0794098
	Sanhe	72.1609	125.865	352.576	339.308	350.905	334.838	310.174	369.817	126.191	94.4965	168.412	270.346	555.345	528.528	465.625	418.244	484.784	221.51	125.84	286.65	272.196	157.633	269.72	172.107	255.694	307.662	253.671	227.354	281.44	79.5578	138.613	0	364.646	393.433	335.818		32	Sanhe	2.42917	0.359975	0.22444	0.0301136		0.00641257	0.359975	-0.188655	-0.202393	0.139749
	Hengshui	325.388	299.43	128.362	53.2964	97.0774	75.344	141.507	154.216	374.055	413.759	459.518	553.5	235.879	212.744	149.275	66.9172	166.651	156.968	243.014	130.577	102.408	234.703	431.652	529.224	146.353	94.1774	148.093	303.805	127.143	301.808	271.127	364.646	0	39.3721	37.0928		33	Hengshui	2.02542	0.0600223	-0.603644	0.00502115		-0.017247	0.0600223	0.809613	0.868569	-0.386291
	Jizhou	354.176	327.515	139.685	77.99	114.292	95.9179	162.081	164.428	402.14	441.844	487.603	581.586	217.457	195.626	132.157	37.6261	149.533	185.755	271.801	151.151	132.831	263.49	460.44	557.309	174.438	122.263	176.179	331.89	155.229	330.596	299.914	393.433	39.3721	0	70.4306		34	Jizhou	0.502787	-1.07117	-0.364791	-0.0896084		-0.0104226	-1.07117	-0.69604	-0.746726	-0.137054
	Shenzhou	296.56	286.559	104.136	33.8321	79.2355	59.3347	114.868	129.597	361.184	400.888	446.647	540.63	257.807	230.99	168.087	90.5318	187.246	123.572	214.186	97.4176	67.2474	205.875	398.256	503.76	133.881	88.162	123.119	290.934	106.712	272.98	242.298	335.818	37.0928	70.4306	0		35	Shenzhou	-0.159533	-1.56322	-0.396604	-0.130771		-0.0113316	-1.56322	-1.13821	-1.2211	-0.0646751
																																				259.99			Mean	1.94462	0	-0.12551	0	Sum	-0.12551	0	0	5.70972e-17	-0.0455655
	V	Beijing	Tianjin	Shijiazhuang	Xinji	Gaocheng	Jinzhou	Xinle	Luquan	Tangshan	Zunhua	Qian'an	Qinhuangdao	Handan	Wuan	Xingtai	Nangong	Shahe	Baoding	Zhuozhou	Dingzhou	Anguo	Gaobeidian	Zhuangjiakou	Chengde	Cangzhou	Botou	Renqiu	Huanghua	Hejian	Langfang	Bazhou	Sanhe	Hengshui	Jizhou	Shenzhou			Stdevp	1.34604	1	0.230998	0.0836547		0.00197465		0.932122	1	0.123777
	Beijing	0	0.00639489	0.00319164	0.00333276	0.00320875	0.00338318	0.00369118	0.00302518	0.0053501	0.00606922	0.00418968	0.00293586	0.00193766	0.00204386	0.00234539	0.00263861	0.00224454	0.00548689	0.0115496	0.00404215	0.00429297	0.0080641	0.00491406	0.00459616	0.00350204	0.00341195	0.00466387	0.00388791	0.00401332	0.0121697	0.00708645	0.0138579	0.00307325	0.00282346	0.00337199
	Tianjin	0.00639489	0	0.00316512	0.00330386	0.00318195	0.00335339	0.00364913	0.00297132	0.00767055	0.00624916	0.00463324	0.00316741	0.00192785	0.00203295	0.00233104	0.00281642	0.00223139	0.00540898	0.00729553	0.00399971	0.00424512	0.00834178	0.00281224	0.00371641	0.0059181	0.0045261	0.00559613	0.00711072	0.00513561	0.0130446	0.0147293	0.00794503	0.00333968	0.00305329	0.00348968			Moran's I	0.0836547
	Shijiazhuang	0.00319164	0.00316512	0	0.0124645	0.0272566	0.0169441	0.0221417	0.0359752	0.00235705	0.00224628	0.00196185	0.0016404	0.00469969	0.00540852	0.00809756	0.00694187	0.00700326	0.00752631	0.00434104	0.0134729	0.00924837	0.0044917	0.00270388	0.00192117	0.00445132	0.00558868	0.00523303	0.00272373	0.00529816	0.00345139	0.00386016	0.00283627	0.00779044	0.00715898	0.00960284			(Wz)'Wz	0.00197465
	Xinji	0.00333276	0.00330386	0.0124645	0	0.0199247	0.0351426	0.0107098	0.0094267	0.00258987	0.00234839	0.00212052	0.00176814	0.00424133	0.00478564	0.00684672	0.0108794	0.00605275	0.00788946	0.00459397	0.0121296	0.0137116	0.00477633	0.00249106	0.00197141	0.00629658	0.00884196	0.00689778	0.00316587	0.00777805	0.00361702	0.00406852	0.00294717	0.018763	0.0128222	0.0295577			Mean(nWz)	-0.12551
	Gaocheng	0.00320875	0.00318195	0.0272566	0.0199247	0	0.0402476	0.0174895	0.0159893	0.00236637	0.00225474	0.0019683	0.00165676	0.00476237	0.00549169	0.00831383	0.00828959	0.00716445	0.00747335	0.00436161	0.0141817	0.0116162	0.00452566	0.00260053	0.00192735	0.00500621	0.00649212	0.00579226	0.00282571	0.00608679	0.00347141	0.00388522	0.00284978	0.0103011	0.0087495	0.0126206			Moran's I for residuals	-0.0404386	0.0554218
	Jinzhou	0.00338318	0.00335339	0.0169441	0.0351426	0.0402476	0	0.0138002	0.0117826	0.00245989	0.0023395	0.00203258	0.00170346	0.00446277	0.00506947	0.00744289	0.00942101	0.00651401	0.00817792	0.0046903	0.0149108	0.0142817	0.00488055	0.00259457	0.00198894	0.00554656	0.00743093	0.00638664	0.00296433	0.00674659	0.00367647	0.0041439	0.00298652	0.0132725	0.0104256	0.0168535			DW	0.975252
	Xinle	0.00369118	0.00364913	0.0221417	0.0107098	0.0174895	0.0138002	0	0.0152044	0.00261538	0.00248275	0.00213759	0.00176149	0.00399094	0.00449073	0.00621622	0.00580354	0.00555043	0.0111131	0.00533401	0.02944	0.0147338	0.0055332	0.0029963	0.00209154	0.00493932	0.0055818	0.00662963	0.00306881	0.00658292	0.00403499	0.0046051	0.003224	0.0070668	0.00616976	0.00870562			(Wz)'e	0.046362
	Luquan	0.00302518	0.00297132	0.0359752	0.0094267	0.0159893	0.0117826	0.0152044	0	0.00224787	0.00216253	0.00188562	0.00158676	0.00433101	0.00492595	0.0070618	0.00592429	0.0062149	0.00651575	0.00404663	0.0105452	0.00776795	0.00411117	0.00267101	0.00185957	0.00399818	0.00489249	0.00472365	0.00257898	0.00477665	0.00322222	0.00357573	0.00270404	0.00648442	0.0060817	0.0077162
	Tangshan	0.0053501	0.00767055	0.00235705	0.00258987	0.00236637	0.00245989	0.00261538	0.00224787	0	0.0147224	0.011438	0.00526215	0.00167043	0.00173758	0.00195296	0.00232729	0.00188886	0.00341071	0.00432545	0.00279069	0.00290799	0.00438223	0.00256941	0.00513431	0.00410513	0.00338335	0.00394758	0.00480375	0.00371273	0.00596572	0.00567512	0.00792449	0.00267341	0.0024867	0.00276867			((Wz)'o)2	0.0157527
	Zunhua	0.00606922	0.00624916	0.00224628	0.00234839	0.00225474	0.0023395	0.00248275	0.00216253	0.0147224	0	0.0124511	0.00546678	0.00156654	0.00162545	0.00181242	0.00213043	0.00175709	0.00318355	0.00457781	0.00263675	0.00274122	0.00410808	0.00276431	0.00736318	0.0035298	0.00298267	0.00341269	0.00392216	0.00323575	0.00615377	0.00485239	0.0105824	0.00241687	0.00226324	0.00249446			a2	0.0157527
	Qian'an	0.00418968	0.00463324	0.00196185	0.00212052	0.0019683	0.00203258	0.00213759	0.00188562	0.011438	0.0124511	0	0.00908087	0.00146175	0.00151292	0.00167362	0.00194119	0.00162633	0.00264091	0.003465	0.00225328	0.00232914	0.00326845	0.00229532	0.00527806	0.00303895	0.00262448	0.00295175	0.0034056	0.00281844	0.00444376	0.0038216	0.00593781	0.0021762	0.00205085	0.0022389
	Qinhuangdao	0.00293586	0.00316741	0.0016404	0.00176814	0.00165676	0.00170346	0.00176149	0.00158676	0.00526215	0.00546678	0.00908087	0	0.00128519	0.00132458	0.00144616	0.00164168	0.00141071	0.00208969	0.00255618	0.00183931	0.00190555	0.0024476	0.00186011	0.00384425	0.00236382	0.00210521	0.00231072	0.00258656	0.00222822	0.0030521	0.00276583	0.00369896	0.00180668	0.00171944	0.00184969
	Handan	0.00193766	0.00192785	0.00469969	0.00424133	0.00476237	0.00446277	0.00399094	0.00433101	0.00167043	0.00156654	0.00146175	0.00128519	0	0.0224322	0.0106967	0.00548704	0.0123199	0.00296552	0.00230567	0.00358982	0.00344202	0.00235072	0.00172682	0.00138258	0.00269582	0.00313706	0.00268323	0.00189252	0.00284305	0.00203043	0.00216532	0.00180068	0.00423947	0.0045986	0.00387887
	Wuan	0.00204386	0.00203295	0.00540852	0.00478564	0.00549169	0.00506947	0.00449073	0.00492595	0.00173758	0.00162545	0.00151292	0.00132458	0.0224322	0	0.0152437	0.00591571	0.0166261	0.00323287	0.00245812	0.00398917	0.00379204	0.00250887	0.00181418	0.00143581	0.00287513	0.00338255	0.00287398	0.00197917	0.00304321	0.00214735	0.0022988	0.00189205	0.00470049	0.0051118	0.00432918
	Xingtai	0.00234539	0.00233104	0.00809756	0.00684672	0.00831383	0.00744289	0.00621622	0.0070618	0.00195296	0.00181242	0.00167362	0.00144616	0.0106967	0.0152437	0	0.00947218	0.0385687	0.00404022	0.00290703	0.00529473	0.00497991	0.00297901	0.00204331	0.00157837	0.0035169	0.00430727	0.00350819	0.0022635	0.00377172	0.0024827	0.00268741	0.00214765	0.00669906	0.00756676	0.00594928
	Nangong	0.00263861	0.00281642	0.00694187	0.0108794	0.00828959	0.00942101	0.00580354	0.00592429	0.00232729	0.00213043	0.00194119	0.00164168	0.00548704	0.00591571	0.00947218	0	0.00832655	0.00486175	0.0033714	0.00619661	0.00653886	0.00346859	0.00208172	0.00170983	0.00504739	0.00667521	0.00490861	0.00278214	0.00547124	0.00281368	0.00307953	0.00239095	0.0149438	0.0265773	0.0110458
	Shahe	0.00224454	0.00223139	0.00700326	0.00605275	0.00716445	0.00651401	0.00555043	0.0062149	0.00188886	0.00175709	0.00162633	0.00141071	0.0123199	0.0166261	0.0385687	0.00832655	0	0.00374802	0.00275367	0.00480391	0.00454616	0.00281816	0.0019658	0.00153204	0.00331436	0.00400735	0.00329535	0.00217785	0.00353973	0.00236997	0.00255582	0.00206278	0.00600057	0.00668749	0.00534056
	Baoding	0.00548689	0.00540898	0.00752631	0.00788946	0.00747335	0.00817792	0.0111131	0.00651575	0.00341071	0.00318355	0.00264091	0.00208969	0.00296552	0.00323287	0.00404022	0.00486175	0.00374802	0	0.0100122	0.0144182	0.0167674	0.0109209	0.0036244	0.00256771	0.00692376	0.00741371	0.0142566	0.00419923	0.0109928	0.00630229	0.00781307	0.00451447	0.00637072	0.00538342	0.00809244
	Zhuozhou	0.0115496	0.00729553	0.00434104	0.00459397	0.00436161	0.0046903	0.00533401	0.00404663	0.00432545	0.00457781	0.003465	0.00255618	0.00230567	0.00245812	0.00290703	0.0033714	0.00275367	0.0100122	0	0.00605992	0.00664166	0.0232602	0.00433373	0.00340388	0.00455599	0.00474579	0.00757348	0.0042034	0.00599535	0.0136924	0.01044	0.00794658	0.00411499	0.00367916	0.00466884
	Dingzhou	0.00404215	0.00399971	0.0134729	0.0121296	0.0141817	0.0149108	0.02944	0.0105452	0.00279069	0.00263675	0.00225328	0.00183931	0.00358982	0.00398917	0.00529473	0.00619661	0.00480391	0.0144182	0.00605992	0	0.0259231	0.00638131	0.003085	0.00219977	0.00577496	0.00664447	0.00818379	0.00331985	0.00815576	0.00446802	0.00517783	0.00348857	0.00765832	0.00661591	0.0102651
	Anguo	0.00429297	0.00424512	0.00924837	0.0137116	0.0116162	0.0142817	0.0147338	0.00776795	0.00290799	0.00274122	0.00232914	0.00190555	0.00344202	0.00379204	0.00497991	0.00653886	0.00454616	0.0167674	0.00664166	0.0259231	0	0.00702969	0.00299111	0.00227201	0.00690575	0.00867753	0.0106566	0.00363521	0.0106092	0.00477648	0.00559668	0.00367382	0.00976486	0.00752838	0.0148705
	Gaobeidian	0.0080641	0.00834178	0.0044917	0.00477633	0.00452566	0.00488055	0.0055332	0.00411117	0.00438223	0.00410808	0.00326845	0.0024476	0.00235072	0.00250887	0.00297901	0.00346859	0.00281816	0.0109209	0.0232602	0.00638131	0.00702969	0	0.00381041	0.00305126	0.00473529	0.00494066	0.00808219	0.00453081	0.00630975	0.0121564	0.0153613	0.00634385	0.0042607	0.00379521	0.00485732
	Zhuangjiakou	0.00491406	0.00281224	0.00270388	0.00249106	0.00260053	0.00259457	0.0029963	0.00267101	0.00256941	0.00276431	0.00229532	0.00186011	0.00172682	0.00181418	0.00204331	0.00208172	0.0019658	0.0036244	0.00433373	0.003085	0.00299111	0.00381041	0	0.00313574	0.00238509	0.00244065	0.0029647	0.00219096	0.00273367	0.00351551	0.0031614	0.00370755	0.00231668	0.00217184	0.00251095
	Chengde	0.00459616	0.00371641	0.00192117	0.00197141	0.00192735	0.00198894	0.00209154	0.00185957	0.00513431	0.00736318	0.00527806	0.00384425	0.00138258	0.00143581	0.00157837	0.00170983	0.00153204	0.00256771	0.00340388	0.00219977	0.00227201	0.00305126	0.00313574	0	0.00250773	0.0022186	0.00244805	0.00269959	0.00235564	0.00400363	0.00323805	0.00581035	0.00188956	0.00179434	0.00198507
	Cangzhou	0.00350204	0.0059181	0.00445132	0.00629658	0.00500621	0.00554656	0.00493932	0.00399818	0.00410513	0.0035298	0.00303895	0.00236382	0.00269582	0.00287513	0.0035169	0.00504739	0.00331436	0.00692376	0.00455599	0.00577496	0.00690575	0.00473529	0.00238509	0.00250773	0	0.0154315	0.0112416	0.00576875	0.0156437	0.0048583	0.00507448	0.00391092	0.00683279	0.00573268	0.00746931
	Botou	0.00341195	0.0045261	0.00558868	0.00884196	0.00649212	0.00743093	0.0055818	0.00489249	0.00338335	0.00298267	0.00262448	0.00210521	0.00313706	0.00338255	0.00430727	0.00667521	0.00400735	0.00741371	0.00474579	0.00664447	0.00867753	0.00494066	0.00244065	0.0022186	0.0154315	0	0.0106901	0.00443822	0.0168641	0.00387896	0.00418716	0.00325032	0.0106183	0.0081791	0.0113428
	Renqiu	0.00466387	0.00559613	0.00523303	0.00689778	0.00579226	0.00638664	0.00662963	0.00472365	0.00394758	0.00341269	0.00295175	0.00231072	0.00268323	0.00287398	0.00350819	0.00490861	0.00329535	0.0142566	0.00757348	0.00818379	0.0106566	0.00808219	0.0029647	0.00244805	0.0112416	0.0106901	0	0.0054624	0.026429	0.00524016	0.00624406	0.00394211	0.0067525	0.00567606	0.00812222
	Huanghua	0.00388791	0.00711072	0.00272373	0.00316587	0.00282571	0.00296433	0.00306881	0.00257898	0.00480375	0.00392216	0.0034056	0.00258656	0.00189252	0.00197917	0.0022635	0.00278214	0.00217785	0.00419923	0.0042034	0.00331985	0.00363521	0.00453081	0.00219096	0.00269959	0.00576875	0.00443822	0.0054624	0	0.00502277	0.00563403	0.00592683	0.00439843	0.00329159	0.00301305	0.00343721
	Hejian	0.00401332	0.00513561	0.00529816	0.00777805	0.00608679	0.00674659	0.00658292	0.00477665	0.00371273	0.00323575	0.00281844	0.00222822	0.00284305	0.00304321	0.00377172	0.00547124	0.00353973	0.0109928	0.00599535	0.00815576	0.0106092	0.00630975	0.00273367	0.00235564	0.0156437	0.0168641	0.026429	0.00502277	0	0.00443282	0.00513062	0.00355316	0.00786515	0.00644211	0.00937103
	Langfang	0.0121697	0.0130446	0.00345139	0.00361702	0.00347141	0.00367647	0.00403499	0.00322222	0.00596572	0.00615377	0.00444376	0.0030521	0.00203043	0.00214735	0.0024827	0.00281368	0.00236997	0.00630229	0.0136924	0.00446802	0.00477648	0.0121564	0.00351551	0.00400363	0.0048583	0.00387896	0.00524016	0.00563403	0.00443282	0	0.0161473	0.0125695	0.00331336	0.00302484	0.00366327
	Bazhou	0.00708645	0.0147293	0.00386016	0.00406852	0.00388522	0.0041439	0.0046051	0.00357573	0.00567512	0.00485239	0.0038216	0.00276583	0.00216532	0.0022988	0.00268741	0.00307953	0.00255582	0.00781307	0.01044	0.00517783	0.00559668	0.0153613	0.0031614	0.00323805	0.00507448	0.00418716	0.00624406	0.00592683	0.00513062	0.0161473	0	0.00721435	0.00368831	0.00333429	0.00412714
	Sanhe	0.0138579	0.00794503	0.00283627	0.00294717	0.00284978	0.00298652	0.003224	0.00270404	0.00792449	0.0105824	0.00593781	0.00369896	0.00180068	0.00189205	0.00214765	0.00239095	0.00206278	0.00451447	0.00794658	0.00348857	0.00367382	0.00634385	0.00370755	0.00581035	0.00391092	0.00325032	0.00394211	0.00439843	0.00355316	0.0125695	0.00721435	0	0.00274239	0.00254173	0.00297781
	Hengshui	0.00307325	0.00333968	0.00779044	0.018763	0.0103011	0.0132725	0.0070668	0.00648442	0.00267341	0.00241687	0.0021762	0.00180668	0.00423947	0.00470049	0.00669906	0.0149438	0.00600057	0.00637072	0.00411499	0.00765832	0.00976486	0.0042607	0.00231668	0.00188956	0.00683279	0.0106183	0.0067525	0.00329159	0.00786515	0.00331336	0.00368831	0.00274239	0	0.0253987	0.0269594
	Jizhou	0.00282346	0.00305329	0.00715898	0.0128222	0.0087495	0.0104256	0.00616976	0.0060817	0.0024867	0.00226324	0.00205085	0.00171944	0.0045986	0.0051118	0.00756676	0.0265773	0.00668749	0.00538342	0.00367916	0.00661591	0.00752838	0.00379521	0.00217184	0.00179434	0.00573268	0.0081791	0.00567606	0.00301305	0.00644211	0.00302484	0.00333429	0.00254173	0.0253987	0	0.0141984
	Shenzhou	0.00337199	0.00348968	0.00960284	0.0295577	0.0126206	0.0168535	0.00870562	0.0077162	0.00276867	0.00249446	0.0022389	0.00184969	0.00387887	0.00432918	0.00594928	0.0110458	0.00534056	0.00809244	0.00466884	0.0102651	0.0148705	0.00485732	0.00251095	0.00198507	0.00746931	0.0113428	0.00812222	0.00343721	0.00937103	0.00366327	0.00412714	0.00297781	0.0269594	0.0141984	0
																																				6.90069
	W	Beijing	Tianjin	Shijiazhuang	Xinji	Gaocheng	Jinzhou	Xinle	Luquan	Tangshan	Zunhua	Qian'an	Qinhuangdao	Handan	Wuan	Xingtai	Nangong	Shahe	Baoding	Zhuozhou	Dingzhou	Anguo	Gaobeidian	Zhuangjiakou	Chengde	Cangzhou	Botou	Renqiu	Huanghua	Hejian	Langfang	Bazhou	Sanhe	Hengshui	Jizhou	Shenzhou
	Beijing	0	0.000926703	0.000462511	0.000482961	0.000464991	0.000490267	0.0005349	0.000438388	0.0007753	0.00087951	0.00060714	0.000425445	0.000280792	0.000296182	0.000339878	0.00038237	0.000325263	0.000795123	0.00167369	0.000585761	0.000622107	0.00116859	0.000712112	0.000666044	0.000507492	0.000494437	0.000675856	0.00056341	0.000581583	0.00176355	0.00102692	0.0020082	0.000445354	0.000409156	0.000488646
	Tianjin	0.000926703	0	0.000458668	0.000478772	0.000461106	0.000485951	0.000528807	0.000430584	0.00111156	0.000905585	0.000671417	0.000458999	0.000279371	0.000294601	0.000337799	0.000408136	0.000323357	0.000783832	0.00105722	0.00057961	0.000615174	0.00120883	0.000407531	0.000538557	0.000857611	0.000655891	0.000810953	0.00103044	0.000744217	0.00189033	0.00213448	0.00115134	0.000483963	0.000442462	0.0005057
	Shijiazhuang	0.000462511	0.000458668	0	0.00180626	0.00394984	0.00245543	0.00320862	0.00521328	0.000341567	0.000325515	0.000284298	0.000237716	0.000681047	0.000783765	0.00117344	0.00100597	0.00101486	0.00109066	0.000629073	0.0019524	0.00134021	0.000650906	0.000391827	0.000278402	0.000645055	0.000809873	0.000758335	0.000394704	0.000767773	0.000500152	0.000559388	0.000411013	0.00112894	0.00103743	0.00139158
	Xinji	0.000482961	0.000478772	0.00180626	0	0.00288735	0.00509263	0.00155199	0.00136605	0.000375307	0.000340313	0.000307291	0.000256227	0.000614624	0.000693503	0.00099218	0.00157657	0.000877123	0.00114329	0.000665726	0.00175774	0.00198699	0.000692153	0.000360987	0.000285684	0.000912457	0.00128132	0.000999579	0.000458776	0.00112714	0.000524153	0.000589583	0.000427084	0.002719	0.0018581	0.0042833
	Gaocheng	0.000464991	0.000461106	0.00394984	0.00288735	0	0.0058324	0.00253446	0.00231706	0.000342918	0.000326742	0.000285233	0.000240086	0.00069013	0.000795819	0.00120478	0.00120127	0.00103822	0.00108299	0.000632055	0.00205511	0.00168333	0.000655828	0.000376851	0.000279299	0.000725465	0.000940794	0.000839375	0.000409482	0.000882056	0.000503053	0.00056302	0.00041297	0.00149276	0.00126792	0.00182889
	Jinzhou	0.000490267	0.000485951	0.00245543	0.00509263	0.0058324	0	0.00199984	0.00170745	0.000356471	0.000339024	0.000294548	0.000246854	0.000646714	0.000734632	0.00107857	0.00136523	0.000943966	0.00118509	0.000679686	0.00216077	0.0020696	0.000707256	0.000375987	0.000288224	0.000803769	0.00107684	0.000925508	0.00042957	0.00097767	0.000532769	0.000600506	0.000432786	0.00192335	0.0015108	0.0024423
	Xinle	0.0005349	0.000528807	0.00320862	0.00155199	0.00253446	0.00199984	0	0.00220331	0.000379003	0.000359784	0.000309765	0.000255263	0.00057834	0.000650765	0.000900812	0.00084101	0.000804331	0.00161044	0.000772968	0.00426625	0.00213512	0.000801834	0.000434203	0.000303092	0.000715773	0.000808876	0.00096072	0.000444712	0.000953951	0.000584723	0.00066734	0.0004672	0.00102407	0.00089408	0.00126156
	Luquan	0.000438388	0.000430584	0.00521328	0.00136605	0.00231706	0.00170745	0.00220331	0	0.000325745	0.000313379	0.000273251	0.000229943	0.00062762	0.000713834	0.00102335	0.000858507	0.00090062	0.000944218	0.00058641	0.00152813	0.00112568	0.000595762	0.000387064	0.000269476	0.000579388	0.000708987	0.000684518	0.000373728	0.0006922	0.000466942	0.00051817	0.000391851	0.000939677	0.000881318	0.00111818
	Tangshan	0.0007753	0.00111156	0.000341567	0.000375307	0.000342918	0.000356471	0.000379003	0.000325745	0	0.00213346	0.00165752	0.000762555	0.000242068	0.000251799	0.00028301	0.000337254	0.000273721	0.000494257	0.000626814	0.000404408	0.000421406	0.000635043	0.000372341	0.000744029	0.000594887	0.000490291	0.000572057	0.000696127	0.000538024	0.000864511	0.0008224	0.00114836	0.000387412	0.000360355	0.000401217
	Zunhua	0.00087951	0.000905585	0.000325515	0.000340313	0.000326742	0.000339024	0.000359784	0.000313379	0.00213346	0	0.00180433	0.000792209	0.000227012	0.000235548	0.000262644	0.000308727	0.000254625	0.000461338	0.000663384	0.000382099	0.000397239	0.000595315	0.000400585	0.00106702	0.000511515	0.000432228	0.000494544	0.000568372	0.000468902	0.000891762	0.000703175	0.00153353	0.000350236	0.000327973	0.00036148
	Qian'an	0.00060714	0.000671417	0.000284298	0.000307291	0.000285233	0.000294548	0.000309765	0.000273251	0.00165752	0.00180433	0	0.00131594	0.000211827	0.000219242	0.00024253	0.000281304	0.000235676	0.000382703	0.000502124	0.00032653	0.000337523	0.000473641	0.000332621	0.000764861	0.000440384	0.000380321	0.000427747	0.000493517	0.000408429	0.000643959	0.0005538	0.000860466	0.000315359	0.000297195	0.000324447
	Qinhuangdao	0.000425445	0.000458999	0.000237716	0.000256227	0.000240086	0.000246854	0.000255263	0.000229943	0.000762555	0.000792209	0.00131594	0	0.000186242	0.000191949	0.000209567	0.000237902	0.00020443	0.000302823	0.000370424	0.000266541	0.000276139	0.000354689	0.000269554	0.000557082	0.000342549	0.000305073	0.000334854	0.000374827	0.000322898	0.000442289	0.000400806	0.000536028	0.000261812	0.000249169	0.000268045
	Handan	0.000280792	0.000279371	0.000681047	0.000614624	0.00069013	0.000646714	0.00057834	0.00062762	0.000242068	0.000227012	0.000211827	0.000186242	0	0.00325073	0.00155009	0.000795144	0.00178532	0.000429743	0.000334122	0.000520213	0.000498794	0.00034065	0.000250239	0.000200354	0.000390659	0.000454602	0.000388835	0.000274251	0.000411995	0.000294236	0.000313783	0.000260943	0.000614354	0.000666398	0.000562099
	Wuan	0.000296182	0.000294601	0.000783765	0.000693503	0.000795819	0.000734632	0.000650765	0.000713834	0.000251799	0.000235548	0.000219242	0.000191949	0.00325073	0	0.00220902	0.000857264	0.00240935	0.000468485	0.000356214	0.000578083	0.000549517	0.000363569	0.000262898	0.000208068	0.000416644	0.000490176	0.000416477	0.000286808	0.000441001	0.000311179	0.000333127	0.000274183	0.000681163	0.000740766	0.000627356
	Xingtai	0.000339878	0.000337799	0.00117344	0.00099218	0.00120478	0.00107857	0.000900812	0.00102335	0.00028301	0.000262644	0.00024253	0.000209567	0.00155009	0.00220902	0	0.00137264	0.00558911	0.000585481	0.000421268	0.000767276	0.000721654	0.000431697	0.000296103	0.000228726	0.000509645	0.00062418	0.000508383	0.000328012	0.000546571	0.000359776	0.000389441	0.000311223	0.000970781	0.00109652	0.00086213
	Nangong	0.00038237	0.000408136	0.00100597	0.00157657	0.00120127	0.00136523	0.00084101	0.000858507	0.000337254	0.000308727	0.000281304	0.000237902	0.000795144	0.000857264	0.00137264	0	0.00120663	0.000704531	0.00048856	0.00089797	0.000947567	0.000502644	0.000301669	0.000247776	0.000731433	0.000967326	0.000711322	0.000403169	0.000792855	0.000407739	0.000446264	0.00034648	0.00216556	0.0038514	0.00160069
	Shahe	0.000325263	0.000323357	0.00101486	0.000877123	0.00103822	0.000943966	0.000804331	0.00090062	0.000273721	0.000254625	0.000235676	0.00020443	0.00178532	0.00240935	0.00558911	0.00120663	0	0.000543137	0.000399043	0.00069615	0.000658799	0.000408389	0.00028487	0.000222012	0.000480294	0.000580717	0.00047754	0.000315599	0.000512953	0.00034344	0.000370371	0.000298923	0.000869561	0.000969105	0.000773918
	Baoding	0.000795123	0.000783832	0.00109066	0.00114329	0.00108299	0.00118509	0.00161044	0.000944218	0.000494257	0.000461338	0.000382703	0.000302823	0.000429743	0.000468485	0.000585481	0.000704531	0.000543137	0	0.0014509	0.00208939	0.00242982	0.00158259	0.000525223	0.000372095	0.00100334	0.00107434	0.00206596	0.000608523	0.00159301	0.000913285	0.00113222	0.000654206	0.000923201	0.000780129	0.0011727
	Zhuozhou	0.00167369	0.00105722	0.000629073	0.000665726	0.000632055	0.000679686	0.000772968	0.00058641	0.000626814	0.000663384	0.000502124	0.000370424	0.000334122	0.000356214	0.000421268	0.00048856	0.000399043	0.0014509	0	0.000878163	0.000962464	0.00337072	0.000628015	0.000493267	0.000660222	0.000687728	0.0010975	0.000609128	0.000868805	0.00198421	0.00151289	0.00115156	0.000596316	0.000533158	0.000676576
	Dingzhou	0.000585761	0.00057961	0.0019524	0.00175774	0.00205511	0.00216077	0.00426625	0.00152813	0.000404408	0.000382099	0.00032653	0.000266541	0.000520213	0.000578083	0.000767276	0.00089797	0.00069615	0.00208939	0.000878163	0	0.00375659	0.000924736	0.000447057	0.000318776	0.000836868	0.00096287	0.00118594	0.00048109	0.00118188	0.000647475	0.000750336	0.00050554	0.00110979	0.000958732	0.00148755
	Anguo	0.000622107	0.000615174	0.00134021	0.00198699	0.00168333	0.0020696	0.00213512	0.00112568	0.000421406	0.000397239	0.000337523	0.000276139	0.000498794	0.000549517	0.000721654	0.000947567	0.000658799	0.00242982	0.000962464	0.00375659	0	0.00101869	0.000433452	0.000329245	0.00100073	0.00125749	0.00154429	0.000526789	0.00153741	0.000692175	0.000811033	0.000532384	0.00141506	0.00109096	0.00215493
	Gaobeidian	0.00116859	0.00120883	0.000650906	0.000692153	0.000655828	0.000707256	0.000801834	0.000595762	0.000635043	0.000595315	0.000473641	0.000354689	0.00034065	0.000363569	0.000431697	0.000502644	0.000408389	0.00158259	0.00337072	0.000924736	0.00101869	0	0.000552178	0.000442168	0.000686205	0.000715967	0.00117122	0.000656575	0.000914365	0.00176162	0.00222605	0.000919307	0.000617432	0.000549975	0.000703889
	Zhuangjiakou	0.000712112	0.000407531	0.000391827	0.000360987	0.000376851	0.000375987	0.000434203	0.000387064	0.000372341	0.000400585	0.000332621	0.000269554	0.000250239	0.000262898	0.000296103	0.000301669	0.00028487	0.000525223	0.000628015	0.000447057	0.000433452	0.000552178	0	0.000454409	0.000345631	0.000353683	0.000429625	0.000317499	0.000396144	0.000509444	0.000458129	0.000537272	0.000335717	0.000314728	0.000363869
	Chengde	0.000666044	0.000538557	0.000278402	0.000285684	0.000279299	0.000288224	0.000303092	0.000269476	0.000744029	0.00106702	0.000764861	0.000557082	0.000200354	0.000208068	0.000228726	0.000247776	0.000222012	0.000372095	0.000493267	0.000318776	0.000329245	0.000442168	0.000454409	0	0.000363403	0.000321504	0.000354754	0.000391206	0.000341363	0.000580179	0.000469236	0.000841995	0.000273822	0.000260023	0.000287663
	Cangzhou	0.000507492	0.000857611	0.000645055	0.000912457	0.000725465	0.000803769	0.000715773	0.000579388	0.000594887	0.000511515	0.000440384	0.000342549	0.000390659	0.000416644	0.000509645	0.000731433	0.000480294	0.00100334	0.000660222	0.000836868	0.00100073	0.000686205	0.000345631	0.000363403	0	0.00223622	0.00162906	0.000835968	0.00226698	0.000704032	0.000735359	0.000566744	0.000990162	0.000830741	0.0010824
	Botou	0.000494437	0.000655891	0.000809873	0.00128132	0.000940794	0.00107684	0.000808876	0.000708987	0.000490291	0.000432228	0.000380321	0.000305073	0.000454602	0.000490176	0.00062418	0.000967326	0.000580717	0.00107434	0.000687728	0.00096287	0.00125749	0.000715967	0.000353683	0.000321504	0.00223622	0	0.00154913	0.000643157	0.00244383	0.000562113	0.000606774	0.000471014	0.00153872	0.00118526	0.00164371
	Renqiu	0.000675856	0.000810953	0.000758335	0.000999579	0.000839375	0.000925508	0.00096072	0.000684518	0.000572057	0.000494544	0.000427747	0.000334854	0.000388835	0.000416477	0.000508383	0.000711322	0.00047754	0.00206596	0.0010975	0.00118594	0.00154429	0.00117122	0.000429625	0.000354754	0.00162906	0.00154913	0	0.000791574	0.00382991	0.000759368	0.000904846	0.000571263	0.000978526	0.000822535	0.00117702
	Huanghua	0.00056341	0.00103044	0.000394704	0.000458776	0.000409482	0.00042957	0.000444712	0.000373728	0.000696127	0.000568372	0.000493517	0.000374827	0.000274251	0.000286808	0.000328012	0.000403169	0.000315599	0.000608523	0.000609128	0.00048109	0.000526789	0.000656575	0.000317499	0.000391206	0.000835968	0.000643157	0.000791574	0	0.000727865	0.000816445	0.000858876	0.000637391	0.000476995	0.00043663	0.000498096
	Hejian	0.000581583	0.000744217	0.000767773	0.00112714	0.000882056	0.00097767	0.000953951	0.0006922	0.000538024	0.000468902	0.000408429	0.000322898	0.000411995	0.000441001	0.000546571	0.000792855	0.000512953	0.00159301	0.000868805	0.00118188	0.00153741	0.000914365	0.000396144	0.000341363	0.00226698	0.00244383	0.00382991	0.000727865	0	0.000642374	0.000743494	0.000514899	0.00113976	0.000933546	0.00135798
	Langfang	0.00176355	0.00189033	0.000500152	0.000524153	0.000503053	0.000532769	0.000584723	0.000466942	0.000864511	0.000891762	0.000643959	0.000442289	0.000294236	0.000311179	0.000359776	0.000407739	0.00034344	0.000913285	0.00198421	0.000647475	0.000692175	0.00176162	0.000509444	0.000580179	0.000704032	0.000562113	0.000759368	0.000816445	0.000642374	0	0.00233995	0.00182148	0.00048015	0.00043834	0.000530856
	Bazhou	0.00102692	0.00213448	0.000559388	0.000589583	0.00056302	0.000600506	0.00066734	0.00051817	0.0008224	0.000703175	0.0005538	0.000400806	0.000313783	0.000333127	0.000389441	0.000446264	0.000370371	0.00113222	0.00151289	0.000750336	0.000811033	0.00222605	0.000458129	0.000469236	0.000735359	0.000606774	0.000904846	0.000858876	0.000743494	0.00233995	0	0.00104545	0.000534485	0.000483183	0.000598077
	Sanhe	0.0020082	0.00115134	0.000411013	0.000427084	0.00041297	0.000432786	0.0004672	0.000391851	0.00114836	0.00153353	0.000860466	0.000536028	0.000260943	0.000274183	0.000311223	0.00034648	0.000298923	0.000654206	0.00115156	0.00050554	0.000532384	0.000919307	0.000537272	0.000841995	0.000566744	0.000471014	0.000571263	0.000637391	0.000514899	0.00182148	0.00104545	0	0.000397408	0.00036833	0.000431523
	Hengshui	0.000445354	0.000483963	0.00112894	0.002719	0.00149276	0.00192335	0.00102407	0.000939677	0.000387412	0.000350236	0.000315359	0.000261812	0.000614354	0.000681163	0.000970781	0.00216556	0.000869561	0.000923201	0.000596316	0.00110979	0.00141506	0.000617432	0.000335717	0.000273822	0.000990162	0.00153872	0.000978526	0.000476995	0.00113976	0.00048015	0.000534485	0.000397408	0	0.00368061	0.00390677
	Jizhou	0.000409156	0.000442462	0.00103743	0.0018581	0.00126792	0.0015108	0.00089408	0.000881318	0.000360355	0.000327973	0.000297195	0.000249169	0.000666398	0.000740766	0.00109652	0.0038514	0.000969105	0.000780129	0.000533158	0.000958732	0.00109096	0.000549975	0.000314728	0.000260023	0.000830741	0.00118526	0.000822535	0.00043663	0.000933546	0.00043834	0.000483183	0.00036833	0.00368061	0	0.00205753
	Shenzhou	0.000488646	0.0005057	0.00139158	0.0042833	0.00182889	0.0024423	0.00126156	0.00111818	0.000401217	0.00036148	0.000324447	0.000268045	0.000562099	0.000627356	0.00086213	0.00160069	0.000773918	0.0011727	0.000676576	0.00148755	0.00215493	0.000703889	0.000363869	0.000287663	0.0010824	0.00164371	0.00117702	0.000498096	0.00135798	0.000530856	0.000598077	0.000431523	0.00390677	0.00205753	0
																																				1
	zzT	Beijing	Tianjin	Shijiazhuang	Xinji	Gaocheng	Jinzhou	Xinle	Luquan	Tangshan	Zunhua	Qian'an	Qinhuangdao	Handan	Wuan	Xingtai	Nangong	Shahe	Baoding	Zhuozhou	Dingzhou	Anguo	Gaobeidian	Zhuangjiakou	Chengde	Cangzhou	Botou	Renqiu	Huanghua	Hejian	Langfang	Bazhou	Sanhe	Hengshui	Jizhou	Shenzhou
	Beijing	8.19717	7.03873	3.25849	-2.01333	-0.63035	-3.36377	-2.88308	-0.32812	3.91747	-2.20733	-0.719518	1.92445	2.91027	2.1087	0.48623	-3.77371	0.145155	1.94536	-0.317748	-2.3417	-3.44235	-2.06407	2.06642	-0.621548	0.607608	-3.46506	0.718095	-1.51117	-1.98724	1.57779	1.10814	1.03063	0.171848	-3.06683	-4.47561
	Tianjin	7.03873	6.04401	2.79799	-1.72881	-0.541268	-2.8884	-2.47564	-0.28175	3.36384	-1.89539	-0.617835	1.65248	2.49899	1.81069	0.417516	-3.24041	0.124642	1.67044	-0.272844	-2.01077	-2.95587	-1.77237	1.77439	-0.53371	0.521739	-2.97537	0.616612	-1.29761	-1.7064	1.35482	0.951539	0.884983	0.147562	-2.63342	-3.84311
	Shijiazhuang	3.25849	2.79799	1.29529	-0.800328	-0.250573	-1.33715	-1.14606	-0.130432	1.55725	-0.877445	-0.286018	0.764994	1.15687	0.838236	0.193283	-1.5001	0.0577013	0.773308	-0.126309	-0.930859	-1.36838	-0.820495	0.821429	-0.247074	0.241532	-1.37741	0.285453	-0.600712	-0.789955	0.627194	0.440503	0.409691	0.068312	-1.21911	-1.77912
	Xinji	-2.01333	-1.72881	-0.800328	0.494502	0.154822	0.826188	0.708123	0.0805906	-0.962182	0.54215	0.176723	-0.47267	-0.714802	-0.517924	-0.119425	0.926874	-0.0356521	-0.477807	0.0780432	0.575153	0.845487	0.506962	-0.50754	0.152661	-0.149237	0.851066	-0.176374	0.371164	0.488092	-0.387527	-0.272175	-0.253137	-0.0422082	0.753255	1.09927
	Gaocheng	-0.63035	-0.541268	-0.250573	0.154822	0.048473	0.258669	0.221705	0.0252319	-0.301247	0.169741	0.0553299	-0.147987	-0.223796	-0.162156	-0.0373904	0.290193	-0.0111622	-0.149596	0.0244344	0.180073	0.264712	0.158724	-0.158904	0.0477962	-0.0467241	0.266458	-0.0552204	0.116207	0.152816	-0.12133	-0.0852147	-0.0792543	-0.0132149	0.235835	0.344168
	Jinzhou	-3.36377	-2.8884	-1.33715	0.826188	0.258669	1.38035	1.1831	0.134647	-1.60756	0.905796	0.29526	-0.789712	-1.19425	-0.865321	-0.199529	1.54857	-0.0595657	-0.798295	0.130391	0.960936	1.4126	0.847006	-0.847971	0.255057	-0.249337	1.42192	-0.294676	0.620122	0.81548	-0.647459	-0.454736	-0.422929	-0.0705193	1.2585	1.8366
	Xinle	-2.88308	-2.47564	-1.14606	0.708123	0.221705	1.1831	1.01403	0.115405	-1.37784	0.776355	0.253067	-0.67686	-1.02359	-0.741664	-0.171015	1.32728	-0.0510536	-0.684216	0.111757	0.823615	1.21073	0.725966	-0.726793	0.218609	-0.213706	1.21872	-0.252566	0.531505	0.698945	-0.554936	-0.389753	-0.362491	-0.0604418	1.07866	1.57415
	Luquan	-0.32812	-0.28175	-0.130432	0.0805906	0.0252319	0.134647	0.115405	0.0131341	-0.15681	0.088356	0.0288012	-0.0770326	-0.116494	-0.0844079	-0.0194631	0.151056	-0.00581034	-0.0778698	0.012719	0.0937347	0.137792	0.0826213	-0.0827155	0.0248796	-0.0243216	0.138701	-0.0287442	0.0604899	0.0795461	-0.0631565	-0.0443573	-0.0412547	-0.00687881	0.122761	0.179152
	Tangshan	3.91747	3.36384	1.55725	-0.962182	-0.301247	-1.60756	-1.37784	-0.15681	1.87218	-1.05489	-0.343861	0.919702	1.39083	1.00776	0.232372	-1.80348	0.0693704	0.929698	-0.151853	-1.11911	-1.64512	-0.986427	0.98755	-0.297041	0.290379	-1.65597	0.343181	-0.722197	-0.949711	0.754034	0.529587	0.492545	0.082127	-1.46565	-2.13891
	Zunhua	-2.20733	-1.89539	-0.877445	0.54215	0.169741	0.905796	0.776355	0.088356	-1.05489	0.594389	0.193752	-0.518214	-0.783678	-0.567829	-0.130932	1.01618	-0.0390874	-0.523846	0.0855632	0.630572	0.926955	0.555811	-0.556444	0.16737	-0.163616	0.933071	-0.193368	0.406928	0.535123	-0.424867	-0.298401	-0.277529	-0.0462752	0.825836	1.20519
	Qian'an	-0.719518	-0.617835	-0.286018	0.176723	0.0553299	0.29526	0.253067	0.0288012	-0.343861	0.193752	0.0631568	-0.168921	-0.255454	-0.185094	-0.0426796	0.331243	-0.0127412	-0.170757	0.0278908	0.205546	0.302157	0.181176	-0.181383	0.0545573	-0.0533336	0.304151	-0.0630318	0.132645	0.174433	-0.138493	-0.0972689	-0.0904654	-0.0150842	0.269196	0.392853
	Qinhuangdao	1.92445	1.65248	0.764994	-0.47267	-0.147987	-0.789712	-0.67686	-0.0770326	0.919702	-0.518214	-0.168921	0.451801	0.683244	0.495058	0.114152	-0.885953	0.0340781	0.456712	-0.0745976	-0.54976	-0.808159	-0.48458	0.485132	-0.145921	0.142648	-0.813491	0.168587	-0.354777	-0.466543	0.370417	0.260158	0.241961	0.0403447	-0.719999	-1.05074
	Handan	2.91027	2.49899	1.15687	-0.714802	-0.223796	-1.19425	-1.02359	-0.116494	1.39083	-0.783678	-0.255454	0.683244	1.03325	0.748659	0.172628	-1.3398	0.0515351	0.69067	-0.112812	-0.831384	-1.22215	-0.732814	0.733648	-0.220671	0.215721	-1.23022	0.254948	-0.536518	-0.705538	0.56017	0.393429	0.36591	0.0610119	-1.08883	-1.58899
	Wuan	2.1087	1.81069	0.838236	-0.517924	-0.162156	-0.865321	-0.741664	-0.0844079	1.00776	-0.567829	-0.185094	0.495058	0.748659	0.542456	0.125081	-0.970776	0.0373408	0.500439	-0.0817398	-0.602396	-0.885534	-0.530975	0.53158	-0.159891	0.156305	-0.891377	0.184728	-0.388745	-0.511211	0.405882	0.285067	0.265128	0.0442074	-0.788934	-1.15134
	Xingtai	0.48623	0.417516	0.193283	-0.119425	-0.0373904	-0.199529	-0.171015	-0.0194631	0.232372	-0.130932	-0.0426796	0.114152	0.172628	0.125081	0.0288417	-0.223845	0.00861016	0.115393	-0.0188478	-0.138902	-0.20419	-0.122434	0.122573	-0.0368683	0.0360414	-0.205537	0.0425951	-0.0896381	-0.117877	0.0935897	0.0657316	0.061134	0.0101935	-0.181915	-0.265479
	Nangong	-3.77371	-3.24041	-1.5001	0.926874	0.290193	1.54857	1.32728	0.151056	-1.80348	1.01618	0.331243	-0.885953	-1.3398	-0.970776	-0.223845	1.7373	-0.0668249	-0.895582	0.146281	1.07804	1.58475	0.950229	-0.951312	0.286141	-0.279723	1.5952	-0.330588	0.695695	0.914861	-0.726364	-0.510154	-0.474471	-0.0791133	1.41187	2.06043
	Shahe	0.145155	0.124642	0.0577013	-0.0356521	-0.0111622	-0.0595657	-0.0510536	-0.00581034	0.0693704	-0.0390874	-0.0127412	0.0340781	0.0515351	0.0373408	0.00861016	-0.0668249	0.00257041	0.0344484	-0.00562668	-0.0414668	-0.0609571	-0.0365504	0.0365921	-0.0110064	0.0107595	-0.0613593	0.012716	-0.0267598	-0.03519	0.0279395	0.019623	0.0182505	0.00304308	-0.0543075	-0.079254
	Baoding	1.94536	1.67044	0.773308	-0.477807	-0.149596	-0.798295	-0.684216	-0.0778698	0.929698	-0.523846	-0.170757	0.456712	0.69067	0.500439	0.115393	-0.895582	0.0344484	0.461676	-0.0754084	-0.555735	-0.816943	-0.489847	0.490405	-0.147507	0.144198	-0.822333	0.170419	-0.358633	-0.471614	0.374443	0.262986	0.244591	0.0407832	-0.727825	-1.06216
	Zhuozhou	-0.317748	-0.272844	-0.126309	0.0780432	0.0244344	0.130391	0.111757	0.012719	-0.151853	0.0855632	0.0278908	-0.0745976	-0.112812	-0.0817398	-0.0188478	0.146281	-0.00562668	-0.0754084	0.0123169	0.0907718	0.133436	0.0800098	-0.0801009	0.0240932	-0.0235528	0.134317	-0.0278356	0.0585779	0.0770317	-0.0611602	-0.0429552	-0.0399507	-0.00666138	0.11888	0.173489
	Dingzhou	-2.3417	-2.01077	-0.930859	0.575153	0.180073	0.960936	0.823615	0.0937347	-1.11911	0.630572	0.205546	-0.54976	-0.831384	-0.602396	-0.138902	1.07804	-0.0414668	-0.555735	0.0907718	0.668958	0.983383	0.589646	-0.590317	0.177559	-0.173576	0.989871	-0.205139	0.4317	0.567698	-0.450731	-0.316566	-0.294423	-0.0490922	0.876108	1.27856
	Anguo	-3.44235	-2.95587	-1.36838	0.845487	0.264712	1.4126	1.21073	0.137792	-1.64512	0.926955	0.302157	-0.808159	-1.22215	-0.885534	-0.20419	1.58475	-0.0609571	-0.816943	0.133436	0.983383	1.44559	0.866792	-0.867779	0.261015	-0.255161	1.45513	-0.301559	0.634608	0.834529	-0.662584	-0.465358	-0.432808	-0.0721666	1.2879	1.8795
	Gaobeidian	-2.06407	-1.77237	-0.820495	0.506962	0.158724	0.847006	0.725966	0.0826213	-0.986427	0.555811	0.181176	-0.48458	-0.732814	-0.530975	-0.122434	0.950229	-0.0365504	-0.489847	0.0800098	0.589646	0.866792	0.519736	-0.520328	0.156507	-0.152997	0.872511	-0.180818	0.380517	0.500391	-0.397291	-0.279033	-0.259516	-0.0432717	0.772236	1.12697
	Zhuangjiakou	2.06642	1.77439	0.821429	-0.50754	-0.158904	-0.847971	-0.726793	-0.0827155	0.98755	-0.556444	-0.181383	0.485132	0.733648	0.53158	0.122573	-0.951312	0.0365921	0.490405	-0.0801009	-0.590317	-0.867779	-0.520328	0.520921	-0.156686	0.153171	-0.873505	0.181024	-0.38095	-0.500961	0.397744	0.279351	0.259812	0.043321	-0.773115	-1.12825
	Chengde	-0.621548	-0.53371	-0.247074	0.152661	0.0477962	0.255057	0.218609	0.0248796	-0.297041	0.16737	0.0545573	-0.145921	-0.220671	-0.159891	-0.0368683	0.286141	-0.0110064	-0.147507	0.0240932	0.177559	0.261015	0.156507	-0.156686	0.0471288	-0.0460717	0.262738	-0.0544494	0.114584	0.150682	-0.119636	-0.0840248	-0.0781476	-0.0130303	0.232542	0.339362
	Cangzhou	0.607608	0.521739	0.241532	-0.149237	-0.0467241	-0.249337	-0.213706	-0.0243216	0.290379	-0.163616	-0.0533336	0.142648	0.215721	0.156305	0.0360414	-0.279723	0.0107595	0.144198	-0.0235528	-0.173576	-0.255161	-0.152997	0.153171	-0.0460717	0.0450384	-0.256845	0.0532281	-0.112014	-0.147302	0.116952	0.0821402	0.0763948	0.0127381	-0.227326	-0.33175
	Botou	-3.46506	-2.97537	-1.37741	0.851066	0.266458	1.42192	1.21872	0.138701	-1.65597	0.933071	0.304151	-0.813491	-1.23022	-0.891377	-0.205537	1.5952	-0.0613593	-0.822333	0.134317	0.989871	1.45513	0.872511	-0.873505	0.262738	-0.256845	1.46473	-0.303549	0.638795	0.840035	-0.666956	-0.468429	-0.435664	-0.0726427	1.2964	1.89191
	Renqiu	0.718095	0.616612	0.285453	-0.176374	-0.0552204	-0.294676	-0.252566	-0.0287442	0.343181	-0.193368	-0.0630318	0.168587	0.254948	0.184728	0.0425951	-0.330588	0.012716	0.170419	-0.0278356	-0.205139	-0.301559	-0.180818	0.181024	-0.0544494	0.0532281	-0.303549	0.0629071	-0.132383	-0.174088	0.138219	0.0970765	0.0902864	0.0150544	-0.268663	-0.392076
	Huanghua	-1.51117	-1.29761	-0.600712	0.371164	0.116207	0.620122	0.531505	0.0604899	-0.722197	0.406928	0.132645	-0.354777	-0.536518	-0.388745	-0.0896381	0.695695	-0.0267598	-0.358633	0.0585779	0.4317	0.634608	0.380517	-0.38095	0.114584	-0.112014	0.638795	-0.132383	0.278589	0.366354	-0.290871	-0.20429	-0.19	-0.0316807	0.56538	0.825092
	Hejian	-1.98724	-1.7064	-0.789955	0.488092	0.152816	0.81548	0.698945	0.0795461	-0.949711	0.535123	0.174433	-0.466543	-0.705538	-0.511211	-0.117877	0.914861	-0.03519	-0.471614	0.0770317	0.567698	0.834529	0.500391	-0.500961	0.150682	-0.147302	0.840035	-0.174088	0.366354	0.481766	-0.382504	-0.268647	-0.249857	-0.0416611	0.743492	1.08502
	Langfang	1.57779	1.35482	0.627194	-0.387527	-0.12133	-0.647459	-0.554936	-0.0631565	0.754034	-0.424867	-0.138493	0.370417	0.56017	0.405882	0.0935897	-0.726364	0.0279395	0.374443	-0.0611602	-0.450731	-0.662584	-0.397291	0.397744	-0.119636	0.116952	-0.666956	0.138219	-0.290871	-0.382504	0.303693	0.213296	0.198376	0.0330773	-0.590304	-0.861465
	Bazhou	1.10814	0.951539	0.440503	-0.272175	-0.0852147	-0.454736	-0.389753	-0.0443573	0.529587	-0.298401	-0.0972689	0.260158	0.393429	0.285067	0.0657316	-0.510154	0.019623	0.262986	-0.0429552	-0.316566	-0.465358	-0.279033	0.279351	-0.0840248	0.0821402	-0.468429	0.0970765	-0.20429	-0.268647	0.213296	0.149806	0.139327	0.0232315	-0.414594	-0.60504
	Sanhe	1.03063	0.884983	0.409691	-0.253137	-0.0792543	-0.422929	-0.362491	-0.0412547	0.492545	-0.277529	-0.0904654	0.241961	0.36591	0.265128	0.061134	-0.474471	0.0182505	0.244591	-0.0399507	-0.294423	-0.432808	-0.259516	0.259812	-0.0781476	0.0763948	-0.435664	0.0902864	-0.19	-0.249857	0.198376	0.139327	0.129582	0.0216065	-0.385595	-0.56272
	Hengshui	0.171848	0.147562	0.068312	-0.0422082	-0.0132149	-0.0705193	-0.0604418	-0.00687881	0.082127	-0.0462752	-0.0150842	0.0403447	0.0610119	0.0442074	0.0101935	-0.0791133	0.00304308	0.0407832	-0.00666138	-0.0490922	-0.0721666	-0.0432717	0.043321	-0.0130303	0.0127381	-0.0726427	0.0150544	-0.0316807	-0.0416611	0.0330773	0.0232315	0.0216065	0.00360268	-0.0642941	-0.0938281
	Jizhou	-3.06683	-2.63342	-1.21911	0.753255	0.235835	1.2585	1.07866	0.122761	-1.46565	0.825836	0.269196	-0.719999	-1.08883	-0.788934	-0.181915	1.41187	-0.0543075	-0.727825	0.11888	0.876108	1.2879	0.772236	-0.773115	0.232542	-0.227326	1.2964	-0.268663	0.56538	0.743492	-0.590304	-0.414594	-0.385595	-0.0642941	1.1474	1.67447
	Shenzhou	-4.47561	-3.84311	-1.77912	1.09927	0.344168	1.8366	1.57415	0.179152	-2.13891	1.20519	0.392853	-1.05074	-1.58899	-1.15134	-0.265479	2.06043	-0.079254	-1.06216	0.173489	1.27856	1.8795	1.12697	-1.12825	0.339362	-0.33175	1.89191	-0.392076	0.825092	1.08502	-0.861465	-0.60504	-0.56272	-0.0938281	1.67447	2.44366
	zzTW	Beijing	Tianjin	Shijiazhuang	Xinji	Gaocheng	Jinzhou	Xinle	Luquan	Tangshan	Zunhua	Qian'an	Qinhuangdao	Handan	Wuan	Xingtai	Nangong	Shahe	Baoding	Zhuozhou	Dingzhou	Anguo	Gaobeidian	Zhuangjiakou	Chengde	Cangzhou	Botou	Renqiu	Huanghua	Hejian	Langfang	Bazhou	Sanhe	Hengshui	Jizhou	Shenzhou	Diagonal
	Beijing	0.000963783	0.00191512	-0.0362442	-0.0501419	-0.0368147	-0.034372	-0.0179282	-0.00692911	0.00256526	0.0161548	0.0088689	0.00199052	-0.00189443	-0.00015625	-0.00727395	-0.022493	-0.00204661	-0.021124	0.00732948	-0.0312377	-0.0266946	0.00979382	0.00177418	0.0058569	-0.0154867	-0.0153754	-0.0179928	0.00497126	-0.0140416	0.0180434	0.0119804	0.0183596	-0.0493793	-0.0298406	-0.032443	Beijing
	Tianjin	0.00082758	0.00164448	-0.0311221	-0.0430558	-0.031612	-0.0295145	-0.0153946	-0.00594988	0.00220274	0.0138718	0.00761553	0.00170922	-0.0016267	-0.000134168	-0.00624598	-0.0193143	-0.00175738	-0.0181387	0.00629367	-0.0268232	-0.0229221	0.00840974	0.00152345	0.0050292	-0.0132981	-0.0132026	-0.01545	0.00426872	-0.0120572	0.0154935	0.0102873	0.015765	-0.0424009	-0.0256235	-0.0278581	0.00082758
	Shijiazhuang	0.000383117	0.000761288	-0.0144076	-0.0199321	-0.0146343	-0.0136633	-0.00712673	-0.00275442	0.00101973	0.00642176	0.00352551	0.00079126	-0.000753062	-6.21115e-05	-0.0028915	-0.00894128	-0.000813555	-0.00839708	0.00291357	-0.0124174	-0.0106115	0.00389318	0.000705262	0.0023282	-0.0061562	-0.00611195	-0.00715238	0.00197615	-0.00558174	0.00717251	0.00476238	0.00729821	-0.0196289	-0.011862	-0.0128966	0.000761288
	Xinji	-0.000236718	-0.00047038	0.00890206	0.0123155	0.00904217	0.00844222	0.00440342	0.00170188	-0.000630063	-0.00396784	-0.00217832	-0.000488899	0.000465297	3.83771e-05	0.00178658	0.00552458	0.000502674	0.00518834	-0.00180022	0.0076724	0.00655656	-0.00240549	-0.000435763	-0.00143853	0.00380375	0.00377642	0.00441927	-0.00122101	0.00344881	-0.0044317	-0.00294255	-0.00450937	0.0121282	0.00732925	0.00796844	0.00890206
	Gaocheng	-7.41136e-05	-0.00014727	0.00278713	0.00385584	0.00283099	0.00264316	0.00137866	0.000532839	-0.000197265	-0.00124228	-0.000682006	-0.000153068	0.000145679	1.20154e-05	0.000559356	0.00172968	0.000157381	0.0016244	-0.000563626	0.00240214	0.00205278	-0.000753131	-0.000136432	-0.000450387	0.00119091	0.00118235	0.00138362	-0.000382283	0.00107978	-0.00138751	-0.000921277	-0.00141183	0.00379719	0.0022947	0.00249482	0.00385584
	Jinzhou	-0.000395496	-0.000785887	0.0148731	0.0205761	0.0151072	0.0141048	0.007357	0.00284342	-0.00105268	-0.00662926	-0.00363942	-0.000816826	0.000777394	6.41184e-05	0.00298492	0.00923019	0.000839842	0.0086684	-0.00300771	0.0128187	0.0109544	-0.00401897	-0.00072805	-0.00240343	0.00635511	0.00630944	0.00738348	-0.00204	0.00576209	-0.00740426	-0.00491626	-0.00753402	0.0202632	0.0122453	0.0133133	0.0151072
	Xinle	-0.000338979	-0.000673581	0.0127477	0.0176357	0.0129483	0.0120892	0.00630567	0.00243708	-0.000902246	-0.00568192	-0.00311934	-0.0007001	0.000666302	5.49557e-05	0.00255837	0.00791117	0.000719826	0.00742966	-0.0025779	0.0109868	0.00938895	-0.00344465	-0.00062401	-0.00205997	0.00544695	0.0054078	0.00632836	-0.00174848	0.00493867	-0.00634617	-0.00421371	-0.00645739	0.0173675	0.0104954	0.0114108	0.0120892
	Luquan	-3.85788e-05	-7.66595e-05	0.0014508	0.0020071	0.00147363	0.00137586	0.00071764	0.000277362	-0.000102684	-0.000646652	-0.000355008	-7.96775e-05	7.5831e-05	6.25444e-06	0.000291165	0.00090036	8.19226e-05	0.000845561	-0.000293388	0.0012504	0.00106855	-0.000392032	-7.10178e-05	-0.000234443	0.00061991	0.000615455	0.000720223	-0.000198992	0.000562065	-0.00072225	-0.000479558	-0.000734908	0.00197658	0.00119447	0.00129864	0.00071764
	Tangshan	0.000460597	0.000915247	-0.0173213	-0.0239631	-0.0175939	-0.0164265	-0.008568	-0.00331145	0.00122595	0.00772046	0.00423849	0.000951279	-0.000905356	-7.46725e-05	-0.00347626	-0.0107495	-0.000978084	-0.0100953	0.00350279	-0.0149287	-0.0127575	0.00468051	0.00084789	0.00279904	-0.00740119	-0.007348	-0.00859883	0.00237579	-0.00671056	0.00862303	0.0057255	0.00877415	-0.0235986	-0.014261	-0.0155047	-0.00331145
	Zunhua	-0.000259527	-0.000515704	0.00975982	0.0135022	0.00991344	0.00925568	0.00482771	0.00186587	-0.000690773	-0.00435016	-0.00238821	-0.000536007	0.000510131	4.20749e-05	0.00195873	0.00605691	0.00055111	0.00568826	-0.00197368	0.00841169	0.00718832	-0.00263728	-0.000477751	-0.00157714	0.00417026	0.0041403	0.00484509	-0.00133866	0.00378112	-0.00485872	-0.00322608	-0.00494387	0.0132968	0.00803546	0.00873625	-0.000690773
	Qian'an	-8.45975e-05	-0.000168103	0.00318139	0.00440128	0.00323146	0.00301705	0.00157368	0.000608213	-0.00022517	-0.00141801	-0.000778481	-0.000174721	0.000166286	1.37151e-05	0.000638482	0.00197436	0.000179644	0.00185419	-0.000643356	0.00274194	0.00234316	-0.000859667	-0.000155731	-0.000514098	0.00135937	0.0013496	0.00157934	-0.00043636	0.00123252	-0.00158379	-0.0010516	-0.00161154	0.00433434	0.0026193	0.00284773	-0.00141801
	Qinhuangdao	0.000226267	0.000449613	-0.00850903	-0.0117718	-0.00864296	-0.0080695	-0.00420901	-0.00162674	0.000602246	0.00379266	0.00208215	0.000467314	-0.000444754	-3.66827e-05	-0.0017077	-0.00528067	-0.000480481	-0.00495927	0.00172074	-0.00733367	-0.00626709	0.00229929	0.000416524	0.00137502	-0.00363582	-0.00360969	-0.00422416	0.0011671	-0.00329655	0.00423604	0.00281264	0.00431028	-0.0115928	-0.00700566	-0.00761664	0.00208215
	Handan	0.000342176	0.000679934	-0.0128679	-0.0178021	-0.0130705	-0.0122032	-0.00636514	-0.00246007	0.000910756	0.00573551	0.00314876	0.000706703	-0.000672587	-5.5474e-05	-0.0025825	-0.00798579	-0.000726616	-0.00749974	0.00260222	-0.0110905	-0.00947751	0.00347714	0.000629895	0.0020794	-0.00549832	-0.00545881	-0.00638805	0.00176497	-0.00498526	0.00640603	0.00425346	0.0065183	-0.0175313	-0.0105944	-0.0115184	0.000706703
	Wuan	0.00024793	0.00049266	-0.00932371	-0.0128989	-0.00947046	-0.00884209	-0.00461199	-0.00178249	0.000659906	0.00415578	0.0022815	0.000512056	-0.000487336	-4.01948e-05	-0.0018712	-0.00578626	-0.000526484	-0.00543409	0.00188549	-0.00803581	-0.00686712	0.00251943	0.000456403	0.00150667	-0.00398392	-0.00395529	-0.00462859	0.00127884	-0.00361217	0.00464161	0.00308193	0.00472296	-0.0127027	-0.0076764	-0.00834587	-0.000487336
	Xingtai	5.71686e-05	0.000113599	-0.00214989	-0.00297426	-0.00218373	-0.00203884	-0.00106345	-0.000411013	0.000152163	0.000958254	0.000526076	0.000118072	-0.000112372	-9.26826e-06	-0.000431468	-0.00133422	-0.000121398	-0.00125301	0.000434762	-0.00185292	-0.00158344	0.000580939	0.000105239	0.000347413	-0.000918625	-0.000912024	-0.00106728	0.00029488	-0.000832906	0.00107028	0.000710641	0.00108904	-0.00292902	-0.00177005	-0.00192442	-9.26826e-06
	Nangong	-0.000443695	-0.000881662	0.0166857	0.0230837	0.0169483	0.0158238	0.00825359	0.00318994	-0.00118097	-0.00743716	-0.00408296	-0.000916372	0.000872134	7.19324e-05	0.00334869	0.0103551	0.000942193	0.00972481	-0.00337426	0.0143808	0.0122894	-0.00450876	-0.000816777	-0.00269633	0.0071296	0.00707836	0.0082833	-0.00228861	0.00646431	-0.00830661	-0.0055154	-0.00845218	0.0227326	0.0137377	0.0149357	0.00334869
	Shahe	1.70667e-05	3.3913e-05	-0.000641812	-0.000887912	-0.000651914	-0.000608659	-0.000317473	-0.000122701	4.54257e-05	0.000286069	0.00015705	3.52481e-05	-3.35465e-05	-2.76687e-06	-0.000128807	-0.000398306	-3.62413e-05	-0.000374063	0.00012979	-0.000553157	-0.000472708	0.000173429	3.14172e-05	0.000103714	-0.000274239	-0.000272268	-0.000318616	8.80311e-05	-0.000248649	0.000319513	0.000212149	0.000325112	-0.000874407	-0.000528417	-0.000574501	-0.000398306
	Baoding	0.000228726	0.0004545	-0.00860152	-0.0118997	-0.0087369	-0.0081572	-0.00425475	-0.00164443	0.000608792	0.00383388	0.00210478	0.000472393	-0.000449588	-3.70814e-05	-0.00172626	-0.00533807	-0.000485704	-0.00501317	0.00173944	-0.00741338	-0.0063352	0.00232428	0.000421051	0.00138997	-0.00367533	-0.00364892	-0.00427007	0.00117979	-0.00333238	0.00428209	0.00284321	0.00435713	-0.0117188	-0.00708181	-0.00769942	-0.000485704
	Zhuozhou	-3.73593e-05	-7.42363e-05	0.00140494	0.00194366	0.00142705	0.00133237	0.000694956	0.000268594	-9.94378e-05	-0.000626212	-0.000343787	-7.71589e-05	7.34341e-05	6.05674e-06	0.000281962	0.000871901	7.93331e-05	0.000818833	-0.000284114	0.00121087	0.00103477	-0.00037964	-6.8773e-05	-0.000227032	0.000600316	0.000596001	0.000697457	-0.000192702	0.000544298	-0.00069942	-0.000464399	-0.000711678	0.0019141	0.00115672	0.0012576	0.000818833
	Dingzhou	-0.000275326	-0.000547097	0.0103539	0.0143241	0.0105169	0.00981911	0.0051216	0.00197945	-0.000732824	-0.00461498	-0.0025336	-0.000568636	0.000541185	4.46362e-05	0.00207796	0.00642562	0.000584659	0.00603453	-0.00209383	0.00892374	0.00762591	-0.00279782	-0.000506834	-0.00167315	0.00442413	0.00439233	0.00514003	-0.00142015	0.0040113	-0.0051545	-0.00342247	-0.00524483	0.0141063	0.00852462	0.00926806	-0.00209383
	Anguo	-0.000404735	-0.000804245	0.0152205	0.0210568	0.0154601	0.0144343	0.00752886	0.00290984	-0.00107727	-0.00678412	-0.00372444	-0.000835907	0.000795554	6.56162e-05	0.00305465	0.0094458	0.000859461	0.00887089	-0.00307797	0.0131181	0.0112102	-0.00411286	-0.000745057	-0.00245957	0.00650356	0.00645683	0.00755596	-0.00208765	0.0058967	-0.00757722	-0.00503111	-0.00771001	0.0207365	0.0125314	0.0136243	0.0131181
	Gaobeidian	-0.000242683	-0.000482233	0.00912637	0.0126258	0.00927002	0.00865494	0.00451437	0.00174477	-0.000645939	-0.00406782	-0.00223321	-0.000501218	0.000477021	3.93441e-05	0.0018316	0.00566379	0.000515341	0.00531907	-0.00184558	0.00786573	0.00672177	-0.00246611	-0.000446743	-0.00147478	0.0038996	0.00387157	0.00453062	-0.00125178	0.00353571	-0.00454337	-0.0030167	-0.004623	0.0124338	0.00751393	0.00816923	0.00672177
	Zhuangjiakou	0.000242959	0.000482782	-0.00913676	-0.0126402	-0.00928058	-0.0086648	-0.00451952	-0.00174675	0.000646675	0.00407245	0.00223575	0.000501789	-0.000477565	-3.93889e-05	-0.00183368	-0.00567024	-0.000515928	-0.00532513	0.00184768	-0.00787469	-0.00672943	0.00246892	0.000447252	0.00147646	-0.00390404	-0.00387598	-0.00453578	0.0012532	-0.00353974	0.00454855	0.00302013	0.00462826	-0.012448	-0.00752249	-0.00817854	0.00246892
	Chengde	-7.30787e-05	-0.000145214	0.00274821	0.003802	0.00279146	0.00260625	0.00135941	0.000525398	-0.000194511	-0.00122494	-0.000672482	-0.000150931	0.000143645	1.18476e-05	0.000551546	0.00170553	0.000155184	0.00160172	-0.000555756	0.00236859	0.00202411	-0.000742614	-0.000134527	-0.000444098	0.00117428	0.00116584	0.0013643	-0.000376945	0.0010647	-0.00136814	-0.000908413	-0.00139211	0.00374417	0.00226266	0.00245999	-0.000134527
	Cangzhou	7.14396e-05	0.000141957	-0.00268657	-0.00371672	-0.00272885	-0.00254779	-0.00132892	-0.000513614	0.000190148	0.00119746	0.000657399	0.000147546	-0.000140423	-1.15819e-05	-0.000539175	-0.00166727	-0.000151703	-0.0015658	0.000543291	-0.00231547	-0.00197872	0.000725958	0.00013151	0.000434138	-0.00114794	-0.00113969	-0.0013337	0.00036849	-0.00104082	0.00133745	0.000888038	0.00136089	-0.00366019	-0.00221191	-0.00240481	0.000434138
	Botou	-0.000407405	-0.000809551	0.015321	0.0211957	0.0155621	0.0145295	0.00757853	0.00292904	-0.00108437	-0.00682888	-0.00374901	-0.000841422	0.000800803	6.60491e-05	0.00307481	0.00950812	0.000865131	0.00892942	-0.00309828	0.0132046	0.0112842	-0.00413999	-0.000749973	-0.0024758	0.00654647	0.00649943	0.00760581	-0.00210143	0.0059356	-0.00762722	-0.0050643	-0.00776089	0.0208733	0.0126141	0.0137141	0.00654647
	Renqiu	8.44301e-05	0.00016777	-0.00317509	-0.00439257	-0.00322507	-0.00301108	-0.00157056	-0.000607009	0.000224724	0.00141521	0.00077694	0.000174375	-0.000165957	-1.36879e-05	-0.000637218	-0.00197045	-0.000179289	-0.00185052	0.000642083	-0.00273651	-0.00233852	0.000857966	0.000155423	0.000513081	-0.00135668	-0.00134693	-0.00157622	0.000435496	-0.00123009	0.00158065	0.00104952	0.00160835	-0.00432576	-0.00261412	-0.0028421	-0.00134693
	Huanghua	-0.000177676	-0.000353059	0.00668173	0.00924381	0.00678689	0.00633658	0.00330513	0.0012774	-0.000472914	-0.00297819	-0.00163501	-0.000366959	0.000349244	2.88051e-05	0.00134097	0.00414665	0.000377298	0.00389427	-0.00135121	0.00575877	0.00492124	-0.00180552	-0.000327076	-0.00107974	0.00285503	0.00283451	0.00331702	-0.000916467	0.00258862	-0.00332636	-0.00220863	-0.00338465	0.00910322	0.0055012	0.00598097	0.00331702
	Hejian	-0.00023365	-0.000464283	0.00878668	0.0121559	0.00892498	0.0083328	0.00434635	0.00167982	-0.000621897	-0.00391641	-0.00215009	-0.000482562	0.000459266	3.78796e-05	0.00176342	0.00545298	0.000496159	0.00512109	-0.00177689	0.00757296	0.00647158	-0.00237432	-0.000430115	-0.00141989	0.00375445	0.00372747	0.00436199	-0.00120518	0.00340411	-0.00437426	-0.00290441	-0.00445092	0.011971	0.00723425	0.00786516	-0.00120518
	Langfang	0.000185509	0.000368623	-0.00697628	-0.00965132	-0.00708609	-0.00661592	-0.00345083	-0.00133372	0.000493762	0.00310948	0.00170709	0.000383136	-0.00036464	-3.0075e-05	-0.00140009	-0.00432946	-0.000393931	-0.00406595	0.00141078	-0.00601264	-0.00513818	0.00188512	0.000341495	0.00112734	-0.00298089	-0.00295947	-0.00346325	0.000956869	-0.00270273	0.003473	0.00230599	0.00353386	-0.00950453	-0.00574372	-0.00624464	-0.00270273
	Bazhou	0.00013029	0.000258898	-0.00489971	-0.00677849	-0.00497683	-0.00464662	-0.00242365	-0.00093672	0.000346788	0.00218391	0.00119895	0.000269091	-0.000256101	-2.11228e-05	-0.000983338	-0.00304074	-0.000276673	-0.00285567	0.000990845	-0.00422291	-0.00360875	0.00132399	0.000239845	0.000791772	-0.00209359	-0.00207855	-0.00243237	0.000672046	-0.00189823	0.00243922	0.00161959	0.00248197	-0.0066754	-0.00403404	-0.00438585	0.00243922
	Sanhe	0.000121177	0.00024079	-0.004557	-0.00630437	-0.00462873	-0.00432161	-0.00225413	-0.0008712	0.000322532	0.00203115	0.00111509	0.000250269	-0.000238187	-1.96454e-05	-0.000914557	-0.00282806	-0.000257321	-0.00265593	0.000921539	-0.00392754	-0.00335633	0.00123138	0.000223069	0.000736391	-0.00194716	-0.00193316	-0.00226224	0.000625039	-0.00176546	0.00226861	0.0015063	0.00230837	-0.00620848	-0.00375187	-0.00407908	0.0015063
	Hengshui	2.02051e-05	4.01493e-05	-0.000759835	-0.00105119	-0.000771795	-0.000720586	-0.000375854	-0.000145264	5.3779e-05	0.000338675	0.000185931	4.17299e-05	-3.97154e-05	-3.27567e-06	-0.000152493	-0.000471551	-4.29058e-05	-0.00044285	0.000153658	-0.000654878	-0.000559635	0.000205321	3.71945e-05	0.000122786	-0.000324669	-0.000322336	-0.000377206	0.000104219	-0.000294373	0.000378268	0.000251161	0.000384897	-0.0010352	-0.000625588	-0.000680146	0.000384897
	Jizhou	-0.000360584	-0.000716512	0.0135602	0.0187598	0.0137736	0.0128597	0.00670756	0.00259241	-0.000959751	-0.00604406	-0.00331815	-0.00074472	0.000708769	5.84583e-05	0.00272143	0.00841538	0.000765705	0.00790319	-0.0027422	0.0116871	0.00998735	-0.0036642	-0.000663781	-0.00219126	0.00579411	0.00575247	0.0067317	-0.00185992	0.00525344	-0.00675064	-0.00448228	-0.00686895	0.0184744	0.0111644	0.012138	0.0184744
	Shenzhou	-0.00052622	-0.00104565	0.0197891	0.0273772	0.0201006	0.0187669	0.00978873	0.00378326	-0.00140062	-0.00882044	-0.00484237	-0.00108681	0.00103435	8.53116e-05	0.00397154	0.0122811	0.00111744	0.0115336	-0.00400186	0.0170556	0.0145751	-0.00534737	-0.000968694	-0.00319784	0.00845568	0.00839491	0.00982396	-0.00271428	0.00766665	-0.00985161	-0.00654124	-0.0100243	0.0269608	0.0162928	0.0177137	0.0162928
																																					0.106637
		-0.913731	-0.731257	-2.15979	-2.22343	-1.73186	-1.29159	-0.54138	-0.301405	-0.333442	1.05117	0.519373	-0.12798	-0.434111	-0.25488	-0.413791	-0.660867	-0.117404	-1.2642	0.396763	-1.25768	-0.905804	0.72237	-0.155235	0.360149	-0.830859	-0.347935	-0.966733	0.421005	-0.455766	0.700056	0.457725	0.779713	-2.4422	-1.10414	-1.06663
	(ei-ej)2	Beijing	Tianjin	Shijiazhuang	Xinji	Gaocheng	Jinzhou	Xinle	Luquan	Tangshan	Zunhua	Qian'an	Qinhuangdao	Handan	Wuan	Xingtai	Nangong	Shahe	Baoding	Zhuozhou	Dingzhou	Anguo	Gaobeidian	Zhuangjiakou	Chengde	Cangzhou	Botou	Renqiu	Huanghua	Hejian	Langfang	Bazhou	Sanhe	Hengshui	Jizhou	Shenzhou
-0.913731	Beijing	0	0.0332968	1.55267	1.7153	0.669336	0.142778	0.138646	0.374943	0.336735	3.86085	2.05379	0.617405	0.230035	0.434085	0.24994	0.0639404	0.634137	0.122828	1.71739	0.1183	6.28334e-05	2.67683	0.575316	1.62277	0.00686783	0.320125	0.00280917	1.78152	0.209732	2.60431	1.88089	2.86775	2.33622	0.0362547	0.0233775
-0.731257	Tianjin	0.0332968	0	2.04071	2.22657	1.00121	0.313974	0.0360534	0.184772	0.158256	3.17706	1.56408	0.363944	0.0882956	0.226935	0.100785	0.0049548	0.376816	0.284027	1.27243	0.27712	0.0304667	2.11303	0.331801	1.19117	0.00992048	0.146936	0.0554487	1.32771	0.0758955	2.04866	1.41368	2.28303	2.92733	0.13904	0.112474
-2.15979	Shijiazhuang	1.55267	2.04071	0	0.00404944	0.183125	0.753772	2.61926	3.4536	3.33555	10.3103	7.17792	4.12826	2.97797	3.62869	3.04851	2.24677	4.17135	0.802084	6.53597	0.813806	1.57248	8.30685	4.01824	6.3501	1.76606	3.28282	1.42339	6.66051	2.9037	8.17872	6.85139	8.64068	0.0797555	1.1144	1.195
-2.22343	Xinji	1.7153	2.22657	0.00404944	0	0.241637	0.868318	2.82928	3.69416	3.57204	10.723	7.52295	4.3909	3.20165	3.87518	3.27478	2.44159	4.43533	0.920116	6.86539	0.932667	1.73613	8.67772	4.27741	6.67486	1.93924	3.51747	1.57928	6.99301	3.12462	8.54675	7.18857	9.01884	0.0478625	1.25281	1.33818
-1.73186	Gaocheng	0.669336	1.00121	0.183125	0.241637	0	0.193837	1.41724	2.0462	1.95557	7.74528	5.06805	2.57243	1.68415	2.18147	1.73731	1.14703	2.60647	0.218707	4.53104	0.224848	0.682369	6.02325	2.48575	4.3765	0.811804	1.91525	0.58542	4.63483	1.62842	5.91422	4.79429	6.308	0.504584	0.394036	0.442534
-1.29159	Jinzhou	0.142778	0.313974	0.753772	0.868318	0.193837	0	0.562816	0.980467	0.918048	5.48854	3.27959	1.35399	0.735271	1.07477	0.770532	0.397813	1.37871	0.000750283	2.85054	0.00114998	0.148831	4.05604	1.2913	2.72824	0.212274	0.890485	0.105533	2.93298	0.698603	3.96665	3.06011	4.2903	1.3239	0.0351386	0.0506081
-0.54138	Xinle	0.138646	0.0360534	2.61926	2.82928	1.41724	0.562816	0	0.0575876	0.0432378	2.53622	1.1252	0.1709	0.0115065	0.0820822	0.0162788	0.0142772	0.179756	0.522468	0.880111	0.513085	0.132805	1.59706	0.149108	0.812754	0.0837981	0.0374207	0.180925	0.926183	0.00732974	1.54116	0.998211	1.74528	3.61312	0.316697	0.275886
-0.301405	Luquan	0.374943	0.184772	3.4536	3.69416	2.0462	0.980467	0.0575876	0	0.00102637	1.82947	0.673678	0.0300765	0.0176108	0.00216465	0.0126306	0.129212	0.0338567	0.926972	0.487439	0.914459	0.365298	1.04812	0.0213658	0.437654	0.280321	0.00216502	0.44266	0.521876	0.0238271	1.00292	0.57628	1.16882	4.58301	0.644379	0.585566
-0.333442	Tangshan	0.336735	0.158256	3.33555	3.57204	1.95557	0.918048	0.0432378	0.00102637	0	1.91716	0.727295	0.042215	0.0101342	0.00617212	0.00645591	0.107207	0.0466728	0.866308	0.5332	0.854213	0.327598	1.11474	0.0317579	0.481069	0.247423	0.000210039	0.401056	0.569191	0.014963	1.06812	0.625947	1.23911	4.44686	0.593971	0.537561
1.05117	Zunhua	3.86085	3.17706	10.3103	10.723	7.74528	5.48854	2.53622	1.82947	1.91716	0	0.282811	1.3904	2.20607	1.70577	2.14612	2.93108	1.36557	5.36095	0.428253	5.3308	3.82976	0.108111	1.45542	0.477514	3.54204	1.9575	4.07194	0.397112	2.27086	0.123283	0.35218	0.0736908	12.2037	4.64536	4.48508
0.519373	Qian'an	2.05379	1.56408	7.17792	7.52295	5.06805	3.27959	1.1252	0.673678	0.727295	0.282811	0	0.419066	0.909133	0.599468	0.870796	1.39297	0.405485	3.18113	0.0150333	3.15792	2.03113	0.0412078	0.455097	0.0253523	1.82313	0.752224	2.20851	0.00967639	0.950896	0.0326461	0.00380047	0.0677765	8.77092	2.63579	2.5154
-0.12798	Qinhuangdao	0.617405	0.363944	4.12826	4.3909	2.57243	1.35399	0.1709	0.0300765	0.042215	1.3904	0.419066	0	0.0937166	0.0161036	0.0816883	0.283969	0.00011185	1.291	0.275355	1.27622	0.605011	0.723095	0.000742866	0.23827	0.494039	0.0483805	0.703507	0.301384	0.107444	0.685642	0.34305	0.823905	5.35562	0.952885	0.881061
-0.434111	Handan	0.230035	0.0882956	2.97797	3.20165	1.68415	0.735271	0.0115065	0.0176108	0.0101342	2.20607	0.909133	0.0937166	0	0.032124	0.000412904	0.0514181	0.100304	0.689046	0.690352	0.678264	0.222494	1.33745	0.0777719	0.63085	0.157409	0.0074263	0.283686	0.731223	0.000468915	1.28633	0.795373	1.47337	4.03242	0.448935	0.400078
-0.25488	Wuan	0.434085	0.226935	3.62869	3.87518	2.18147	1.07477	0.0820822	0.00216465	0.00617212	1.70577	0.599468	0.0161036	0.032124	0	0.0252529	0.164825	0.0188997	1.01873	0.424638	1.00561	0.423703	0.955017	0.00992903	0.37826	0.331752	0.00865934	0.506735	0.45682	0.0403552	0.911901	0.507806	1.07038	4.78438	0.721239	0.658936
-0.413791	Xingtai	0.24994	0.100785	3.04851	3.27478	1.73731	0.770532	0.0162788	0.0126306	0.00645591	2.14612	0.870796	0.0816883	0.000412904	0.0252529	0	0.0610463	0.0878456	0.723194	0.656998	0.712147	0.242077	1.29086	0.0668513	0.598984	0.173945	0.00433701	0.305744	0.696884	0.00176186	1.24065	0.759541	1.42445	4.11445	0.476578	0.426196
-0.660867	Nangong	0.0639404	0.0049548	2.24677	2.44159	1.14703	0.397813	0.0142772	0.129212	0.107207	2.93108	1.39297	0.283969	0.0514181	0.164825	0.0610463	0	0.295352	0.36401	1.11858	0.356185	0.0599944	1.91334	0.255663	1.04247	0.0288973	0.0979261	0.0935539	1.17045	0.0420664	1.85211	1.25125	2.07527	3.17315	0.196489	0.164642
-0.117404	Shahe	0.634137	0.376816	4.17135	4.43533	2.60647	1.37871	0.179756	0.0338567	0.0466728	1.36557	0.405485	0.00011185	0.100304	0.0188997	0.0878456	0.295352	0	1.31514	0.264367	1.30023	0.621576	0.70522	0.00143122	0.228057	0.509018	0.0531448	0.72136	0.289884	0.114489	0.66824	0.330773	0.804818	5.40468	0.973644	0.901027
-1.2642	Baoding	0.122828	0.284027	0.802084	0.920116	0.218707	0.000750283	0.522468	0.926972	0.866308	5.36095	3.18113	1.291	0.689046	1.01873	0.723194	0.36401	1.31514	0	2.75879	4.25118e-05	0.128447	3.94646	1.2298	2.63851	0.187784	0.83954	0.0884864	2.83991	0.653565	3.8583	2.96502	4.17758	1.38769	0.0256197	0.0390343
0.396763	Zhuozhou	1.71739	1.27243	6.53597	6.86539	4.53104	2.85054	0.880111	0.487439	0.5332	0.428253	0.0150333	0.275355	0.690352	0.424638	0.656998	1.11858	0.264367	2.75879	0	2.73718	1.69668	0.10602	0.304702	0.00134056	1.50705	0.554575	1.85912	0.00058767	0.726805	0.0919866	0.00371644	0.146651	8.05972	2.2527	2.14151
-1.25768	Dingzhou	0.1183	0.27712	0.813806	0.932667	0.224848	0.00114998	0.513085	0.914459	0.854213	5.3308	3.15792	1.27622	0.678264	1.00561	0.712147	0.356185	1.30023	4.25118e-05	2.73718	0	0.123816	3.9206	1.21538	2.61737	0.182176	0.827634	0.0846499	2.81798	0.643065	3.83273	2.94261	4.15097	1.40309	0.023575	0.0365005
-0.905804	Anguo	6.28334e-05	0.0304667	1.57248	1.73613	0.682369	0.148831	0.132805	0.365298	0.327598	3.82976	2.03113	0.605011	0.222494	0.423703	0.242077	0.0599944	0.621576	0.128447	1.69668	0.123816	0	2.65095	0.563354	1.60264	0.00561685	0.311218	0.00371226	1.76042	0.202535	2.57879	1.85921	2.84097	2.36052	0.0393361	0.0258643
0.72237	Gaobeidian	2.67683	2.11303	8.30685	8.67772	6.02325	4.05604	1.59706	1.04812	1.11474	0.108111	0.0412078	0.723095	1.33745	0.955017	1.29086	1.91334	0.70522	3.94646	0.10602	3.9206	2.65095	0	0.770191	0.131204	2.41252	1.14555	2.85307	0.0908212	1.388	0.000497942	0.0700369	0.00328814	10.0145	3.33613	3.20052
-0.155235	Zhuangjiakou	0.575316	0.331801	4.01824	4.27741	2.48575	1.2913	0.149108	0.0213658	0.0317579	1.45542	0.455097	0.000742866	0.0777719	0.00992903	0.0668513	0.255663	0.00143122	1.2298	0.304702	1.21538	0.563354	0.770191	0	0.265621	0.456467	0.0371333	0.658528	0.332052	0.0903186	0.731522	0.375721	0.874127	5.23021	0.900416	0.830637
0.360149	Chengde	1.62277	1.19117	6.3501	6.67486	4.3765	2.72824	0.812754	0.437654	0.481069	0.477514	0.0253523	0.23827	0.63085	0.37826	0.598984	1.04247	0.228057	2.63851	0.00134056	2.61737	1.60264	0.131204	0.265621	0	1.4185	0.501383	1.76062	0.00370339	0.665717	0.115536	0.00952112	0.176033	7.85317	2.14414	2.03569
-0.830859	Cangzhou	0.00686783	0.00992048	1.76606	1.93924	0.811804	0.212274	0.0837981	0.280321	0.247423	3.54204	1.82313	0.494039	0.157409	0.331752	0.173945	0.0288973	0.509018	0.187784	1.50705	0.182176	0.00561685	2.41252	0.456467	1.4185	0	0.233215	0.0184617	1.56716	0.140695	2.3437	1.66045	2.59394	2.59642	0.0746814	0.0555873
-0.347935	Botou	0.320125	0.146936	3.28282	3.51747	1.91525	0.890485	0.0374207	0.00216502	0.000210039	1.9575	0.752224	0.0483805	0.0074263	0.00865934	0.00433701	0.0979261	0.0531448	0.83954	0.554575	0.827634	0.311218	1.14555	0.0371333	0.501383	0.233215	0	0.38291	0.591269	0.0116274	1.09828	0.649089	1.27159	4.38595	0.571842	0.51652
-0.966733	Renqiu	0.00280917	0.0554487	1.42339	1.57928	0.58542	0.105533	0.180925	0.44266	0.401056	4.07194	2.20851	0.703507	0.283686	0.506735	0.305744	0.0935539	0.72136	0.0884864	1.85912	0.0846499	0.00371226	2.85307	0.658528	1.76062	0.0184617	0.38291	0	1.92581	0.261087	2.77818	2.02908	3.05007	2.17701	0.0188801	0.00997913
0.421005	Huanghua	1.78152	1.32771	6.66051	6.99301	4.63483	2.93298	0.926183	0.521876	0.569191	0.397112	0.00967639	0.301384	0.731223	0.45682	0.696884	1.17045	0.289884	2.83991	0.00058767	2.81798	1.76042	0.0908212	0.332052	0.00370339	1.56716	0.591269	1.92581	0	0.768726	0.0778694	0.00134841	0.128671	8.19795	2.32606	2.21305
-0.455766	Hejian	0.209732	0.0758955	2.9037	3.12462	1.62842	0.698603	0.00732974	0.0238271	0.014963	2.27086	0.950896	0.107444	0.000468915	0.0403552	0.00176186	0.0420664	0.114489	0.653565	0.726805	0.643065	0.202535	1.388	0.0903186	0.665717	0.140695	0.0116274	0.261087	0.768726	0	1.33592	0.834466	1.52641	3.94593	0.420386	0.373153
0.700056	Langfang	2.60431	2.04866	8.17872	8.54675	5.91422	3.96665	1.54116	1.00292	1.06812	0.123283	0.0326461	0.685642	1.28633	0.911901	1.24065	1.85211	0.66824	3.8583	0.0919866	3.83273	2.57879	0.000497942	0.731522	0.115536	2.3437	1.09828	2.77818	0.0778694	1.33592	0	0.058724	0.00634523	9.87378	3.25511	3.12117
0.457725	Bazhou	1.88089	1.41368	6.85139	7.18857	4.79429	3.06011	0.998211	0.57628	0.625947	0.35218	0.00380047	0.34305	0.795373	0.507806	0.759541	1.25125	0.330773	2.96502	0.00371644	2.94261	1.85921	0.0700369	0.375721	0.00952112	1.66045	0.649089	2.02908	0.00134841	0.834466	0.058724	0	0.103676	8.40957	2.43942	2.32365
0.779713	Sanhe	2.86775	2.28303	8.64068	9.01884	6.308	4.2903	1.74528	1.16882	1.23911	0.0736908	0.0677765	0.823905	1.47337	1.07038	1.42445	2.07527	0.804818	4.17758	0.146651	4.15097	2.84097	0.00328814	0.874127	0.176033	2.59394	1.27159	3.05007	0.128671	1.52641	0.00634523	0.103676	0	10.3807	3.54889	3.40897
-2.4422	Hengshui	2.33622	2.92733	0.0797555	0.0478625	0.504584	1.3239	3.61312	4.58301	4.44686	12.2037	8.77092	5.35562	4.03242	4.78438	4.11445	3.17315	5.40468	1.38769	8.05972	1.40309	2.36052	10.0145	5.23021	7.85317	2.59642	4.38595	2.17701	8.19795	3.94593	9.87378	8.40957	10.3807	0	1.79041	1.8922
-1.10414	Jizhou	0.0362547	0.13904	1.1144	1.25281	0.394036	0.0351386	0.316697	0.644379	0.593971	4.64536	2.63579	0.952885	0.448935	0.721239	0.476578	0.196489	0.973644	0.0256197	2.2527	0.023575	0.0393361	3.33613	0.900416	2.14414	0.0746814	0.571842	0.0188801	2.32606	0.420386	3.25511	2.43942	3.54889	1.79041	0	0.00140696
-1.06663	Shenzhou	0.0233775	0.112474	1.195	1.33818	0.442534	0.0506081	0.275886	0.585566	0.537561	4.48508	2.5154	0.881061	0.400078	0.658936	0.426196	0.164642	0.901027	0.0390343	2.14151	0.0365005	0.0258643	3.20052	0.830637	2.03569	0.0555873	0.51652	0.00997913	2.21305	0.373153	3.12117	2.32365	3.40897	1.8922	0.00140696	0
																																				1.49279
	wij(ei-ej)2	Beijing	Tianjin	Shijiazhuang	Xinji	Gaocheng	Jinzhou	Xinle	Luquan	Tangshan	Zunhua	Qian'an	Qinhuangdao	Handan	Wuan	Xingtai	Nangong	Shahe	Baoding	Zhuozhou	Dingzhou	Anguo	Gaobeidian	Zhuangjiakou	Chengde	Cangzhou	Botou	Renqiu	Huanghua	Hejian	Langfang	Bazhou	Sanhe	Hengshui	Jizhou	Shenzhou
	Beijing	0	3.08562e-05	0.000718125	0.000828424	0.000311235	6.99992e-05	7.41615e-05	0.00016437	0.000261071	0.00339565	0.00124694	0.000262672	6.4592e-05	0.000128568	8.49492e-05	2.44488e-05	0.000206261	9.76633e-05	0.00287438	6.92957e-05	3.90891e-08	0.00312812	0.000409689	0.00108084	3.48537e-06	0.000158282	1.89859e-06	0.00100373	0.000121977	0.00459284	0.00193153	0.00575901	0.00104045	1.48338e-05	1.14234e-05
	Tianjin	3.08562e-05	0	0.000936007	0.00106602	0.000461663	0.000152576	1.90653e-05	7.956e-05	0.000175912	0.0028771	0.00105015	0.00016705	2.46672e-05	6.68555e-05	3.40449e-05	2.02223e-06	0.000121846	0.00022263	0.00134523	0.000160622	1.87424e-05	0.00255431	0.000135219	0.000641512	8.50791e-06	9.63738e-05	4.49663e-05	0.00136812	5.64827e-05	0.00387263	0.00301746	0.00262854	0.00141672	6.15199e-05	5.6878e-05
	Shijiazhuang	0.000718125	0.000936007	0	7.31436e-06	0.000723313	0.00185083	0.0084042	0.0180046	0.00113931	0.00335616	0.00204067	0.000981352	0.00202814	0.00284404	0.00357726	0.00226018	0.00423335	0.000874802	0.0041116	0.00158887	0.00210746	0.00540698	0.00157446	0.00176788	0.00113921	0.00265867	0.0010794	0.00262893	0.00222939	0.00409061	0.00383259	0.00355143	9.0039e-05	0.00115612	0.00166294
	Xinji	0.000828424	0.00106602	7.31436e-06	0	0.000697692	0.00442202	0.00439101	0.00504642	0.00134061	0.00364917	0.00231174	0.00112507	0.00196781	0.00268744	0.00324917	0.00384935	0.00389033	0.00105196	0.00457047	0.00163939	0.00344967	0.0060063	0.00154409	0.0019069	0.00176948	0.00450698	0.00157861	0.00320823	0.00352189	0.0044798	0.00423826	0.0038518	0.000130138	0.00232784	0.00573183
	Gaocheng	0.000311235	0.000461663	0.000723313	0.000697692	0	0.00113054	0.00359195	0.00474117	0.0006706	0.00253071	0.00144558	0.000617605	0.00116228	0.00173606	0.00209308	0.00137789	0.0027061	0.000236857	0.00286386	0.000462086	0.00114865	0.00395021	0.000936757	0.00122235	0.000588936	0.00180185	0.000491387	0.00189788	0.00143636	0.00297516	0.00269928	0.00260501	0.000753222	0.000499605	0.000809346
	Jinzhou	6.99992e-05	0.000152576	0.00185083	0.00442202	0.00113054	0	0.00112554	0.0016741	0.000327257	0.00186075	0.000965997	0.000334238	0.00047551	0.00078956	0.000831074	0.000543105	0.00130146	8.89151e-07	0.00193747	2.48484e-06	0.000308021	0.00286866	0.000485513	0.000786346	0.000170619	0.000958909	9.76713e-05	0.00125992	0.000683003	0.00211331	0.00183761	0.00185678	0.00254634	5.30875e-05	0.0001236
	Xinle	7.41615e-05	1.90653e-05	0.0084042	0.00439101	0.00359195	0.00112554	0	0.000126883	1.63873e-05	0.000912492	0.000348546	4.36244e-05	6.65467e-06	5.34162e-05	1.46641e-05	1.20072e-05	0.000144583	0.000841402	0.000680298	0.00218895	0.000283555	0.00128058	6.47429e-05	0.00024634	5.99804e-05	3.02687e-05	0.000173818	0.000411885	6.99221e-06	0.000901152	0.000666146	0.000815397	0.0037001	0.000283152	0.000348046
	Luquan	0.00016437	7.956e-05	0.0180046	0.00504642	0.00474117	0.0016741	0.000126883	0	3.34336e-07	0.000573317	0.000184083	6.91589e-06	1.10529e-05	1.5452e-06	1.29254e-05	0.00011093	3.0492e-05	0.000875264	0.000285839	0.00139742	0.000411208	0.000624428	8.26992e-06	0.000117938	0.000162415	1.53497e-06	0.000303009	0.00019504	1.64931e-05	0.000468307	0.000298611	0.000458002	0.00430655	0.000567903	0.000654767
	Tangshan	0.000261071	0.000175912	0.00113931	0.00134061	0.0006706	0.000327257	1.63873e-05	3.34336e-07	0	0.00409019	0.00120551	3.21913e-05	2.45316e-06	1.55413e-06	1.82709e-06	3.61559e-05	1.27753e-05	0.000428179	0.000334217	0.000345451	0.000138052	0.000707908	1.18248e-05	0.00035793	0.000147189	1.0298e-07	0.000229427	0.000396229	8.05043e-06	0.0009234	0.000514778	0.00142295	0.00172277	0.00021404	0.000215679
	Zunhua	0.00339565	0.0028771	0.00335616	0.00364917	0.00253071	0.00186075	0.000912492	0.000573317	0.00409019	0	0.000510284	0.00110149	0.000500804	0.000401792	0.000563666	0.000904903	0.000347709	0.00247321	0.000284096	0.00203689	0.00152133	6.43603e-05	0.000583019	0.000509518	0.00181181	0.000846089	0.00201375	0.000225708	0.00106481	0.00010994	0.000247644	0.000113007	0.00427416	0.00152356	0.00162127
	Qian'an	0.00124694	0.00105015	0.00204067	0.00231174	0.00144558	0.000965997	0.000348546	0.000184083	0.00120551	0.000510284	0	0.000551464	0.000192579	0.000131428	0.000211194	0.000391847	9.55632e-05	0.00121743	7.54861e-06	0.00103115	0.000685553	1.95177e-05	0.000151375	1.9391e-05	0.000802876	0.000286087	0.000944683	4.77546e-06	0.000388373	2.10227e-05	2.1047e-06	5.83194e-05	0.00276599	0.000783343	0.000816113
	Qinhuangdao	0.000262672	0.00016705	0.000981352	0.00112507	0.000617605	0.000334238	4.36244e-05	6.91589e-06	3.21913e-05	0.00110149	0.000551464	0	1.74539e-05	3.09107e-06	1.71192e-05	6.75566e-05	2.28655e-08	0.000390943	0.000101998	0.000340165	0.000167067	0.000256474	2.00242e-07	0.000132736	0.000169233	1.47596e-05	0.000235572	0.000112967	3.46934e-05	0.000303252	0.000137497	0.000441636	0.00140217	0.000237429	0.000236164
	Handan	6.4592e-05	2.46672e-05	0.00202814	0.00196781	0.00116228	0.00047551	6.65467e-06	1.10529e-05	2.45316e-06	0.000500804	0.000192579	1.74539e-05	0	0.000104426	6.40036e-07	4.08847e-05	0.000179074	0.000296112	0.000230662	0.000352842	0.000110979	0.000455602	1.94615e-05	0.000126393	6.14931e-05	3.37601e-06	0.000110307	0.000200538	1.93191e-07	0.000378485	0.000249575	0.000384465	0.00247734	0.00029917	0.000224883
	Wuan	0.000128568	6.68555e-05	0.00284404	0.00268744	0.00173606	0.00078956	5.34162e-05	1.5452e-06	1.55413e-06	0.000401792	0.000131428	3.09107e-06	0.000104426	0	5.5784e-05	0.000141299	4.55358e-05	0.000477258	0.000151262	0.000581324	0.000232832	0.000347215	2.61033e-06	7.87039e-05	0.000138222	4.2446e-06	0.000211043	0.00013102	1.77967e-05	0.000283765	0.000169164	0.00029348	0.00325894	0.00053427	0.000413387
	Xingtai	8.49492e-05	3.40449e-05	0.00357726	0.00324917	0.00209308	0.000831074	1.46641e-05	1.29254e-05	1.82709e-06	0.000563666	0.000211194	1.71192e-05	6.40036e-07	5.5784e-05	0	8.37948e-05	0.000490978	0.000423416	0.000276772	0.000546413	0.000174696	0.000557262	1.97948e-05	0.000137003	8.86504e-05	2.70708e-06	0.000155435	0.000228586	9.6298e-07	0.000446358	0.000295796	0.000443322	0.00399423	0.000522579	0.000367436
	Nangong	2.44488e-05	2.02223e-06	0.00226018	0.00384935	0.00137789	0.000543105	1.20072e-05	0.00011093	3.61559e-05	0.000904903	0.000391847	6.75566e-05	4.08847e-05	0.000141299	8.37948e-05	0	0.00035638	0.000256456	0.000546494	0.000319843	5.68487e-05	0.000961731	7.71257e-05	0.0002583	2.11364e-05	9.47264e-05	6.65469e-05	0.000471887	3.33526e-05	0.000755177	0.000558387	0.000719038	0.00687165	0.000756758	0.000263541
	Shahe	0.000206261	0.000121846	0.00423335	0.00389033	0.0027061	0.00130146	0.000144583	3.0492e-05	1.27753e-05	0.000347709	9.55632e-05	2.28655e-08	0.000179074	4.55358e-05	0.000490978	0.00035638	0	0.000714301	0.000105494	0.000905153	0.000409493	0.000288004	4.07712e-07	5.06314e-05	0.000244479	3.08621e-05	0.000344478	9.14869e-05	5.87274e-05	0.0002295	0.000122509	0.000240579	0.0046997	0.000943563	0.000697321
	Baoding	9.76633e-05	0.00022263	0.000874802	0.00105196	0.000236857	8.89151e-07	0.000841402	0.000875264	0.000428179	0.00247321	0.00121743	0.000390943	0.000296112	0.000477258	0.000423416	0.000256456	0.000714301	0	0.00400273	8.88238e-08	0.000312103	0.00624562	0.000645921	0.000981776	0.000188412	0.000901954	0.00018281	0.00172815	0.00104113	0.00352373	0.00335705	0.002733	0.00128112	1.99867e-05	4.57756e-05
	Zhuozhou	0.00287438	0.00134523	0.0041116	0.00457047	0.00286386	0.00193747	0.000680298	0.000285839	0.000334217	0.000284096	7.54861e-06	0.000101998	0.000230662	0.000151262	0.000276772	0.000546494	0.000105494	0.00400273	0	0.00240369	0.00163299	0.000357364	0.000191357	6.61253e-07	0.000994991	0.000381397	0.00204038	3.57966e-07	0.000631452	0.000182521	5.62258e-06	0.000168877	0.00480614	0.00120105	0.0014489
	Dingzhou	6.92957e-05	0.000160622	0.00158887	0.00163939	0.000462086	2.48484e-06	0.00218895	0.00139742	0.000345451	0.00203689	0.00103115	0.000340165	0.000352842	0.000581324	0.000546413	0.000319843	0.000905153	8.88238e-08	0.00240369	0	0.000465126	0.00362552	0.000543346	0.000834355	0.000152457	0.000796904	0.00010039	0.0013557	0.000760024	0.00248159	0.00220795	0.00209848	0.00155714	2.26021e-05	5.42961e-05
	Anguo	3.90891e-08	1.87424e-05	0.00210746	0.00344967	0.00114865	0.000308021	0.000283555	0.000411208	0.000138052	0.00152133	0.000685553	0.000167067	0.000110979	0.000232832	0.000174696	5.68487e-05	0.000409493	0.000312103	0.00163299	0.000465126	0	0.00270051	0.000244187	0.00052766	5.62097e-06	0.000391353	5.7328e-06	0.000927371	0.000311378	0.00178497	0.00150788	0.00151249	0.00334026	4.29142e-05	5.57357e-05
	Gaobeidian	0.00312812	0.00255431	0.00540698	0.0060063	0.00395021	0.00286866	0.00128058	0.000624428	0.000707908	6.43603e-05	1.95177e-05	0.000256474	0.000455602	0.000347215	0.000557262	0.000961731	0.000288004	0.00624562	0.000357364	0.00362552	0.00270051	0	0.000425283	5.80143e-05	0.00165548	0.000820179	0.00334156	5.96309e-05	0.00126914	8.77184e-07	0.000155906	3.02281e-06	0.00618328	0.00183479	0.00225281
	Zhuangjiakou	0.000409689	0.000135219	0.00157446	0.00154409	0.000936757	0.000485513	6.47429e-05	8.26992e-06	1.18248e-05	0.000583019	0.000151375	2.00242e-07	1.94615e-05	2.61033e-06	1.97948e-05	7.71257e-05	4.07712e-07	0.000645921	0.000191357	0.000543346	0.000244187	0.000425283	0	0.000120701	0.000157769	1.31334e-05	0.00028292	0.000105426	3.57792e-05	0.00037267	0.000172128	0.000469644	0.00175587	0.000283386	0.000302243
	Chengde	0.00108084	0.000641512	0.00176788	0.0019069	0.00122235	0.000786346	0.00024634	0.000117938	0.00035793	0.000509518	1.9391e-05	0.000132736	0.000126393	7.87039e-05	0.000137003	0.0002583	5.06314e-05	0.000981776	6.61253e-07	0.000834355	0.00052766	5.80143e-05	0.000120701	0	0.000515487	0.000161197	0.000624585	1.44879e-06	0.000227251	6.70318e-05	4.46765e-06	0.000148219	0.00215037	0.000557524	0.000585594
	Cangzhou	3.48537e-06	8.50791e-06	0.00113921	0.00176948	0.000588936	0.000170619	5.99804e-05	0.000162415	0.000147189	0.00181181	0.000802876	0.000169233	6.14931e-05	0.000138222	8.86504e-05	2.11364e-05	0.000244479	0.000188412	0.000994991	0.000152457	5.62097e-06	0.00165548	0.000157769	0.000515487	0	0.000521521	3.00753e-05	0.0013101	0.000318952	0.00165004	0.00122103	0.0014701	0.00257088	6.20409e-05	6.01677e-05
	Botou	0.000158282	9.63738e-05	0.00265867	0.00450698	0.00180185	0.000958909	3.02687e-05	1.53497e-06	1.0298e-07	0.000846089	0.000286087	1.47596e-05	3.37601e-06	4.2446e-06	2.70708e-06	9.47264e-05	3.08621e-05	0.000901954	0.000381397	0.000796904	0.000391353	0.000820179	1.31334e-05	0.000161197	0.000521521	0	0.000593179	0.000380278	2.84154e-05	0.00061736	0.000393851	0.000598937	0.00674877	0.000677781	0.00084901
	Renqiu	1.89859e-06	4.49663e-05	0.0010794	0.00157861	0.000491387	9.76713e-05	0.000173818	0.000303009	0.000229427	0.00201375	0.000944683	0.000235572	0.000110307	0.000211043	0.000155435	6.65469e-05	0.000344478	0.00018281	0.00204038	0.00010039	5.7328e-06	0.00334156	0.00028292	0.000624585	3.00753e-05	0.000593179	0	0.00152442	0.00099994	0.00210966	0.00183601	0.00174239	0.00213026	1.55296e-05	1.17456e-05
	Huanghua	0.00100373	0.00136812	0.00262893	0.00320823	0.00189788	0.00125992	0.000411885	0.00019504	0.000396229	0.000225708	4.77546e-06	0.000112967	0.000200538	0.00013102	0.000228586	0.000471887	9.14869e-05	0.00172815	3.57966e-07	0.0013557	0.000927371	5.96309e-05	0.000105426	1.44879e-06	0.0013101	0.000380278	0.00152442	0	0.000559529	6.35761e-05	1.15812e-06	8.20139e-05	0.00391038	0.00101563	0.00110231
	Hejian	0.000121977	5.64827e-05	0.00222939	0.00352189	0.00143636	0.000683003	6.99221e-06	1.64931e-05	8.05043e-06	0.00106481	0.000388373	3.46934e-05	1.93191e-07	1.77967e-05	9.6298e-07	3.33526e-05	5.87274e-05	0.00104113	0.000631452	0.000760024	0.000311378	0.00126914	3.57792e-05	0.000227251	0.000318952	2.84154e-05	0.00099994	0.000559529	0	0.000858162	0.00062042	0.000785945	0.00449742	0.00039245	0.000506736
	Langfang	0.00459284	0.00387263	0.00409061	0.0044798	0.00297516	0.00211331	0.000901152	0.000468307	0.0009234	0.00010994	2.10227e-05	0.000303252	0.000378485	0.000283765	0.000446358	0.000755177	0.0002295	0.00352373	0.000182521	0.00248159	0.00178497	8.77184e-07	0.00037267	6.70318e-05	0.00165004	0.00061736	0.00210966	6.35761e-05	0.000858162	0	0.000137411	1.15577e-05	0.00474089	0.00142685	0.00165689
	Bazhou	0.00193153	0.00301746	0.00383259	0.00423826	0.00269928	0.00183761	0.000666146	0.000298611	0.000514778	0.000247644	2.1047e-06	0.000137497	0.000249575	0.000169164	0.000295796	0.000558387	0.000122509	0.00335705	5.62258e-06	0.00220795	0.00150788	0.000155906	0.000172128	4.46765e-06	0.00122103	0.000393851	0.00183601	1.15812e-06	0.00062042	0.000137411	0	0.000108388	0.00449479	0.00117868	0.00138972
	Sanhe	0.00575901	0.00262854	0.00355143	0.0038518	0.00260501	0.00185678	0.000815397	0.000458002	0.00142295	0.000113007	5.83194e-05	0.000441636	0.000384465	0.00029348	0.000443322	0.000719038	0.000240579	0.002733	0.000168877	0.00209848	0.00151249	3.02281e-06	0.000469644	0.000148219	0.0014701	0.000598937	0.00174239	8.20139e-05	0.000785945	1.15577e-05	0.000108388	0	0.00412539	0.00130716	0.00147105
	Hengshui	0.00104045	0.00141672	9.0039e-05	0.000130138	0.000753222	0.00254634	0.0037001	0.00430655	0.00172277	0.00427416	0.00276599	0.00140217	0.00247734	0.00325894	0.00399423	0.00687165	0.0046997	0.00128112	0.00480614	0.00155714	0.00334026	0.00618328	0.00175587	0.00215037	0.00257088	0.00674877	0.00213026	0.00391038	0.00449742	0.00474089	0.00449479	0.00412539	0	0.00658981	0.0073924
	Jizhou	1.48338e-05	6.15199e-05	0.00115612	0.00232784	0.000499605	5.30875e-05	0.000283152	0.000567903	0.00021404	0.00152356	0.000783343	0.000237429	0.00029917	0.00053427	0.000522579	0.000756758	0.000943563	1.99867e-05	0.00120105	2.26021e-05	4.29142e-05	0.00183479	0.000283386	0.000557524	6.20409e-05	0.000677781	1.55296e-05	0.00101563	0.00039245	0.00142685	0.00117868	0.00130716	0.00658981	0	2.89486e-06
	Shenzhou	1.14234e-05	5.6878e-05	0.00166294	0.00573183	0.000809346	0.0001236	0.000348046	0.000654767	0.000215679	0.00162127	0.000816113	0.000236164	0.000224883	0.000413387	0.000367436	0.000263541	0.000697321	4.57756e-05	0.0014489	5.42961e-05	5.57357e-05	0.00225281	0.000302243	0.000585594	6.01677e-05	0.00084901	1.17456e-05	0.00110231	0.000506736	0.00165689	0.00138972	0.00147105	0.0073924	2.89486e-06	0
																																			DW	0.632944

## Sheet: Stepfunction2000NTL
Steplength	Distance D	Beijing	Tianjin	Shijiazhuang	Xinji	Gaocheng	Jinzhou	Xinle	Luquan	Tangshan	Zunhua	Qian'an	Qinhuangdao	Handan	Wuan	Xingtai	Nangong	Shahe	Baoding	Zhuozhou	Dingzhou	Anguo	Gaobeidian	Zhuangjiakou	Chengde	Cangzhou	Botou	Renqiu	Huanghua	Hejian	Langfang	Bazhou	Sanhe	Hengshui	Jizhou	Shenzhou		i	City	NTL strength2000	z	nWz	zz'Wz		Wz	z	Residuals	e	n*We
259.99	Beijing	0	156.375	313.318	300.051	311.647	295.58	270.916	330.559	186.912	164.766	238.682	340.616	516.087	489.271	426.368	378.987	445.526	182.253	86.5831	247.393	232.939	124.006	203.498	217.573	285.548	293.087	214.414	257.207	249.17	82.1711	141.114	72.1609	325.388	354.176	296.56		1	Beijing	5.79843	2.86307	-0.280423	-0.369673		-0.00801208	2.86307	2.64783	2.84065	-0.0579156
	Tianjin	156.375	0	315.944	302.676	314.273	298.206	274.038	336.551	130.369	160.022	215.832	315.716	518.713	491.896	428.993	355.061	448.152	184.878	137.07	250.018	235.564	119.878	355.588	269.077	168.973	220.941	178.695	140.633	194.719	76.6603	67.8917	125.865	299.43	327.515	286.559		2	Tianjin	5.25381	2.45846	-0.183026	-0.31743		-0.00522931	2.45846	2.22499	2.38701	-0.00472365
	Shijiazhuang	313.318	315.944	0	80.2281	36.6883	59.0175	45.1636	27.7969	424.26	445.18	509.723	609.606	212.78	184.894	123.494	144.053	142.791	132.867	230.36	74.2233	108.127	222.633	369.839	520.517	224.652	178.933	191.094	367.144	188.745	289.738	259.056	352.576	128.362	139.685	104.136		3	Shijiazhuang	3.47657	1.13811	0.468455	-0.14695		0.0133844	1.13811	1.63597	1.7551	0.243503
	Xinji	300.051	302.676	80.2281	0	50.1889	28.4555	93.3726	106.082	386.119	425.823	471.582	565.565	235.775	208.958	146.055	91.9166	165.214	126.751	217.677	82.4427	72.931	209.366	401.436	507.25	158.816	113.097	144.974	315.869	128.567	276.471	245.789	339.308	53.2964	77.99	33.8321		4	Xinji	0.998078	-0.703208	0.468455	0.0907966		0.0133844	-0.703208	0.0609981	0.06544	0.243503
	Gaocheng	311.647	314.273	36.6883	50.1889	0	24.8462	57.1772	62.5419	422.589	443.51	508.052	603.589	209.979	182.093	120.281	120.633	139.578	133.809	229.273	70.5137	86.087	220.962	384.537	518.847	199.752	154.033	172.644	353.894	164.29	288.067	257.386	350.905	97.0774	114.292	79.2355		5	Gaocheng	1.64827	-0.220166	0.468455	0.0284273		0.0133844	-0.220166	0.288623	0.309641	0.243503
	Jinzhou	295.58	298.206	59.0175	28.4555	24.8462	0	72.4625	84.871	406.522	427.442	491.985	587.04	224.076	197.259	134.356	106.146	153.515	122.281	213.206	67.0656	70.0198	204.895	385.421	502.779	180.292	134.573	156.577	337.345	148.223	272	241.318	334.838	75.344	95.9179	59.3347		6	Jinzhou	0.363184	-1.17488	0.468455	0.151698		0.0133844	-1.17488	-0.712909	-0.764824	0.243503
	Xinle	270.916	274.038	45.1636	93.3726	57.1772	72.4625	0	65.7706	382.354	402.779	467.817	567.701	250.567	222.681	160.869	172.309	180.166	89.9838	187.476	33.9674	67.8713	180.727	333.745	478.116	202.457	179.154	150.838	325.859	151.908	247.832	217.151	310.174	141.507	162.081	114.868		7	Xinle	0.589176	-1.00699	0.432736	0.13002		0.0123639	-1.00699	-0.86016	-0.922798	0.242911
	Luquan	330.559	336.551	27.7969	106.082	62.5419	84.871	65.7706	0	444.866	462.421	530.33	630.213	230.893	203.007	141.607	168.797	160.904	153.474	247.119	94.8302	128.734	243.24	374.391	537.758	250.114	204.395	211.701	387.751	209.352	310.345	279.663	369.817	154.216	164.428	129.597		8	Luquan	1.79036	-0.114604	0.493541	0.0147974		0.0141012	-0.114604	-0.178574	-0.191578	0.240769
	Tangshan	186.912	130.369	424.26	386.119	422.589	406.522	382.354	444.866	0	67.9239	87.4276	190.036	598.647	575.512	512.043	429.685	529.419	293.194	231.19	358.334	343.88	228.194	389.195	194.768	243.598	295.565	253.32	208.171	269.343	167.624	176.208	126.191	374.055	402.14	361.184		9	Tangshan	3.78638	1.36827	-0.422853	-0.176668		-0.0120815	1.36827	1.12234	1.20408	-0.148048
	Zunhua	164.766	160.022	445.18	425.823	443.51	427.442	402.779	462.421	67.9239	0	80.3142	182.923	638.351	615.216	551.747	469.389	569.123	314.115	218.445	379.255	364.801	243.423	361.754	135.811	283.302	335.27	293.024	254.962	309.048	162.502	206.084	94.4965	413.759	441.844	400.888		10	Zunhua	0.906873	-0.770966	-0.392841	0.0995453		-0.011224	-0.770966	-1.27734	-1.37036	-0.0985989
	Qian'an	238.682	215.832	509.723	471.582	508.052	491.985	467.817	530.33	87.4276	80.3142	0	110.122	684.11	660.975	597.506	515.148	614.882	378.657	288.6	443.797	429.344	305.956	435.67	189.463	329.061	381.029	338.783	293.634	354.807	225.035	261.671	168.412	459.518	487.603	446.647		11	Qian'an	1.60635	-0.25131	-0.455885	0.0324486		-0.0130253	-0.25131	-0.618049	-0.663057	-0.266372
	Qinhuangdao	340.616	315.716	609.606	565.565	603.589	587.04	567.701	630.213	190.036	182.923	110.122	0	778.092	754.958	691.488	609.131	708.865	478.541	391.209	543.681	524.783	408.564	537.604	260.129	423.043	475.011	432.765	386.613	448.789	327.644	361.555	270.346	553.5	581.586	540.63		12	Qinhuangdao	2.84938	0.672162	-0.0659918	-0.0867879		-0.00188548	0.672162	0.437247	0.469088	0.0233497
	Handan	516.087	518.713	212.78	235.775	209.979	224.076	250.567	230.893	598.647	638.351	684.11	778.092	0	44.5787	93.4871	182.248	81.1692	337.209	433.713	278.565	290.527	425.402	579.1	723.287	370.945	318.77	372.685	528.397	351.735	492.507	461.825	555.345	235.879	217.457	257.807		13	Handan	3.31286	1.01649	0.259301	-0.131246		0.0074086	1.01649	0.856028	0.918365	0.032685
	Wuan	489.271	491.896	184.894	208.958	182.093	197.259	222.681	203.007	575.512	615.216	660.975	754.958	44.5787	0	65.6008	169.041	60.1462	309.323	406.815	250.679	263.71	398.585	551.214	696.47	347.81	295.635	347.95	505.262	328.6	465.69	435.009	528.528	212.744	195.626	230.99		14	Wuan	2.93601	0.736516	0.312313	-0.0950972		0.00892323	0.736516	0.542744	0.582268	0.0616109
	Xingtai	426.368	428.993	123.494	146.055	120.281	134.356	160.869	141.607	512.043	551.747	597.506	691.488	93.4871	65.6008	0	105.572	25.9278	247.511	343.993	188.867	200.807	335.682	489.402	633.567	284.341	232.166	285.047	441.793	265.131	402.787	372.106	465.625	149.275	132.157	168.087		15	Xingtai	2.17322	0.169828	0.424645	-0.0219278		0.0121327	0.169828	0.112468	0.120658	0.138955
	Nangong	378.987	355.061	144.053	91.9166	120.633	106.146	172.309	168.797	429.685	469.389	515.148	609.131	182.248	169.041	105.572	0	120.098	205.687	296.613	161.379	152.932	288.302	480.372	584.855	198.122	149.808	203.724	359.435	182.774	355.407	324.725	418.244	66.9172	37.6261	90.5318		16	Nangong	0.170456	-1.31807	0.439621	0.170185		0.0125606	-1.31807	-1.08375	-1.16267	0.132739
	Shahe	445.526	448.152	142.791	165.214	139.578	153.515	180.166	160.904	529.419	569.123	614.882	708.865	81.1692	60.1462	25.9278	120.098	0	266.808	363.152	208.164	219.966	354.841	508.699	652.725	301.717	249.542	303.458	459.169	282.507	421.946	391.264	484.784	166.651	149.533	187.246		17	Shahe	2.01287	0.0506992	0.468685	-0.00654616		0.013391	0.0506992	-0.106844	-0.114624	0.20067
	Baoding	182.253	184.878	132.867	126.751	133.809	122.281	89.9838	153.474	293.194	314.115	378.657	478.541	337.209	309.323	247.511	205.687	266.808	0	99.8782	69.3567	59.6394	91.5672	275.908	389.452	144.43	134.885	70.1432	238.139	90.9682	158.672	127.991	221.51	156.968	185.755	123.572		18	Baoding	2.85922	0.679467	0.215608	-0.0877312		0.00616022	0.679467	0.887543	0.952175	0.0640417
	Zhuozhou	86.5831	137.07	230.36	217.677	229.273	213.206	187.476	247.119	231.19	218.445	288.6	391.209	433.713	406.815	343.993	296.613	363.152	99.8782	0	165.019	150.565	42.9918	230.748	293.782	219.491	210.713	132.04	237.903	166.796	73.0331	95.7854	125.84	243.014	271.801	214.186		19	Zhuozhou	1.79524	-0.110982	-0.0137371	0.0143297		-0.000392489	-0.110982	-0.448218	-0.480858	-0.0752577
	Dingzhou	247.393	250.018	74.2233	82.4427	70.5137	67.0656	33.9674	94.8302	358.334	379.255	443.797	543.681	278.565	250.679	188.867	161.379	208.164	69.3567	165.019	0	38.5757	156.708	324.149	454.592	173.161	150.501	122.193	301.218	122.613	223.813	193.131	286.65	130.577	151.151	97.4176		20	Dingzhou	0.8437	-0.817899	0.153706	0.105605		0.0043916	-0.817899	-0.415992	-0.446285	-0.036395
	Anguo	232.939	235.564	108.127	72.931	86.087	70.0198	67.8713	128.734	343.88	364.801	429.344	524.783	290.527	263.71	200.807	152.932	219.966	59.6394	150.565	38.5757	0	142.254	334.324	440.138	144.807	115.24	93.8382	275.088	94.2583	209.359	178.677	272.196	102.408	132.831	67.2474		21	Anguo	0.326242	-1.20233	0.201443	0.155242		0.00575552	-1.20233	-0.887491	-0.952119	0.00134456
	Gaobeidian	124.006	119.878	222.633	209.366	220.962	204.895	180.727	243.24	228.194	243.423	305.956	408.564	425.402	398.585	335.682	288.302	354.841	91.5672	42.9918	156.708	142.254	0	262.439	327.733	211.181	202.402	123.729	220.711	158.485	82.2614	65.0988	157.633	234.703	263.49	205.875		22	Gaobeidian	0.974227	-0.720927	0.0330429	0.0930844		0.000944082	-0.720927	-1.10539	-1.18589	-0.0411175
	Zhuangjiakou	203.498	355.588	369.839	401.436	384.537	385.421	333.745	374.391	389.195	361.754	435.67	537.604	579.1	551.214	489.402	480.372	508.699	275.908	230.748	324.149	334.324	262.439	0	318.904	419.271	409.726	337.302	456.421	365.809	284.453	316.315	269.72	431.652	460.44	398.256		23	Zhuangjiakou	2.91613	0.721749	-0.225156	-0.0931905		-0.00643303	0.721749	0.49098	0.526734	-0.18709
	Chengde	217.573	269.077	520.517	507.25	518.847	502.779	478.116	537.758	194.768	135.811	189.463	260.129	723.287	696.47	633.567	584.855	652.725	389.452	293.782	454.592	440.138	327.733	318.904	0	398.767	450.735	408.489	370.427	424.513	249.773	308.828	172.107	529.224	557.309	503.76		24	Chengde	1.65241	-0.217092	-0.252974	0.0280304		-0.00722784	-0.217092	-0.526106	-0.564417	-0.0812541
	Cangzhou	285.548	168.973	224.652	158.816	199.752	180.292	202.457	250.114	243.598	283.302	329.061	423.043	370.945	347.81	284.341	198.122	301.717	144.43	219.491	173.161	144.807	211.181	419.271	398.767	0	64.8026	88.955	173.348	63.9235	205.833	197.064	255.694	146.353	174.438	133.881		25	Cangzhou	2.23028	0.212222	0.3235	-0.0274017		0.00924286	0.212222	0.31226	0.335	0.177936
	Botou	293.087	220.941	178.933	113.097	154.033	134.573	179.154	204.395	295.565	335.27	381.029	475.011	318.77	295.635	232.166	149.808	249.542	134.885	210.713	150.501	115.24	202.402	409.726	450.735	64.8026	0	93.5447	225.315	59.2975	257.801	238.825	307.662	94.1774	122.263	88.162		26	Botou	0.315564	-1.21026	0.421223	0.156266		0.0120349	-1.21026	-1.11236	-1.19336	0.242469
	Renqiu	214.414	178.695	191.094	144.974	172.644	156.577	150.838	211.701	253.32	293.024	338.783	432.765	372.685	347.95	285.047	203.724	303.458	70.1432	132.04	122.193	93.8382	123.729	337.302	408.489	88.955	93.5447	0	183.07	37.8372	190.834	160.152	253.671	148.093	176.179	123.119		27	Renqiu	2.28223	0.250813	0.137931	-0.0323844		0.00394088	0.250813	0.398879	0.427926	-0.00617978
	Huanghua	257.207	140.633	367.144	315.869	353.894	337.345	325.859	387.751	208.171	254.962	293.634	386.613	528.397	505.262	441.793	359.435	459.169	238.139	237.903	301.218	275.088	220.711	456.421	370.427	173.348	225.315	183.07	0	199.094	177.493	168.724	227.354	303.805	331.89	290.934		28	Huanghua	1.23416	-0.527816	-0.330255	0.0681503		-0.00943586	-0.527816	-0.819856	-0.879559	-0.138337
	Hejian	249.17	194.719	188.745	128.567	164.29	148.223	151.908	209.352	269.343	309.048	354.807	448.789	351.735	328.6	265.131	182.774	282.507	90.9682	166.796	122.613	94.2583	158.485	365.809	424.513	63.9235	59.2975	37.8372	199.094	0	225.59	194.908	281.44	127.143	155.229	106.712		29	Hejian	1.01035	-0.694094	0.249947	0.0896197		0.00714134	-0.694094	-0.621752	-0.667028	0.0587441
	Langfang	82.1711	76.6603	289.738	276.471	288.067	272	247.832	310.345	167.624	162.502	225.035	327.644	492.507	465.69	402.787	355.407	421.946	158.672	73.0331	223.813	209.359	82.2614	284.453	249.773	205.833	257.801	190.834	177.493	225.59	0	61.93	79.5578	301.808	330.596	272.98		30	Langfang	2.68641	0.551084	-0.103687	-0.0711546		-0.00296249	0.551084	0.00851433	0.00913435	0.0916699
	Bazhou	141.114	67.8917	259.056	245.789	257.386	241.318	217.151	279.663	176.208	206.084	261.671	361.555	461.825	435.009	372.106	324.725	391.264	127.991	95.7854	193.131	178.677	65.0988	316.315	308.828	197.064	238.825	160.152	168.724	194.908	61.93	0	138.613	271.127	299.914	242.298		31	Bazhou	2.46561	0.387047	0.0295052	-0.0499746		0.000843005	0.387047	-0.0393244	-0.0421881	0.00276154
	Sanhe	72.1609	125.865	352.576	339.308	350.905	334.838	310.174	369.817	126.191	94.4965	168.412	270.346	555.345	528.528	465.625	418.244	484.784	221.51	125.84	286.65	272.196	157.633	269.72	172.107	255.694	307.662	253.671	227.354	281.44	79.5578	138.613	0	364.646	393.433	335.818		32	Sanhe	2.42917	0.359975	-0.423326	-0.0464791		-0.012095	0.359975	-0.188655	-0.202393	-0.179359
	Hengshui	325.388	299.43	128.362	53.2964	97.0774	75.344	141.507	154.216	374.055	413.759	459.518	553.5	235.879	212.744	149.275	66.9172	166.651	156.968	243.014	130.577	102.408	234.703	431.652	529.224	146.353	94.1774	148.093	303.805	127.143	301.808	271.127	364.646	0	39.3721	37.0928		33	Hengshui	2.02542	0.0600223	0.493541	-0.00774994		0.0141012	0.0600223	0.809613	0.868569	0.240769
	Jizhou	354.176	327.515	139.685	77.99	114.292	95.9179	162.081	164.428	402.14	441.844	487.603	581.586	217.457	195.626	132.157	37.6261	149.533	185.755	271.801	151.151	132.831	263.49	460.44	557.309	174.438	122.263	176.179	331.89	155.229	330.596	299.914	393.433	39.3721	0	70.4306		34	Jizhou	0.502787	-1.07117	0.439621	0.138307		0.0125606	-1.07117	-0.69604	-0.746726	0.132739
	Shenzhou	296.56	286.559	104.136	33.8321	79.2355	59.3347	114.868	129.597	361.184	400.888	446.647	540.63	257.807	230.99	168.087	90.5318	187.246	123.572	214.186	97.4176	67.2474	205.875	398.256	503.76	133.881	88.162	123.119	290.934	106.712	272.98	242.298	335.818	37.0928	70.4306	0		35	Shenzhou	-0.159533	-1.56322	0.468455	0.201839		0.0133844	-1.56322	-1.13821	-1.2211	0.243503
																																				259.99			Mean	1.94462	0	0.134915	-7.93016e-18	Sum	0.134915	0	0	5.70972e-17	0.0566581
	V	Beijing	Tianjin	Shijiazhuang	Xinji	Gaocheng	Jinzhou	Xinle	Luquan	Tangshan	Zunhua	Qian'an	Qinhuangdao	Handan	Wuan	Xingtai	Nangong	Shahe	Baoding	Zhuozhou	Dingzhou	Anguo	Gaobeidian	Zhuangjiakou	Chengde	Cangzhou	Botou	Renqiu	Huanghua	Hejian	Langfang	Bazhou	Sanhe	Hengshui	Jizhou	Shenzhou			Stdevp	1.34604	1	0.322202	0.129118		0.00348617		0.932122	1	0.148642
	Beijing	0	0	1	1	1	1	1	1	0	0	0	1	1	1	1	1	1	0	0	0	0	0	0	0	1	1	0	0	0	0	0	0	1	1	1
	Tianjin	0	0	1	1	1	1	1	1	0	0	0	1	1	1	1	1	1	0	0	0	0	0	1	1	0	0	0	0	0	0	0	0	1	1	1			Moran's I	-0.129118
	Shijiazhuang	1	1	0	0	0	0	0	0	1	1	1	1	0	0	0	0	0	0	0	0	0	0	1	1	0	0	0	1	0	1	0	1	0	0	0			(Wz)'Wz	0.00348617
	Xinji	1	1	0	0	0	0	0	0	1	1	1	1	0	0	0	0	0	0	0	0	0	0	1	1	0	0	0	1	0	1	0	1	0	0	0			Mean(nWz)	0.134915
	Gaocheng	1	1	0	0	0	0	0	0	1	1	1	1	0	0	0	0	0	0	0	0	0	0	1	1	0	0	0	1	0	1	0	1	0	0	0			Moran's I for residuals	-0.00731044	0.0554218
	Jinzhou	1	1	0	0	0	0	0	0	1	1	1	1	0	0	0	0	0	0	0	0	0	0	1	1	0	0	0	1	0	1	0	1	0	0	0			DW	0.975252
	Xinle	1	1	0	0	0	0	0	0	1	1	1	1	0	0	0	0	0	0	0	0	0	0	1	1	0	0	0	1	0	0	0	1	0	0	0			(Wz)'e	0.0871426
	Luquan	1	1	0	0	0	0	0	0	1	1	1	1	0	0	0	0	0	0	0	0	0	0	1	1	0	0	0	1	0	1	1	1	0	0	0
	Tangshan	0	0	1	1	1	1	1	1	0	0	0	0	1	1	1	1	1	1	0	1	1	0	1	0	0	1	0	0	1	0	0	0	1	1	1			((Wz)'o)2	0.0182021
	Zunhua	0	0	1	1	1	1	1	1	0	0	0	0	1	1	1	1	1	1	0	1	1	0	1	0	1	1	1	0	1	0	0	0	1	1	1			a2	0.0182021
	Qian'an	0	0	1	1	1	1	1	1	0	0	0	0	1	1	1	1	1	1	1	1	1	1	1	0	1	1	1	1	1	0	1	0	1	1	1
	Qinhuangdao	1	1	1	1	1	1	1	1	0	0	0	0	1	1	1	1	1	1	1	1	1	1	1	1	1	1	1	1	1	1	1	1	1	1	1
	Handan	1	1	0	0	0	0	0	0	1	1	1	1	0	0	0	0	0	1	1	1	1	1	1	1	1	1	1	1	1	1	1	1	0	0	0
	Wuan	1	1	0	0	0	0	0	0	1	1	1	1	0	0	0	0	0	1	1	0	1	1	1	1	1	1	1	1	1	1	1	1	0	0	0
	Xingtai	1	1	0	0	0	0	0	0	1	1	1	1	0	0	0	0	0	0	1	0	0	1	1	1	1	0	1	1	1	1	1	1	0	0	0
	Nangong	1	1	0	0	0	0	0	0	1	1	1	1	0	0	0	0	0	0	1	0	0	1	1	1	0	0	0	1	0	1	1	1	0	0	0
	Shahe	1	1	0	0	0	0	0	0	1	1	1	1	0	0	0	0	0	1	1	0	0	1	1	1	1	0	1	1	1	1	1	1	0	0	0
	Baoding	0	0	0	0	0	0	0	0	1	1	1	1	1	1	0	0	1	0	0	0	0	0	1	1	0	0	0	0	0	0	0	0	0	0	0
	Zhuozhou	0	0	0	0	0	0	0	0	0	0	1	1	1	1	1	1	1	0	0	0	0	0	0	1	0	0	0	0	0	0	0	0	0	1	0
	Dingzhou	0	0	0	0	0	0	0	0	1	1	1	1	1	0	0	0	0	0	0	0	0	0	1	1	0	0	0	1	0	0	0	1	0	0	0
	Anguo	0	0	0	0	0	0	0	0	1	1	1	1	1	1	0	0	0	0	0	0	0	0	1	1	0	0	0	1	0	0	0	1	0	0	0
	Gaobeidian	0	0	0	0	0	0	0	0	0	0	1	1	1	1	1	1	1	0	0	0	0	0	1	1	0	0	0	0	0	0	0	0	0	1	0
	Zhuangjiakou	0	1	1	1	1	1	1	1	1	1	1	1	1	1	1	1	1	1	0	1	1	1	0	1	1	1	1	1	1	1	1	1	1	1	1
	Chengde	0	1	1	1	1	1	1	1	0	0	0	1	1	1	1	1	1	1	1	1	1	1	1	0	1	1	1	1	1	0	1	0	1	1	1
	Cangzhou	1	0	0	0	0	0	0	0	0	1	1	1	1	1	1	0	1	0	0	0	0	0	1	1	0	0	0	0	0	0	0	0	0	0	0
	Botou	1	0	0	0	0	0	0	0	1	1	1	1	1	1	0	0	0	0	0	0	0	0	1	1	0	0	0	0	0	0	0	1	0	0	0
	Renqiu	0	0	0	0	0	0	0	0	0	1	1	1	1	1	1	0	1	0	0	0	0	0	1	1	0	0	0	0	0	0	0	0	0	0	0
	Huanghua	0	0	1	1	1	1	1	1	0	0	1	1	1	1	1	1	1	0	0	1	1	0	1	1	0	0	0	0	0	0	0	0	1	1	1
	Hejian	0	0	0	0	0	0	0	0	1	1	1	1	1	1	1	0	1	0	0	0	0	0	1	1	0	0	0	0	0	0	0	1	0	0	0
	Langfang	0	0	1	1	1	1	0	1	0	0	0	1	1	1	1	1	1	0	0	0	0	0	1	0	0	0	0	0	0	0	0	0	1	1	1
	Bazhou	0	0	0	0	0	0	0	1	0	0	1	1	1	1	1	1	1	0	0	0	0	0	1	1	0	0	0	0	0	0	0	0	1	1	0
	Sanhe	0	0	1	1	1	1	1	1	0	0	0	1	1	1	1	1	1	0	0	1	1	0	1	0	0	1	0	0	1	0	0	0	1	1	1
	Hengshui	1	1	0	0	0	0	0	0	1	1	1	1	0	0	0	0	0	0	0	0	0	0	1	1	0	0	0	1	0	1	1	1	0	0	0
	Jizhou	1	1	0	0	0	0	0	0	1	1	1	1	0	0	0	0	0	0	1	0	0	1	1	1	0	0	0	1	0	1	1	1	0	0	0
	Shenzhou	1	1	0	0	0	0	0	0	1	1	1	1	0	0	0	0	0	0	0	0	0	0	1	1	0	0	0	1	0	1	0	1	0	0	0
																																				540
	W	Beijing	Tianjin	Shijiazhuang	Xinji	Gaocheng	Jinzhou	Xinle	Luquan	Tangshan	Zunhua	Qian'an	Qinhuangdao	Handan	Wuan	Xingtai	Nangong	Shahe	Baoding	Zhuozhou	Dingzhou	Anguo	Gaobeidian	Zhuangjiakou	Chengde	Cangzhou	Botou	Renqiu	Huanghua	Hejian	Langfang	Bazhou	Sanhe	Hengshui	Jizhou	Shenzhou
	Beijing	0	0	0.00185185	0.00185185	0.00185185	0.00185185	0.00185185	0.00185185	0	0	0	0.00185185	0.00185185	0.00185185	0.00185185	0.00185185	0.00185185	0	0	0	0	0	0	0	0.00185185	0.00185185	0	0	0	0	0	0	0.00185185	0.00185185	0.00185185
	Tianjin	0	0	0.00185185	0.00185185	0.00185185	0.00185185	0.00185185	0.00185185	0	0	0	0.00185185	0.00185185	0.00185185	0.00185185	0.00185185	0.00185185	0	0	0	0	0	0.00185185	0.00185185	0	0	0	0	0	0	0	0	0.00185185	0.00185185	0.00185185
	Shijiazhuang	0.00185185	0.00185185	0	0	0	0	0	0	0.00185185	0.00185185	0.00185185	0.00185185	0	0	0	0	0	0	0	0	0	0	0.00185185	0.00185185	0	0	0	0.00185185	0	0.00185185	0	0.00185185	0	0	0
	Xinji	0.00185185	0.00185185	0	0	0	0	0	0	0.00185185	0.00185185	0.00185185	0.00185185	0	0	0	0	0	0	0	0	0	0	0.00185185	0.00185185	0	0	0	0.00185185	0	0.00185185	0	0.00185185	0	0	0
	Gaocheng	0.00185185	0.00185185	0	0	0	0	0	0	0.00185185	0.00185185	0.00185185	0.00185185	0	0	0	0	0	0	0	0	0	0	0.00185185	0.00185185	0	0	0	0.00185185	0	0.00185185	0	0.00185185	0	0	0
	Jinzhou	0.00185185	0.00185185	0	0	0	0	0	0	0.00185185	0.00185185	0.00185185	0.00185185	0	0	0	0	0	0	0	0	0	0	0.00185185	0.00185185	0	0	0	0.00185185	0	0.00185185	0	0.00185185	0	0	0
	Xinle	0.00185185	0.00185185	0	0	0	0	0	0	0.00185185	0.00185185	0.00185185	0.00185185	0	0	0	0	0	0	0	0	0	0	0.00185185	0.00185185	0	0	0	0.00185185	0	0	0	0.00185185	0	0	0
	Luquan	0.00185185	0.00185185	0	0	0	0	0	0	0.00185185	0.00185185	0.00185185	0.00185185	0	0	0	0	0	0	0	0	0	0	0.00185185	0.00185185	0	0	0	0.00185185	0	0.00185185	0.00185185	0.00185185	0	0	0
	Tangshan	0	0	0.00185185	0.00185185	0.00185185	0.00185185	0.00185185	0.00185185	0	0	0	0	0.00185185	0.00185185	0.00185185	0.00185185	0.00185185	0.00185185	0	0.00185185	0.00185185	0	0.00185185	0	0	0.00185185	0	0	0.00185185	0	0	0	0.00185185	0.00185185	0.00185185
	Zunhua	0	0	0.00185185	0.00185185	0.00185185	0.00185185	0.00185185	0.00185185	0	0	0	0	0.00185185	0.00185185	0.00185185	0.00185185	0.00185185	0.00185185	0	0.00185185	0.00185185	0	0.00185185	0	0.00185185	0.00185185	0.00185185	0	0.00185185	0	0	0	0.00185185	0.00185185	0.00185185
	Qian'an	0	0	0.00185185	0.00185185	0.00185185	0.00185185	0.00185185	0.00185185	0	0	0	0	0.00185185	0.00185185	0.00185185	0.00185185	0.00185185	0.00185185	0.00185185	0.00185185	0.00185185	0.00185185	0.00185185	0	0.00185185	0.00185185	0.00185185	0.00185185	0.00185185	0	0.00185185	0	0.00185185	0.00185185	0.00185185
	Qinhuangdao	0.00185185	0.00185185	0.00185185	0.00185185	0.00185185	0.00185185	0.00185185	0.00185185	0	0	0	0	0.00185185	0.00185185	0.00185185	0.00185185	0.00185185	0.00185185	0.00185185	0.00185185	0.00185185	0.00185185	0.00185185	0.00185185	0.00185185	0.00185185	0.00185185	0.00185185	0.00185185	0.00185185	0.00185185	0.00185185	0.00185185	0.00185185	0.00185185
	Handan	0.00185185	0.00185185	0	0	0	0	0	0	0.00185185	0.00185185	0.00185185	0.00185185	0	0	0	0	0	0.00185185	0.00185185	0.00185185	0.00185185	0.00185185	0.00185185	0.00185185	0.00185185	0.00185185	0.00185185	0.00185185	0.00185185	0.00185185	0.00185185	0.00185185	0	0	0
	Wuan	0.00185185	0.00185185	0	0	0	0	0	0	0.00185185	0.00185185	0.00185185	0.00185185	0	0	0	0	0	0.00185185	0.00185185	0	0.00185185	0.00185185	0.00185185	0.00185185	0.00185185	0.00185185	0.00185185	0.00185185	0.00185185	0.00185185	0.00185185	0.00185185	0	0	0
	Xingtai	0.00185185	0.00185185	0	0	0	0	0	0	0.00185185	0.00185185	0.00185185	0.00185185	0	0	0	0	0	0	0.00185185	0	0	0.00185185	0.00185185	0.00185185	0.00185185	0	0.00185185	0.00185185	0.00185185	0.00185185	0.00185185	0.00185185	0	0	0
	Nangong	0.00185185	0.00185185	0	0	0	0	0	0	0.00185185	0.00185185	0.00185185	0.00185185	0	0	0	0	0	0	0.00185185	0	0	0.00185185	0.00185185	0.00185185	0	0	0	0.00185185	0	0.00185185	0.00185185	0.00185185	0	0	0
	Shahe	0.00185185	0.00185185	0	0	0	0	0	0	0.00185185	0.00185185	0.00185185	0.00185185	0	0	0	0	0	0.00185185	0.00185185	0	0	0.00185185	0.00185185	0.00185185	0.00185185	0	0.00185185	0.00185185	0.00185185	0.00185185	0.00185185	0.00185185	0	0	0
	Baoding	0	0	0	0	0	0	0	0	0.00185185	0.00185185	0.00185185	0.00185185	0.00185185	0.00185185	0	0	0.00185185	0	0	0	0	0	0.00185185	0.00185185	0	0	0	0	0	0	0	0	0	0	0
	Zhuozhou	0	0	0	0	0	0	0	0	0	0	0.00185185	0.00185185	0.00185185	0.00185185	0.00185185	0.00185185	0.00185185	0	0	0	0	0	0	0.00185185	0	0	0	0	0	0	0	0	0	0.00185185	0
	Dingzhou	0	0	0	0	0	0	0	0	0.00185185	0.00185185	0.00185185	0.00185185	0.00185185	0	0	0	0	0	0	0	0	0	0.00185185	0.00185185	0	0	0	0.00185185	0	0	0	0.00185185	0	0	0
	Anguo	0	0	0	0	0	0	0	0	0.00185185	0.00185185	0.00185185	0.00185185	0.00185185	0.00185185	0	0	0	0	0	0	0	0	0.00185185	0.00185185	0	0	0	0.00185185	0	0	0	0.00185185	0	0	0
	Gaobeidian	0	0	0	0	0	0	0	0	0	0	0.00185185	0.00185185	0.00185185	0.00185185	0.00185185	0.00185185	0.00185185	0	0	0	0	0	0.00185185	0.00185185	0	0	0	0	0	0	0	0	0	0.00185185	0
	Zhuangjiakou	0	0.00185185	0.00185185	0.00185185	0.00185185	0.00185185	0.00185185	0.00185185	0.00185185	0.00185185	0.00185185	0.00185185	0.00185185	0.00185185	0.00185185	0.00185185	0.00185185	0.00185185	0	0.00185185	0.00185185	0.00185185	0	0.00185185	0.00185185	0.00185185	0.00185185	0.00185185	0.00185185	0.00185185	0.00185185	0.00185185	0.00185185	0.00185185	0.00185185
	Chengde	0	0.00185185	0.00185185	0.00185185	0.00185185	0.00185185	0.00185185	0.00185185	0	0	0	0.00185185	0.00185185	0.00185185	0.00185185	0.00185185	0.00185185	0.00185185	0.00185185	0.00185185	0.00185185	0.00185185	0.00185185	0	0.00185185	0.00185185	0.00185185	0.00185185	0.00185185	0	0.00185185	0	0.00185185	0.00185185	0.00185185
	Cangzhou	0.00185185	0	0	0	0	0	0	0	0	0.00185185	0.00185185	0.00185185	0.00185185	0.00185185	0.00185185	0	0.00185185	0	0	0	0	0	0.00185185	0.00185185	0	0	0	0	0	0	0	0	0	0	0
	Botou	0.00185185	0	0	0	0	0	0	0	0.00185185	0.00185185	0.00185185	0.00185185	0.00185185	0.00185185	0	0	0	0	0	0	0	0	0.00185185	0.00185185	0	0	0	0	0	0	0	0.00185185	0	0	0
	Renqiu	0	0	0	0	0	0	0	0	0	0.00185185	0.00185185	0.00185185	0.00185185	0.00185185	0.00185185	0	0.00185185	0	0	0	0	0	0.00185185	0.00185185	0	0	0	0	0	0	0	0	0	0	0
	Huanghua	0	0	0.00185185	0.00185185	0.00185185	0.00185185	0.00185185	0.00185185	0	0	0.00185185	0.00185185	0.00185185	0.00185185	0.00185185	0.00185185	0.00185185	0	0	0.00185185	0.00185185	0	0.00185185	0.00185185	0	0	0	0	0	0	0	0	0.00185185	0.00185185	0.00185185
	Hejian	0	0	0	0	0	0	0	0	0.00185185	0.00185185	0.00185185	0.00185185	0.00185185	0.00185185	0.00185185	0	0.00185185	0	0	0	0	0	0.00185185	0.00185185	0	0	0	0	0	0	0	0.00185185	0	0	0
	Langfang	0	0	0.00185185	0.00185185	0.00185185	0.00185185	0	0.00185185	0	0	0	0.00185185	0.00185185	0.00185185	0.00185185	0.00185185	0.00185185	0	0	0	0	0	0.00185185	0	0	0	0	0	0	0	0	0	0.00185185	0.00185185	0.00185185
	Bazhou	0	0	0	0	0	0	0	0.00185185	0	0	0.00185185	0.00185185	0.00185185	0.00185185	0.00185185	0.00185185	0.00185185	0	0	0	0	0	0.00185185	0.00185185	0	0	0	0	0	0	0	0	0.00185185	0.00185185	0
	Sanhe	0	0	0.00185185	0.00185185	0.00185185	0.00185185	0.00185185	0.00185185	0	0	0	0.00185185	0.00185185	0.00185185	0.00185185	0.00185185	0.00185185	0	0	0.00185185	0.00185185	0	0.00185185	0	0	0.00185185	0	0	0.00185185	0	0	0	0.00185185	0.00185185	0.00185185
	Hengshui	0.00185185	0.00185185	0	0	0	0	0	0	0.00185185	0.00185185	0.00185185	0.00185185	0	0	0	0	0	0	0	0	0	0	0.00185185	0.00185185	0	0	0	0.00185185	0	0.00185185	0.00185185	0.00185185	0	0	0
	Jizhou	0.00185185	0.00185185	0	0	0	0	0	0	0.00185185	0.00185185	0.00185185	0.00185185	0	0	0	0	0	0	0.00185185	0	0	0.00185185	0.00185185	0.00185185	0	0	0	0.00185185	0	0.00185185	0.00185185	0.00185185	0	0	0
	Shenzhou	0.00185185	0.00185185	0	0	0	0	0	0	0.00185185	0.00185185	0.00185185	0.00185185	0	0	0	0	0	0	0	0	0	0	0.00185185	0.00185185	0	0	0	0.00185185	0	0.00185185	0	0.00185185	0	0	0
																																				1
	zzT	Beijing	Tianjin	Shijiazhuang	Xinji	Gaocheng	Jinzhou	Xinle	Luquan	Tangshan	Zunhua	Qian'an	Qinhuangdao	Handan	Wuan	Xingtai	Nangong	Shahe	Baoding	Zhuozhou	Dingzhou	Anguo	Gaobeidian	Zhuangjiakou	Chengde	Cangzhou	Botou	Renqiu	Huanghua	Hejian	Langfang	Bazhou	Sanhe	Hengshui	Jizhou	Shenzhou
	Beijing	8.19717	7.03873	3.25849	-2.01333	-0.63035	-3.36377	-2.88308	-0.32812	3.91747	-2.20733	-0.719518	1.92445	2.91027	2.1087	0.48623	-3.77371	0.145155	1.94536	-0.317748	-2.3417	-3.44235	-2.06407	2.06642	-0.621548	0.607608	-3.46506	0.718095	-1.51117	-1.98724	1.57779	1.10814	1.03063	0.171848	-3.06683	-4.47561
	Tianjin	7.03873	6.04401	2.79799	-1.72881	-0.541268	-2.8884	-2.47564	-0.28175	3.36384	-1.89539	-0.617835	1.65248	2.49899	1.81069	0.417516	-3.24041	0.124642	1.67044	-0.272844	-2.01077	-2.95587	-1.77237	1.77439	-0.53371	0.521739	-2.97537	0.616612	-1.29761	-1.7064	1.35482	0.951539	0.884983	0.147562	-2.63342	-3.84311
	Shijiazhuang	3.25849	2.79799	1.29529	-0.800328	-0.250573	-1.33715	-1.14606	-0.130432	1.55725	-0.877445	-0.286018	0.764994	1.15687	0.838236	0.193283	-1.5001	0.0577013	0.773308	-0.126309	-0.930859	-1.36838	-0.820495	0.821429	-0.247074	0.241532	-1.37741	0.285453	-0.600712	-0.789955	0.627194	0.440503	0.409691	0.068312	-1.21911	-1.77912
	Xinji	-2.01333	-1.72881	-0.800328	0.494502	0.154822	0.826188	0.708123	0.0805906	-0.962182	0.54215	0.176723	-0.47267	-0.714802	-0.517924	-0.119425	0.926874	-0.0356521	-0.477807	0.0780432	0.575153	0.845487	0.506962	-0.50754	0.152661	-0.149237	0.851066	-0.176374	0.371164	0.488092	-0.387527	-0.272175	-0.253137	-0.0422082	0.753255	1.09927
	Gaocheng	-0.63035	-0.541268	-0.250573	0.154822	0.048473	0.258669	0.221705	0.0252319	-0.301247	0.169741	0.0553299	-0.147987	-0.223796	-0.162156	-0.0373904	0.290193	-0.0111622	-0.149596	0.0244344	0.180073	0.264712	0.158724	-0.158904	0.0477962	-0.0467241	0.266458	-0.0552204	0.116207	0.152816	-0.12133	-0.0852147	-0.0792543	-0.0132149	0.235835	0.344168
	Jinzhou	-3.36377	-2.8884	-1.33715	0.826188	0.258669	1.38035	1.1831	0.134647	-1.60756	0.905796	0.29526	-0.789712	-1.19425	-0.865321	-0.199529	1.54857	-0.0595657	-0.798295	0.130391	0.960936	1.4126	0.847006	-0.847971	0.255057	-0.249337	1.42192	-0.294676	0.620122	0.81548	-0.647459	-0.454736	-0.422929	-0.0705193	1.2585	1.8366
	Xinle	-2.88308	-2.47564	-1.14606	0.708123	0.221705	1.1831	1.01403	0.115405	-1.37784	0.776355	0.253067	-0.67686	-1.02359	-0.741664	-0.171015	1.32728	-0.0510536	-0.684216	0.111757	0.823615	1.21073	0.725966	-0.726793	0.218609	-0.213706	1.21872	-0.252566	0.531505	0.698945	-0.554936	-0.389753	-0.362491	-0.0604418	1.07866	1.57415
	Luquan	-0.32812	-0.28175	-0.130432	0.0805906	0.0252319	0.134647	0.115405	0.0131341	-0.15681	0.088356	0.0288012	-0.0770326	-0.116494	-0.0844079	-0.0194631	0.151056	-0.00581034	-0.0778698	0.012719	0.0937347	0.137792	0.0826213	-0.0827155	0.0248796	-0.0243216	0.138701	-0.0287442	0.0604899	0.0795461	-0.0631565	-0.0443573	-0.0412547	-0.00687881	0.122761	0.179152
	Tangshan	3.91747	3.36384	1.55725	-0.962182	-0.301247	-1.60756	-1.37784	-0.15681	1.87218	-1.05489	-0.343861	0.919702	1.39083	1.00776	0.232372	-1.80348	0.0693704	0.929698	-0.151853	-1.11911	-1.64512	-0.986427	0.98755	-0.297041	0.290379	-1.65597	0.343181	-0.722197	-0.949711	0.754034	0.529587	0.492545	0.082127	-1.46565	-2.13891
	Zunhua	-2.20733	-1.89539	-0.877445	0.54215	0.169741	0.905796	0.776355	0.088356	-1.05489	0.594389	0.193752	-0.518214	-0.783678	-0.567829	-0.130932	1.01618	-0.0390874	-0.523846	0.0855632	0.630572	0.926955	0.555811	-0.556444	0.16737	-0.163616	0.933071	-0.193368	0.406928	0.535123	-0.424867	-0.298401	-0.277529	-0.0462752	0.825836	1.20519
	Qian'an	-0.719518	-0.617835	-0.286018	0.176723	0.0553299	0.29526	0.253067	0.0288012	-0.343861	0.193752	0.0631568	-0.168921	-0.255454	-0.185094	-0.0426796	0.331243	-0.0127412	-0.170757	0.0278908	0.205546	0.302157	0.181176	-0.181383	0.0545573	-0.0533336	0.304151	-0.0630318	0.132645	0.174433	-0.138493	-0.0972689	-0.0904654	-0.0150842	0.269196	0.392853
	Qinhuangdao	1.92445	1.65248	0.764994	-0.47267	-0.147987	-0.789712	-0.67686	-0.0770326	0.919702	-0.518214	-0.168921	0.451801	0.683244	0.495058	0.114152	-0.885953	0.0340781	0.456712	-0.0745976	-0.54976	-0.808159	-0.48458	0.485132	-0.145921	0.142648	-0.813491	0.168587	-0.354777	-0.466543	0.370417	0.260158	0.241961	0.0403447	-0.719999	-1.05074
	Handan	2.91027	2.49899	1.15687	-0.714802	-0.223796	-1.19425	-1.02359	-0.116494	1.39083	-0.783678	-0.255454	0.683244	1.03325	0.748659	0.172628	-1.3398	0.0515351	0.69067	-0.112812	-0.831384	-1.22215	-0.732814	0.733648	-0.220671	0.215721	-1.23022	0.254948	-0.536518	-0.705538	0.56017	0.393429	0.36591	0.0610119	-1.08883	-1.58899
	Wuan	2.1087	1.81069	0.838236	-0.517924	-0.162156	-0.865321	-0.741664	-0.0844079	1.00776	-0.567829	-0.185094	0.495058	0.748659	0.542456	0.125081	-0.970776	0.0373408	0.500439	-0.0817398	-0.602396	-0.885534	-0.530975	0.53158	-0.159891	0.156305	-0.891377	0.184728	-0.388745	-0.511211	0.405882	0.285067	0.265128	0.0442074	-0.788934	-1.15134
	Xingtai	0.48623	0.417516	0.193283	-0.119425	-0.0373904	-0.199529	-0.171015	-0.0194631	0.232372	-0.130932	-0.0426796	0.114152	0.172628	0.125081	0.0288417	-0.223845	0.00861016	0.115393	-0.0188478	-0.138902	-0.20419	-0.122434	0.122573	-0.0368683	0.0360414	-0.205537	0.0425951	-0.0896381	-0.117877	0.0935897	0.0657316	0.061134	0.0101935	-0.181915	-0.265479
	Nangong	-3.77371	-3.24041	-1.5001	0.926874	0.290193	1.54857	1.32728	0.151056	-1.80348	1.01618	0.331243	-0.885953	-1.3398	-0.970776	-0.223845	1.7373	-0.0668249	-0.895582	0.146281	1.07804	1.58475	0.950229	-0.951312	0.286141	-0.279723	1.5952	-0.330588	0.695695	0.914861	-0.726364	-0.510154	-0.474471	-0.0791133	1.41187	2.06043
	Shahe	0.145155	0.124642	0.0577013	-0.0356521	-0.0111622	-0.0595657	-0.0510536	-0.00581034	0.0693704	-0.0390874	-0.0127412	0.0340781	0.0515351	0.0373408	0.00861016	-0.0668249	0.00257041	0.0344484	-0.00562668	-0.0414668	-0.0609571	-0.0365504	0.0365921	-0.0110064	0.0107595	-0.0613593	0.012716	-0.0267598	-0.03519	0.0279395	0.019623	0.0182505	0.00304308	-0.0543075	-0.079254
	Baoding	1.94536	1.67044	0.773308	-0.477807	-0.149596	-0.798295	-0.684216	-0.0778698	0.929698	-0.523846	-0.170757	0.456712	0.69067	0.500439	0.115393	-0.895582	0.0344484	0.461676	-0.0754084	-0.555735	-0.816943	-0.489847	0.490405	-0.147507	0.144198	-0.822333	0.170419	-0.358633	-0.471614	0.374443	0.262986	0.244591	0.0407832	-0.727825	-1.06216
	Zhuozhou	-0.317748	-0.272844	-0.126309	0.0780432	0.0244344	0.130391	0.111757	0.012719	-0.151853	0.0855632	0.0278908	-0.0745976	-0.112812	-0.0817398	-0.0188478	0.146281	-0.00562668	-0.0754084	0.0123169	0.0907718	0.133436	0.0800098	-0.0801009	0.0240932	-0.0235528	0.134317	-0.0278356	0.0585779	0.0770317	-0.0611602	-0.0429552	-0.0399507	-0.00666138	0.11888	0.173489
	Dingzhou	-2.3417	-2.01077	-0.930859	0.575153	0.180073	0.960936	0.823615	0.0937347	-1.11911	0.630572	0.205546	-0.54976	-0.831384	-0.602396	-0.138902	1.07804	-0.0414668	-0.555735	0.0907718	0.668958	0.983383	0.589646	-0.590317	0.177559	-0.173576	0.989871	-0.205139	0.4317	0.567698	-0.450731	-0.316566	-0.294423	-0.0490922	0.876108	1.27856
	Anguo	-3.44235	-2.95587	-1.36838	0.845487	0.264712	1.4126	1.21073	0.137792	-1.64512	0.926955	0.302157	-0.808159	-1.22215	-0.885534	-0.20419	1.58475	-0.0609571	-0.816943	0.133436	0.983383	1.44559	0.866792	-0.867779	0.261015	-0.255161	1.45513	-0.301559	0.634608	0.834529	-0.662584	-0.465358	-0.432808	-0.0721666	1.2879	1.8795
	Gaobeidian	-2.06407	-1.77237	-0.820495	0.506962	0.158724	0.847006	0.725966	0.0826213	-0.986427	0.555811	0.181176	-0.48458	-0.732814	-0.530975	-0.122434	0.950229	-0.0365504	-0.489847	0.0800098	0.589646	0.866792	0.519736	-0.520328	0.156507	-0.152997	0.872511	-0.180818	0.380517	0.500391	-0.397291	-0.279033	-0.259516	-0.0432717	0.772236	1.12697
	Zhuangjiakou	2.06642	1.77439	0.821429	-0.50754	-0.158904	-0.847971	-0.726793	-0.0827155	0.98755	-0.556444	-0.181383	0.485132	0.733648	0.53158	0.122573	-0.951312	0.0365921	0.490405	-0.0801009	-0.590317	-0.867779	-0.520328	0.520921	-0.156686	0.153171	-0.873505	0.181024	-0.38095	-0.500961	0.397744	0.279351	0.259812	0.043321	-0.773115	-1.12825
	Chengde	-0.621548	-0.53371	-0.247074	0.152661	0.0477962	0.255057	0.218609	0.0248796	-0.297041	0.16737	0.0545573	-0.145921	-0.220671	-0.159891	-0.0368683	0.286141	-0.0110064	-0.147507	0.0240932	0.177559	0.261015	0.156507	-0.156686	0.0471288	-0.0460717	0.262738	-0.0544494	0.114584	0.150682	-0.119636	-0.0840248	-0.0781476	-0.0130303	0.232542	0.339362
	Cangzhou	0.607608	0.521739	0.241532	-0.149237	-0.0467241	-0.249337	-0.213706	-0.0243216	0.290379	-0.163616	-0.0533336	0.142648	0.215721	0.156305	0.0360414	-0.279723	0.0107595	0.144198	-0.0235528	-0.173576	-0.255161	-0.152997	0.153171	-0.0460717	0.0450384	-0.256845	0.0532281	-0.112014	-0.147302	0.116952	0.0821402	0.0763948	0.0127381	-0.227326	-0.33175
	Botou	-3.46506	-2.97537	-1.37741	0.851066	0.266458	1.42192	1.21872	0.138701	-1.65597	0.933071	0.304151	-0.813491	-1.23022	-0.891377	-0.205537	1.5952	-0.0613593	-0.822333	0.134317	0.989871	1.45513	0.872511	-0.873505	0.262738	-0.256845	1.46473	-0.303549	0.638795	0.840035	-0.666956	-0.468429	-0.435664	-0.0726427	1.2964	1.89191
	Renqiu	0.718095	0.616612	0.285453	-0.176374	-0.0552204	-0.294676	-0.252566	-0.0287442	0.343181	-0.193368	-0.0630318	0.168587	0.254948	0.184728	0.0425951	-0.330588	0.012716	0.170419	-0.0278356	-0.205139	-0.301559	-0.180818	0.181024	-0.0544494	0.0532281	-0.303549	0.0629071	-0.132383	-0.174088	0.138219	0.0970765	0.0902864	0.0150544	-0.268663	-0.392076
	Huanghua	-1.51117	-1.29761	-0.600712	0.371164	0.116207	0.620122	0.531505	0.0604899	-0.722197	0.406928	0.132645	-0.354777	-0.536518	-0.388745	-0.0896381	0.695695	-0.0267598	-0.358633	0.0585779	0.4317	0.634608	0.380517	-0.38095	0.114584	-0.112014	0.638795	-0.132383	0.278589	0.366354	-0.290871	-0.20429	-0.19	-0.0316807	0.56538	0.825092
	Hejian	-1.98724	-1.7064	-0.789955	0.488092	0.152816	0.81548	0.698945	0.0795461	-0.949711	0.535123	0.174433	-0.466543	-0.705538	-0.511211	-0.117877	0.914861	-0.03519	-0.471614	0.0770317	0.567698	0.834529	0.500391	-0.500961	0.150682	-0.147302	0.840035	-0.174088	0.366354	0.481766	-0.382504	-0.268647	-0.249857	-0.0416611	0.743492	1.08502
	Langfang	1.57779	1.35482	0.627194	-0.387527	-0.12133	-0.647459	-0.554936	-0.0631565	0.754034	-0.424867	-0.138493	0.370417	0.56017	0.405882	0.0935897	-0.726364	0.0279395	0.374443	-0.0611602	-0.450731	-0.662584	-0.397291	0.397744	-0.119636	0.116952	-0.666956	0.138219	-0.290871	-0.382504	0.303693	0.213296	0.198376	0.0330773	-0.590304	-0.861465
	Bazhou	1.10814	0.951539	0.440503	-0.272175	-0.0852147	-0.454736	-0.389753	-0.0443573	0.529587	-0.298401	-0.0972689	0.260158	0.393429	0.285067	0.0657316	-0.510154	0.019623	0.262986	-0.0429552	-0.316566	-0.465358	-0.279033	0.279351	-0.0840248	0.0821402	-0.468429	0.0970765	-0.20429	-0.268647	0.213296	0.149806	0.139327	0.0232315	-0.414594	-0.60504
	Sanhe	1.03063	0.884983	0.409691	-0.253137	-0.0792543	-0.422929	-0.362491	-0.0412547	0.492545	-0.277529	-0.0904654	0.241961	0.36591	0.265128	0.061134	-0.474471	0.0182505	0.244591	-0.0399507	-0.294423	-0.432808	-0.259516	0.259812	-0.0781476	0.0763948	-0.435664	0.0902864	-0.19	-0.249857	0.198376	0.139327	0.129582	0.0216065	-0.385595	-0.56272
	Hengshui	0.171848	0.147562	0.068312	-0.0422082	-0.0132149	-0.0705193	-0.0604418	-0.00687881	0.082127	-0.0462752	-0.0150842	0.0403447	0.0610119	0.0442074	0.0101935	-0.0791133	0.00304308	0.0407832	-0.00666138	-0.0490922	-0.0721666	-0.0432717	0.043321	-0.0130303	0.0127381	-0.0726427	0.0150544	-0.0316807	-0.0416611	0.0330773	0.0232315	0.0216065	0.00360268	-0.0642941	-0.0938281
	Jizhou	-3.06683	-2.63342	-1.21911	0.753255	0.235835	1.2585	1.07866	0.122761	-1.46565	0.825836	0.269196	-0.719999	-1.08883	-0.788934	-0.181915	1.41187	-0.0543075	-0.727825	0.11888	0.876108	1.2879	0.772236	-0.773115	0.232542	-0.227326	1.2964	-0.268663	0.56538	0.743492	-0.590304	-0.414594	-0.385595	-0.0642941	1.1474	1.67447
	Shenzhou	-4.47561	-3.84311	-1.77912	1.09927	0.344168	1.8366	1.57415	0.179152	-2.13891	1.20519	0.392853	-1.05074	-1.58899	-1.15134	-0.265479	2.06043	-0.079254	-1.06216	0.173489	1.27856	1.8795	1.12697	-1.12825	0.339362	-0.33175	1.89191	-0.392076	0.825092	1.08502	-0.861465	-0.60504	-0.56272	-0.0938281	1.67447	2.44366
	zzTW	Beijing	Tianjin	Shijiazhuang	Xinji	Gaocheng	Jinzhou	Xinle	Luquan	Tangshan	Zunhua	Qian'an	Qinhuangdao	Handan	Wuan	Xingtai	Nangong	Shahe	Baoding	Zhuozhou	Dingzhou	Anguo	Gaobeidian	Zhuangjiakou	Chengde	Cangzhou	Botou	Renqiu	Huanghua	Hejian	Langfang	Bazhou	Sanhe	Hengshui	Jizhou	Shenzhou	Diagonal
	Beijing	-0.0229391	-0.0149719	0.0383205	0.0383205	0.0383205	0.0383205	0.0353987	0.0403726	-0.0345902	-0.0321352	-0.0372923	-0.00539826	0.0212113	0.0255478	0.0347368	0.0359619	0.0383393	0.0176371	-0.00112372	0.0125735	0.0164784	0.00270297	-0.0184182	-0.0206938	0.0264629	0.0344569	0.011283	-0.0270155	0.0204461	-0.00848181	0.00241358	-0.0346289	0.0403726	0.0359619	0.0383205	Beijing
	Tianjin	-0.0196973	-0.012856	0.032905	0.032905	0.032905	0.032905	0.0303961	0.0346671	-0.0297018	-0.0275938	-0.0320221	-0.00463537	0.0182137	0.0219374	0.0298277	0.0308797	0.0329211	0.0151446	-0.000964917	0.0107966	0.0141497	0.00232098	-0.0158153	-0.0177693	0.0227232	0.0295874	0.00968847	-0.0231976	0.0175567	-0.00728315	0.00207249	-0.0297351	0.0346671	0.0308797	0.032905	-0.0196973
	Shijiazhuang	-0.00911862	-0.00595152	0.0152329	0.0152329	0.0152329	0.0152329	0.0140715	0.0160487	-0.0137501	-0.0127742	-0.0148242	-0.00214588	0.0084318	0.0101556	0.0138084	0.0142953	0.0152404	0.00701101	-0.000446696	0.00499812	0.00655041	0.00107447	-0.0073215	-0.00822608	0.0105194	0.0136971	0.00448515	-0.010739	0.00812763	-0.00337164	0.000959432	-0.0137655	0.0160487	0.0142953	0.0152329	-0.00595152
	Xinji	0.00563416	0.00367729	-0.00941203	-0.00941203	-0.00941203	-0.00941203	-0.00869439	-0.00991606	0.00849581	0.00789283	0.00915949	0.00132589	-0.00520979	-0.00627489	-0.00853182	-0.00883272	-0.00941665	-0.00433192	0.000276002	-0.00308821	-0.00404733	-0.000663886	0.00452376	0.00508268	-0.00649965	-0.00846306	-0.00277126	0.00663537	-0.00502185	0.00208325	-0.000592808	0.00850532	-0.00991606	-0.00883272	-0.00941203	-0.00941203
	Gaocheng	0.00176399	0.00115131	-0.00294679	-0.00294679	-0.00294679	-0.00294679	-0.00272211	-0.0031046	0.00265993	0.00247115	0.00286772	0.000415119	-0.00163112	-0.00196459	-0.00267121	-0.00276542	-0.00294824	-0.00135627	8.64127e-05	-0.000966881	-0.00126717	-0.000207855	0.00141633	0.00159132	-0.00203496	-0.00264968	-0.000867647	0.00207745	-0.00157228	0.000652239	-0.000185601	0.00266291	-0.0031046	-0.00276542	-0.00294679	-0.00294679
	Jinzhou	0.00941326	0.00614383	-0.0157251	-0.0157251	-0.0157251	-0.0157251	-0.0145261	-0.0165672	0.0141944	0.0131869	0.0153032	0.00221522	-0.00870424	-0.0104838	-0.0142545	-0.0147572	-0.0157329	-0.00723754	0.000461129	-0.00515962	-0.00676207	-0.00110919	0.00755806	0.00849187	-0.0108593	-0.0141396	-0.00463007	0.011086	-0.00839024	0.00348058	-0.000990432	0.0142103	-0.0165672	-0.0147572	-0.0157251	-0.0157251
	Xinle	0.00806808	0.00526586	-0.013478	-0.013478	-0.013478	-0.013478	-0.0124503	-0.0141997	0.0121659	0.0113025	0.0131163	0.00189866	-0.00746038	-0.0089856	-0.0122175	-0.0126484	-0.0134846	-0.00620328	0.000395233	-0.00442229	-0.00579575	-0.000950681	0.00647799	0.00727836	-0.00930746	-0.0121191	-0.00396842	0.00950181	-0.00719125	0.00298319	-0.000848897	0.0121796	-0.0141997	-0.0126484	-0.013478	-0.013478
	Luquan	0.000918218	0.000599301	-0.00153391	-0.00153391	-0.00153391	-0.00153391	-0.00141695	-0.00161605	0.00138459	0.00128632	0.00149275	0.000216084	-0.000849057	-0.00102264	-0.00139046	-0.0014395	-0.00153466	-0.000705988	4.49809e-05	-0.000503296	-0.000659607	-0.000108196	0.000737253	0.000828341	-0.00105927	-0.00137925	-0.000451641	0.00108139	-0.000818428	0.000339514	-9.66119e-05	0.00138614	-0.00161605	-0.0014395	-0.00153391	-0.00141695
	Tangshan	-0.0109627	-0.00715513	0.0183136	0.0183136	0.0183136	0.0183136	0.0169172	0.0192943	-0.0165308	-0.0153576	-0.0178222	-0.00257986	0.010137	0.0122094	0.0166009	0.0171863	0.0183225	0.00842887	-0.000537033	0.00600891	0.00787513	0.00129176	-0.00880215	-0.00988967	0.0126468	0.0164671	0.0053922	-0.0129108	0.00977131	-0.0040535	0.00115346	-0.0165493	0.0192943	0.0171863	0.0183136	0.0192943
	Zunhua	0.00617704	0.00403162	-0.0103189	-0.0103189	-0.0103189	-0.0103189	-0.00953215	-0.0108715	0.00931443	0.00865335	0.0100421	0.00145364	-0.00571178	-0.00687951	-0.00935391	-0.0096838	-0.010324	-0.00474932	0.000302596	-0.00338578	-0.00443731	-0.000727856	0.00495965	0.00557242	-0.00712593	-0.00927853	-0.00303828	0.00727473	-0.00550573	0.00228398	-0.000649928	0.00932486	-0.0108715	-0.0096838	-0.0103189	0.00931443
	Qian'an	0.00201352	0.00131418	-0.00336364	-0.00336364	-0.00336364	-0.00336364	-0.00310717	-0.00354377	0.0030362	0.00282071	0.00327338	0.00047384	-0.00186186	-0.0022425	-0.00304907	-0.00315661	-0.00336529	-0.00154813	9.86365e-05	-0.00110365	-0.00144642	-0.000237257	0.00161669	0.00181643	-0.00232282	-0.0030245	-0.000990382	0.00237133	-0.00179469	0.000744503	-0.000211856	0.0030396	-0.00354377	-0.00315661	-0.00336364	0.00282071
	Qinhuangdao	-0.00538541	-0.00351494	0.00899649	0.00899649	0.00899649	0.00899649	0.00831053	0.00947827	-0.00812072	-0.00754436	-0.00875509	-0.00126735	0.00497978	0.00599785	0.00815514	0.00844275	0.00900091	0.00414066	-0.000263816	0.00295186	0.00386864	0.000634576	-0.00432404	-0.00485828	0.00621269	0.00808942	0.00264891	-0.00634242	0.00480013	-0.00199127	0.000566635	-0.00812981	0.00947827	0.00844275	0.00899649	-0.00875509
	Handan	-0.00814418	-0.00531552	0.0136051	0.0136051	0.0136051	0.0136051	0.0125677	0.0143337	-0.0122807	-0.0114091	-0.01324	-0.00191657	0.00753075	0.00907035	0.0123328	0.0127677	0.0136118	0.00626179	-0.00039896	0.00446401	0.00585041	0.000959648	-0.00653909	-0.00734701	0.00939525	0.0122334	0.00400585	-0.00959143	0.00725908	-0.00301133	0.000856904	-0.0122944	0.0143337	0.0127677	0.0136051	-0.00191657
	Wuan	-0.00590102	-0.00385147	0.00985784	0.00985784	0.00985784	0.00985784	0.00910621	0.0103857	-0.00889822	-0.00826668	-0.00959333	-0.00138869	0.00545655	0.0065721	0.00893594	0.00925108	0.00986268	0.0045371	-0.000289075	0.00323448	0.00423903	0.000695332	-0.00473803	-0.00532342	0.00680751	0.00886392	0.00290252	-0.00694966	0.00525971	-0.00218192	0.000620887	-0.00890818	0.0103857	0.00925108	0.00985784	0.00545655
	Xingtai	-0.00136068	-0.000888084	0.00227305	0.00227305	0.00227305	0.00227305	0.00209974	0.00239478	-0.00205178	-0.00190616	-0.00221206	-0.000320208	0.00125819	0.00151542	0.00206048	0.00213315	0.00227417	0.00104618	-6.66558e-05	0.000745818	0.00097745	0.000160332	-0.00109251	-0.00122749	0.0015697	0.00204387	0.000669273	-0.00160248	0.0012128	-0.000503115	0.000143166	-0.00205408	0.00239478	0.00213315	0.00227305	0.00151542
	Nangong	0.0105604	0.00689257	-0.0176415	-0.0176415	-0.0176415	-0.0176415	-0.0162964	-0.0185863	0.0159242	0.014794	0.0171682	0.00248519	-0.00976502	-0.0117614	-0.0159917	-0.0165557	-0.0176502	-0.00811957	0.000517326	-0.00578842	-0.00758615	-0.00124436	0.00847915	0.00952677	-0.0121827	-0.0158628	-0.00519433	0.0124371	-0.00941275	0.00390475	-0.00111114	0.015942	-0.0185863	-0.0165557	-0.0176415	-0.0159917
	Shahe	-0.000406206	-0.000265122	0.000678579	0.000678579	0.000678579	0.000678579	0.000626839	0.000714918	-0.000612522	-0.000569049	-0.000660371	-9.55924e-05	0.00037561	0.0004524	0.000615119	0.000636812	0.000678912	0.000312318	-1.98989e-05	0.000222651	0.0002918	4.78642e-05	-0.000326149	-0.000366446	0.000468605	0.000610162	0.000199799	-0.00047839	0.00036206	-0.000150196	4.27397e-05	-0.000613208	0.000714918	0.000636812	0.000678579	0.000636812
	Baoding	-0.00544394	-0.00355314	0.00909427	0.00909427	0.00909427	0.00909427	0.00840086	0.00958128	-0.00820898	-0.00762636	-0.00885025	-0.00128112	0.0050339	0.00606304	0.00824378	0.00853452	0.00909874	0.00418567	-0.000266684	0.00298395	0.00391069	0.000641473	-0.00437103	-0.00491108	0.00628022	0.00817734	0.0026777	-0.00641136	0.00485231	-0.00201291	0.000572794	-0.00821818	0.00958128	0.00853452	0.00909427	0.00909874
	Zhuozhou	0.000889194	0.000580357	-0.00148543	-0.00148543	-0.00148543	-0.00148543	-0.00137217	-0.00156497	0.00134083	0.00124566	0.00144557	0.000209254	-0.000822219	-0.000990315	-0.00134651	-0.001394	-0.00148615	-0.000683672	4.35591e-05	-0.000487387	-0.000638757	-0.000104776	0.000713949	0.000802158	-0.00102579	-0.00133566	-0.000437365	0.00104721	-0.000792558	0.000328782	-9.35581e-05	0.00134233	-0.00156497	-0.001394	-0.00148543	-0.000683672
	Dingzhou	0.00655307	0.00427704	-0.0109471	-0.0109471	-0.0109471	-0.0109471	-0.0101124	-0.0115333	0.00988144	0.00918012	0.0106534	0.00154213	-0.00605948	-0.0072983	-0.00992333	-0.0102733	-0.0109525	-0.00503844	0.000321016	-0.00359188	-0.00470743	-0.000772164	0.00526157	0.00591164	-0.00755972	-0.00984336	-0.00322324	0.00771757	-0.00584089	0.00242302	-0.000689492	0.00989251	-0.0115333	-0.0102733	-0.0109471	0.000321016
	Anguo	0.00963315	0.00628734	-0.0160925	-0.0160925	-0.0160925	-0.0160925	-0.0148655	-0.0169542	0.0145259	0.013495	0.0156607	0.00226697	-0.00890757	-0.0107287	-0.0145875	-0.015102	-0.0161004	-0.00740661	0.000471901	-0.00528015	-0.00692002	-0.0011351	0.00773462	0.00869024	-0.011113	-0.0144699	-0.00473823	0.011345	-0.00858624	0.00356189	-0.00101357	0.0145422	-0.0169542	-0.015102	-0.0160925	-0.00528015
	Gaobeidian	0.00577612	0.00376995	-0.00964919	-0.00964919	-0.00964919	-0.00964919	-0.00891347	-0.0101659	0.00870988	0.00809171	0.00939028	0.00135929	-0.00534106	-0.006433	-0.00874681	-0.00905528	-0.00965393	-0.00444107	0.000282956	-0.00316602	-0.00414931	-0.000680615	0.00463775	0.00521075	-0.00666343	-0.00867631	-0.00284109	0.00680257	-0.00514839	0.00213574	-0.000607745	0.00871964	-0.0101659	-0.00905528	-0.00964919	-0.00414931
	Zhuangjiakou	-0.00578271	-0.00377424	0.00966019	0.00966019	0.00966019	0.00966019	0.00892362	0.0101775	-0.00871981	-0.00810093	-0.00940098	-0.00136084	0.00534715	0.00644033	0.00875677	0.0090656	0.00966493	0.00444613	-0.000283279	0.00316963	0.00415404	0.00068139	-0.00464303	-0.00521669	0.00667102	0.0086862	0.00284432	-0.00681032	0.00515425	-0.00213817	0.000608437	-0.00872957	0.0101775	0.0090656	0.00966019	0.00068139
	Chengde	0.00173935	0.00113524	-0.00290564	-0.00290564	-0.00290564	-0.00290564	-0.0026841	-0.00306125	0.00262279	0.00243664	0.00282768	0.000409322	-0.00160834	-0.00193716	-0.00263391	-0.0027268	-0.00290707	-0.00133733	8.52061e-05	-0.00095338	-0.00124947	-0.000204952	0.00139656	0.0015691	-0.00200655	-0.00261268	-0.000855531	0.00204845	-0.00155032	0.000643131	-0.000183009	0.00262573	-0.00306125	-0.0027268	-0.00290564	0.00139656
	Cangzhou	-0.00170034	-0.00110978	0.00284047	0.00284047	0.00284047	0.00284047	0.0026239	0.00299259	-0.00256397	-0.00238199	-0.00276426	-0.000400141	0.00157227	0.00189371	0.00257483	0.00266564	0.00284187	0.00130734	-8.3295e-05	0.000931996	0.00122145	0.000200355	-0.00136523	-0.00153391	0.00196154	0.00255408	0.000836342	-0.0020025	0.00151555	-0.000628707	0.000178905	-0.00256684	0.00299259	0.00266564	0.00284047	-0.00153391
	Botou	0.00969671	0.00632883	-0.0161986	-0.0161986	-0.0161986	-0.0161986	-0.0149635	-0.0170661	0.0146218	0.013584	0.015764	0.00228193	-0.00896634	-0.0107994	-0.0146838	-0.0152016	-0.0162066	-0.00745548	0.000475015	-0.00531498	-0.00696568	-0.00114259	0.00778565	0.00874758	-0.0111863	-0.0145654	-0.00476949	0.0114199	-0.00864289	0.00358539	-0.00102026	0.0146382	-0.0170661	-0.0152016	-0.0161986	-0.0111863
	Renqiu	-0.00200953	-0.00131158	0.00335698	0.00335698	0.00335698	0.00335698	0.00310102	0.00353675	-0.0030302	-0.00281513	-0.00326691	-0.000472903	0.00185817	0.00223806	0.00304304	0.00315036	0.00335863	0.00154506	-9.84413e-05	0.00110147	0.00144356	0.000236788	-0.00161349	-0.00181284	0.00231823	0.00301852	0.000988422	-0.00236663	0.00179114	-0.00074303	0.000211436	-0.00303359	0.00353675	0.00315036	0.00335698	0.00301852
	Huanghua	0.0042289	0.00276011	-0.0070645	-0.0070645	-0.0070645	-0.0070645	-0.00652585	-0.00744282	0.0063768	0.00592422	0.00687495	0.000995186	-0.00391037	-0.00470982	-0.00640383	-0.00662968	-0.00706797	-0.00325146	0.000207162	-0.00231795	-0.00303785	-0.000498301	0.00339545	0.00381497	-0.00487852	-0.00635223	-0.00208006	0.00498039	-0.00376931	0.00156365	-0.000444951	0.00638394	-0.00744282	-0.00662968	-0.0070645	-0.00208006
	Hejian	0.00556113	0.00362963	-0.00929004	-0.00929004	-0.00929004	-0.00929004	-0.0085817	-0.00978754	0.0083857	0.00779053	0.00904077	0.0013087	-0.00514226	-0.00619356	-0.00842124	-0.00871824	-0.0092946	-0.00427577	0.000272424	-0.00304818	-0.00399487	-0.000655282	0.00446513	0.0050168	-0.00641541	-0.00835337	-0.00273534	0.00654937	-0.00495676	0.00205625	-0.000585124	0.00839509	-0.00978754	-0.00871824	-0.00929004	0.00654937
	Langfang	-0.00441533	-0.00288179	0.00737594	0.00737594	0.00737594	0.00737594	0.00681354	0.00777093	-0.00665792	-0.00618538	-0.00717802	-0.00103906	0.00408276	0.00491745	0.00668614	0.00692194	0.00737956	0.0033948	-0.000216294	0.00242014	0.00317177	0.000520268	-0.00354514	-0.00398315	0.00509359	0.00663226	0.00217175	-0.00519995	0.00393548	-0.00163258	0.000464566	-0.00666538	0.00777093	0.00692194	0.00737594	0.00393548
	Bazhou	-0.00310105	-0.00202399	0.0051804	0.0051804	0.0051804	0.0051804	0.00478541	0.00545782	-0.00467611	-0.00434423	-0.0050414	-0.000729771	0.00286748	0.00345371	0.00469594	0.00486155	0.00518295	0.0023843	-0.000151912	0.00169976	0.00222766	0.000365405	-0.00248989	-0.00279752	0.00357742	0.00465809	0.00152531	-0.00365212	0.00276404	-0.00114662	0.000326283	-0.00468135	0.00545782	0.00486155	0.0051804	-0.00114662
	Sanhe	-0.00288415	-0.00188242	0.00481806	0.00481806	0.00481806	0.00481806	0.00445069	0.00507607	-0.00434904	-0.00404037	-0.00468878	-0.000678726	0.00266691	0.00321214	0.00436748	0.0045215	0.00482042	0.00221753	-0.000141286	0.00158087	0.00207184	0.000339846	-0.00231573	-0.00260184	0.0033272	0.00433228	0.00141862	-0.00339667	0.0025707	-0.00106642	0.000303461	-0.00435391	0.00507607	0.0045215	0.00481806	0.000303461
	Hengshui	-0.000480903	-0.000313875	0.000803364	0.000803364	0.000803364	0.000803364	0.00074211	0.000846385	-0.00072516	-0.000673692	-0.000781808	-0.000113171	0.000444681	0.000535593	0.000728234	0.000753916	0.000803758	0.000369751	-2.35581e-05	0.000263594	0.00034546	5.6666e-05	-0.000386125	-0.000433832	0.000554778	0.000722365	0.000236541	-0.000566362	0.00042864	-0.000177815	5.05991e-05	-0.000725972	0.000846385	0.000753916	0.000803364	-0.000725972
	Jizhou	0.00858229	0.00560147	-0.014337	-0.014337	-0.014337	-0.014337	-0.0132438	-0.0151048	0.0129413	0.0120228	0.0139523	0.00201967	-0.00793587	-0.00955829	-0.0129962	-0.0134545	-0.014344	-0.00659864	0.000420423	-0.00470415	-0.00616514	-0.00101127	0.00689087	0.00774225	-0.00990067	-0.0128915	-0.00422135	0.0101074	-0.00764959	0.00317333	-0.000903001	0.0129558	-0.0151048	-0.0134545	-0.014337	-0.0151048
	Shenzhou	0.0125246	0.00817456	-0.0209228	-0.0209228	-0.0209228	-0.0209228	-0.0193275	-0.0220432	0.018886	0.0175456	0.0203614	0.00294742	-0.0115813	-0.013949	-0.0189661	-0.019635	-0.0209331	-0.00962978	0.000613547	-0.00686504	-0.00899714	-0.00147581	0.0100562	0.0112987	-0.0144486	-0.0188133	-0.00616046	0.0147503	-0.0111635	0.00463102	-0.0013178	0.0189072	-0.0220432	-0.019635	-0.0209228	-0.019635
																																					-0.0924741
		0.274981	0.414101	1.89607	1.16357	1.35573	0.975931	0.932673	1.47502	-0.758497	-1.51705	-1.50456	0.064073	1.20328	1.25524	1.3759	0.830135	1.46419	0.934592	-0.0864743	0.148199	0.142347	-0.184989	-0.406588	-0.86578	1.08113	0.816335	0.524743	-1.22749	0.49397	-0.100233	0.244878	-1.16107	1.54448	0.928353	0.821446
	(ei-ej)2	Beijing	Tianjin	Shijiazhuang	Xinji	Gaocheng	Jinzhou	Xinle	Luquan	Tangshan	Zunhua	Qian'an	Qinhuangdao	Handan	Wuan	Xingtai	Nangong	Shahe	Baoding	Zhuozhou	Dingzhou	Anguo	Gaobeidian	Zhuangjiakou	Chengde	Cangzhou	Botou	Renqiu	Huanghua	Hejian	Langfang	Bazhou	Sanhe	Hengshui	Jizhou	Shenzhou
0.274981	Beijing	0	0.0193546	2.62793	0.789591	1.16802	0.491332	0.432559	1.44009	1.06808	3.21137	3.16677	0.044482	0.861744	0.960902	1.21202	0.308196	1.41423	0.435087	0.13065	0.0160734	0.0175917	0.211572	0.464536	1.30133	0.649882	0.293065	0.0623813	2.25743	0.0479565	0.140785	0.000906137	2.06224	1.61164	0.426896	0.298624
0.414101	Tianjin	0.0193546	0	2.19623	0.561703	0.886666	0.315653	0.268916	1.12554	1.37499	3.72934	3.68127	0.12252	0.622806	0.707508	0.925051	0.173084	1.10269	0.27091	0.250576	0.0707038	0.0738505	0.358909	0.673531	1.6381	0.444931	0.161792	0.0122416	2.69483	0.00637903	0.26454	0.0286364	2.48117	1.27777	0.264455	0.165929
1.89607	Shijiazhuang	2.62793	2.19623	0	0.536557	0.291967	0.846657	0.928135	0.177287	7.04673	11.6494	11.5643	3.35622	0.479956	0.410668	0.27058	1.13622	0.186519	0.924442	3.93048	3.05505	3.07555	4.33081	5.30224	7.62782	0.664123	1.16583	1.88054	9.75665	1.96589	3.98523	2.72644	9.34612	0.123613	0.936477	1.15482
1.16357	Xinji	0.789591	0.561703	0.536557	0	0.0369257	0.0352083	0.0533135	0.0969986	3.69434	7.18572	7.11893	1.20889	0.00157706	0.00840276	0.0450829	0.111179	0.090374	0.0524311	1.56261	1.03098	1.0429	1.81861	2.4654	4.11826	0.00679584	0.120572	0.4081	5.71718	0.448364	1.5972	0.843994	5.40396	0.145096	0.055327	0.117049
1.35573	Gaocheng	1.16802	0.886666	0.291967	0.0369257	0	0.144248	0.178978	0.014229	4.46996	8.25287	8.18128	1.66838	0.0232405	0.0100991	0.000406697	0.276251	0.011764	0.177358	2.07996	1.45813	1.4723	2.37382	3.10577	4.93511	0.0754038	0.290947	0.69054	6.67304	0.742631	2.11983	1.23399	6.33429	0.0356281	0.182652	0.28546
0.975931	Jinzhou	0.491332	0.315653	0.846657	0.0352083	0.144248	0	0.00187128	0.249086	3.00824	6.21495	6.15285	0.831486	0.0516885	0.0780115	0.159973	0.0212566	0.238399	0.00170896	1.12871	0.68514	0.694863	1.34774	1.91136	3.3919	0.0110674	0.0254709	0.203571	4.85508	0.232286	1.15813	0.534438	4.56678	0.323253	0.00226367	0.0238657
0.932673	Xinle	0.432559	0.268916	0.928135	0.0533135	0.178978	0.00187128	0	0.294136	2.86006	6.00114	5.94012	0.754466	0.0732294	0.104047	0.196448	0.010514	0.282513	3.68181e-06	1.03866	0.615399	0.624615	1.24917	1.79362	3.23443	0.0220404	0.0135344	0.166407	4.66631	0.19246	1.06689	0.473061	4.38376	0.374314	1.86601e-05	0.0123715
1.47502	Luquan	1.44009	1.12554	0.177287	0.0969986	0.014229	0.249086	0.294136	0	4.98858	8.95246	8.87789	1.99076	0.0738392	0.048303	0.00982451	0.415872	0.000117145	0.292058	2.43825	1.76044	1.77601	2.75562	3.54043	5.47933	0.155144	0.43386	0.903019	7.30355	0.962451	2.48141	1.51324	6.94895	0.00482591	0.29884	0.427154
-0.758497	Tangshan	1.06808	1.37499	7.04673	3.69434	4.46996	3.00824	2.86006	4.98858	0	0.575402	0.556614	0.676622	3.84858	4.05512	4.55564	2.52375	4.94035	2.86655	0.451615	0.822099	0.81152	0.328912	0.12384	0.0115096	3.38424	2.4801	1.64671	0.219957	1.56867	0.433312	1.00676	0.162066	5.30373	2.84546	2.49622
-1.51705	Zunhua	3.21137	3.72934	11.6494	7.18572	8.25287	6.21495	6.00114	8.95246	0.575402	0	0.000155926	2.49995	7.40021	7.68557	8.36914	5.50927	8.88781	6.01054	2.04655	2.77305	2.7536	1.77439	1.23312	0.424152	6.75055	5.44469	4.16892	0.0838433	4.0442	2.00737	3.10439	0.126721	9.37299	5.97999	5.46856
-1.50456	Qian'an	3.16677	3.68127	11.5643	7.11893	8.18128	6.15285	5.94012	8.87789	0.556614	0.000155926	0	2.46062	7.33242	7.61649	8.29705	5.45081	8.81351	5.94947	2.01097	2.73162	2.71231	1.74127	1.20555	0.408043	6.68582	5.38657	4.11808	0.0767678	3.99413	1.97214	3.06054	0.117986	9.29669	5.91908	5.41031
0.064073	Qinhuangdao	0.044482	0.12252	3.35622	1.20889	1.66838	0.831486	0.754466	1.99076	0.676622	2.49995	2.46062	0	1.2978	1.41887	1.72088	0.586851	1.96034	0.757803	0.0226645	0.00707727	0.00612683	0.0620318	0.221522	0.864627	1.03441	0.565899	0.212217	1.66814	0.184812	0.0269965	0.0326906	1.50098	2.19162	0.74698	0.573614
1.20328	Handan	0.861744	0.622806	0.479956	0.00157706	0.0232405	0.0516885	0.0732294	0.0738392	3.84858	7.40021	7.33242	1.2978	0	0.00269925	0.029796	0.139239	0.0680742	0.0721946	1.66347	1.1132	1.12558	1.9273	2.59168	4.28102	0.0149204	0.149728	0.460415	5.90867	0.503124	1.69915	0.918538	5.59017	0.116419	0.075586	0.145799
1.25524	Wuan	0.960902	0.707508	0.410668	0.00840276	0.0100991	0.0780115	0.104047	0.048303	4.05512	7.68557	7.61649	1.41887	0.00269925	0	0.014559	0.180711	0.0436627	0.102813	1.80019	1.22553	1.23852	2.07425	2.76166	4.49871	0.030312	0.192634	0.533621	6.16394	0.579526	1.8373	1.02082	5.83854	0.0836645	0.106853	0.188174
1.3759	Xingtai	1.21202	0.925051	0.27058	0.0450829	0.000406697	0.159973	0.196448	0.00982451	4.55564	8.36914	8.29705	1.72088	0.029796	0.014559	0	0.297857	0.00779606	0.194751	2.13853	1.50724	1.52165	2.43637	3.17725	5.02512	0.086886	0.31311	0.724464	6.77764	0.777795	2.17896	1.2792	6.43621	0.0284217	0.200296	0.307417
0.830135	Nangong	0.308196	0.173084	1.13622	0.111179	0.276251	0.0212566	0.010514	0.415872	2.52375	5.50927	5.45081	0.586851	0.139239	0.180711	0.297857	0	0.402029	0.0109112	0.840172	0.465036	0.473052	1.03048	1.52948	2.87613	0.0630001	0.000190427	0.0932641	4.23383	0.113007	0.865585	0.342525	3.9649	0.510296	0.00964683	7.54992e-05
1.46419	Shahe	1.41423	1.10269	0.186519	0.090374	0.011764	0.238399	0.282513	0.000117145	4.94035	8.88781	8.81351	1.96034	0.0680742	0.0436627	0.00779606	0.402029	0	0.280477	2.40457	1.73184	1.74728	2.7198	3.49982	5.42877	0.146735	0.419719	0.882566	7.24517	0.941332	2.44743	1.48673	6.89201	0.00644683	0.287124	0.413124
0.934592	Baoding	0.435087	0.27091	0.924442	0.0524311	0.177358	0.00170896	3.68181e-06	0.292058	2.86655	6.01054	5.94947	0.757803	0.0721946	0.102813	0.194751	0.0109112	0.280477	0	1.04258	0.618413	0.627652	1.25346	1.79876	3.24134	0.0214744	0.0139846	0.167976	4.67461	0.194147	1.07086	0.475704	4.3918	0.37197	3.89194e-05	0.012802
-0.0864743	Zhuozhou	0.13065	0.250576	3.93048	1.56261	2.07996	1.12871	1.03866	2.43825	0.451615	2.04655	2.01097	0.0226645	1.66347	1.80019	2.13853	0.840172	2.40457	1.04258	0	0.0550718	0.0523592	0.00970512	0.102473	0.607317	1.36331	0.815065	0.373587	1.30192	0.336916	0.000189304	0.109795	1.15476	2.66003	1.02987	0.824319
0.148199	Dingzhou	0.0160734	0.0707038	3.05505	1.03098	1.45813	0.68514	0.615399	1.76044	0.822099	2.77305	2.73162	0.00707727	1.1132	1.22553	1.50724	0.465036	1.73184	0.618413	0.0550718	0	3.42513e-05	0.111014	0.307789	1.02815	0.870365	0.446406	0.141785	1.89253	0.119557	0.0617187	0.00934682	1.71419	1.94961	0.60864	0.453261
0.142347	Anguo	0.0175917	0.0738505	3.07555	1.0429	1.4723	0.694863	0.624615	1.77601	0.81152	2.7536	2.71231	0.00612683	1.12558	1.23852	1.52165	0.473052	1.74728	0.627652	0.0523592	3.42513e-05	0	0.107149	0.30133	1.01632	0.881319	0.45426	0.146227	1.87646	0.123639	0.0588451	0.0105127	1.6989	1.96599	0.617806	0.461175
-0.184989	Gaobeidian	0.211572	0.358909	4.33081	1.81861	2.37382	1.34774	1.24917	2.75562	0.328912	1.77439	1.74127	0.0620318	1.9273	2.07425	2.43637	1.03048	2.7198	1.25346	0.00970512	0.111014	0.107149	0	0.0491062	0.463477	1.60306	1.00265	0.503719	1.08681	0.460985	0.00718354	0.184786	0.952736	2.99108	1.23953	1.01291
-0.406588	Zhuangjiakou	0.464536	0.673531	5.30224	2.4654	3.10577	1.91136	1.79362	3.54043	0.12384	1.23312	1.20555	0.221522	2.59168	2.76166	3.17725	1.52948	3.49982	1.79876	0.102473	0.307789	0.30133	0.0491062	0	0.210857	2.21331	1.49554	0.867378	0.673884	0.811005	0.0938533	0.424409	0.569244	3.80669	1.78207	1.50807
-0.86578	Chengde	1.30133	1.6381	7.62782	4.11826	4.93511	3.3919	3.23443	5.47933	0.0115096	0.424152	0.408043	0.864627	4.28102	4.49871	5.02512	2.87613	5.42877	3.24134	0.607317	1.02815	1.01632	0.463477	0.210857	0	3.79047	2.82951	1.93355	0.130836	1.84892	0.586062	1.23356	0.0871967	5.80938	3.21891	2.84673
1.08113	Cangzhou	0.649882	0.444931	0.664123	0.00679584	0.0754038	0.0110674	0.0220404	0.155144	3.38424	6.75055	6.68582	1.03441	0.0149204	0.030312	0.086886	0.0630001	0.146735	0.0214744	1.36331	0.870365	0.881319	1.60306	2.21331	3.79047	0	0.0701179	0.30957	5.32975	0.34476	1.39563	0.699322	5.02748	0.214695	0.0233417	0.0674375
0.816335	Botou	0.293065	0.161792	1.16583	0.120572	0.290947	0.0254709	0.0135344	0.43386	2.4801	5.44469	5.38657	0.565899	0.149728	0.192634	0.31311	0.000190427	0.419719	0.0139846	0.815065	0.446406	0.45426	1.00265	1.49554	2.82951	0.0701179	0	0.085026	4.17723	0.103919	0.840098	0.326563	3.91014	0.530202	0.012548	2.61174e-05
0.524743	Renqiu	0.0623813	0.0122416	1.88054	0.4081	0.69054	0.203571	0.166407	0.903019	1.64671	4.16892	4.11808	0.212217	0.460415	0.533621	0.724464	0.0932641	0.882566	0.167976	0.373587	0.141785	0.146227	0.503719	0.867378	1.93355	0.30957	0.085026	0	3.07033	0.000946969	0.390595	0.0783242	2.84197	1.03987	0.162901	0.0880325
-1.22749	Huanghua	2.25743	2.69483	9.75665	5.71718	6.67304	4.85508	4.66631	7.30355	0.219957	0.0838433	0.0767678	1.66814	5.90867	6.16394	6.77764	4.23383	7.24517	4.67461	1.30192	1.89253	1.87646	1.08681	0.673884	0.130836	5.32975	4.17723	3.07033	0	2.96343	1.27071	2.16788	0.00441182	7.68386	4.64767	4.19815
0.49397	Hejian	0.0479565	0.00637903	1.96589	0.448364	0.742631	0.232286	0.19246	0.962451	1.56867	4.0442	3.99413	0.184812	0.503124	0.579526	0.777795	0.113007	0.941332	0.194147	0.336916	0.119557	0.123639	0.460985	0.811005	1.84892	0.34476	0.103919	0.000946969	2.96343	0	0.353078	0.0620467	2.73916	1.10358	0.188689	0.10724
-0.100233	Langfang	0.140785	0.26454	3.98523	1.5972	2.11983	1.15813	1.06689	2.48141	0.433312	2.00737	1.97214	0.0269965	1.69915	1.8373	2.17896	0.865585	2.44743	1.07086	0.000189304	0.0617187	0.0588451	0.00718354	0.0938533	0.586062	1.39563	0.840098	0.390595	1.27071	0.353078	0	0.119102	1.12538	2.7051	1.05799	0.849492
0.244878	Bazhou	0.000906137	0.0286364	2.72644	0.843994	1.23399	0.534438	0.473061	1.51324	1.00676	3.10439	3.06054	0.0326906	0.918538	1.02082	1.2792	0.342525	1.48673	0.475704	0.109795	0.00934682	0.0105127	0.184786	0.424409	1.23356	0.699322	0.326563	0.0783242	2.16788	0.0620467	0.119102	0	1.97669	1.68898	0.467138	0.33243
-1.16107	Sanhe	2.06224	2.48117	9.34612	5.40396	6.33429	4.56678	4.38376	6.94895	0.162066	0.126721	0.117986	1.50098	5.59017	5.83854	6.43621	3.9649	6.89201	4.3918	1.15476	1.71419	1.6989	0.952736	0.569244	0.0871967	5.02748	3.91014	2.84197	0.00441182	2.73916	1.12538	1.97669	0	7.32003	4.36569	3.93037
1.54448	Hengshui	1.61164	1.27777	0.123613	0.145096	0.0356281	0.323253	0.374314	0.00482591	5.30373	9.37299	9.29669	2.19162	0.116419	0.0836645	0.0284217	0.510296	0.00644683	0.37197	2.66003	1.94961	1.96599	2.99108	3.80669	5.80938	0.214695	0.530202	1.03987	7.68386	1.10358	2.7051	1.68898	7.32003	0	0.379618	0.522785
0.928353	Jizhou	0.426896	0.264455	0.936477	0.055327	0.182652	0.00226367	1.86601e-05	0.29884	2.84546	5.97999	5.91908	0.74698	0.075586	0.106853	0.200296	0.00964683	0.287124	3.89194e-05	1.02987	0.60864	0.617806	1.23953	1.78207	3.21891	0.0233417	0.012548	0.162901	4.64767	0.188689	1.05799	0.467138	4.36569	0.379618	0	0.0114292
0.821446	Shenzhou	0.298624	0.165929	1.15482	0.117049	0.28546	0.0238657	0.0123715	0.427154	2.49622	5.46856	5.41031	0.573614	0.145799	0.188174	0.307417	7.54992e-05	0.413124	0.012802	0.824319	0.453261	0.461175	1.01291	1.50807	2.84673	0.0674375	2.61174e-05	0.0880325	4.19815	0.10724	0.849492	0.33243	3.93037	0.522785	0.0114292	0
																																				1.65443
	wij(ei-ej)2	Beijing	Tianjin	Shijiazhuang	Xinji	Gaocheng	Jinzhou	Xinle	Luquan	Tangshan	Zunhua	Qian'an	Qinhuangdao	Handan	Wuan	Xingtai	Nangong	Shahe	Baoding	Zhuozhou	Dingzhou	Anguo	Gaobeidian	Zhuangjiakou	Chengde	Cangzhou	Botou	Renqiu	Huanghua	Hejian	Langfang	Bazhou	Sanhe	Hengshui	Jizhou	Shenzhou
	Beijing	0	0	0.00486654	0.00146221	0.002163	0.000909874	0.000801036	0.00266682	0	0	0	8.23741e-05	0.00159582	0.00177945	0.00224448	0.000570734	0.00261894	0	0	0	0	0	0	0	0.00120349	0.000542713	0	0	0	0	0	0	0.00298452	0.000790548	0.000553008
	Tianjin	0	0	0.0040671	0.00104019	0.00164197	0.000584542	0.000497993	0.00208433	0	0	0	0.000226889	0.00115335	0.0013102	0.00171306	0.000320526	0.00204202	0	0	0	0	0	0.00124728	0.00303351	0	0	0	0	0	0	0	0	0.00236623	0.000489731	0.000307277
	Shijiazhuang	0.00486654	0.0040671	0	0	0	0	0	0	0.0130495	0.0215729	0.0214154	0.00621521	0	0	0	0	0	0	0	0	0	0	0.00981896	0.0141256	0	0	0	0.0180679	0	0.00738005	0	0.0173076	0	0	0
	Xinji	0.00146221	0.00104019	0	0	0	0	0	0	0.00684137	0.0133069	0.0131832	0.00223869	0	0	0	0	0	0	0	0	0	0	0.00456555	0.00762641	0	0	0	0.0105874	0	0.00295777	0	0.0100073	0	0	0
	Gaocheng	0.002163	0.00164197	0	0	0	0	0	0	0.0082777	0.0152831	0.0151505	0.00308959	0	0	0	0	0	0	0	0	0	0	0.00575142	0.00913909	0	0	0	0.0123575	0	0.00392561	0	0.0117302	0	0	0
	Jinzhou	0.000909874	0.000584542	0	0	0	0	0	0	0.00557082	0.0115092	0.0113942	0.00153979	0	0	0	0	0	0	0	0	0	0	0.00353955	0.0062813	0	0	0	0.00899088	0	0.00214468	0	0.008457	0	0	0
	Xinle	0.000801036	0.000497993	0	0	0	0	0	0	0.0052964	0.0111132	0.0110002	0.00139716	0	0	0	0	0	0	0	0	0	0	0.00332152	0.00598969	0	0	0	0.00864132	0	0	0	0.00811808	0	0	0
	Luquan	0.00266682	0.00208433	0	0	0	0	0	0	0.00923811	0.0165786	0.0164405	0.00368659	0	0	0	0	0	0	0	0	0	0	0.00655636	0.0101469	0	0	0	0.0135251	0	0.0045952	0.00280229	0.0128684	0	0	0
	Tangshan	0	0	0.0130495	0.00684137	0.0082777	0.00557082	0.0052964	0.00923811	0	0	0	0	0.007127	0.00750949	0.00843637	0.00467361	0.0091488	0.00530843	0	0.00152241	0.00150282	0	0.000229333	0	0	0.00459277	0	0	0.00290495	0	0	0	0.00982171	0.00526938	0.00462263
	Zunhua	0	0	0.0215729	0.0133069	0.0152831	0.0115092	0.0111132	0.0165786	0	0	0	0	0.0137041	0.0142325	0.0154984	0.0102024	0.0164589	0.0111306	0	0.00513529	0.00509925	0	0.00228356	0	0.012501	0.0100828	0.00772022	0	0.00748926	0	0	0	0.0173574	0.0110741	0.010127
	Qian'an	0	0	0.0214154	0.0131832	0.0151505	0.0113942	0.0110002	0.0164405	0	0	0	0	0.0135786	0.0141046	0.0153649	0.0100941	0.0163213	0.0110175	0.00372403	0.00505856	0.0050228	0.00322458	0.0022325	0	0.0123812	0.00997512	0.00762608	0.000142163	0.00739654	0	0.00566767	0	0.0172161	0.0109613	0.0100191
	Qinhuangdao	8.23741e-05	0.000226889	0.00621521	0.00223869	0.00308959	0.00153979	0.00139716	0.00368659	0	0	0	0	0.00240333	0.00262754	0.00318682	0.00108676	0.00363025	0.00140334	4.19712e-05	1.31061e-05	1.1346e-05	0.000114874	0.000410225	0.00160116	0.00191558	0.00104796	0.000392994	0.00308915	0.000342244	4.99935e-05	6.05382e-05	0.00277959	0.00405855	0.0013833	0.00106225
	Handan	0.00159582	0.00115335	0	0	0	0	0	0	0.007127	0.0137041	0.0135786	0.00240333	0	0	0	0	0	0.000133694	0.0030805	0.00206148	0.00208441	0.00356907	0.00479941	0.00792781	2.76304e-05	0.000277274	0.000852621	0.010942	0.00093171	0.00314658	0.001701	0.0103522	0	0	0
	Wuan	0.00177945	0.0013102	0	0	0	0	0	0	0.00750949	0.0142325	0.0141046	0.00262754	0	0	0	0	0	0.000190395	0.00333368	0	0.00229356	0.0038412	0.00511419	0.00833095	5.61334e-05	0.00035673	0.000988187	0.0114147	0.0010732	0.0034024	0.00189041	0.0108121	0	0	0
	Xingtai	0.00224448	0.00171306	0	0	0	0	0	0	0.00843637	0.0154984	0.0153649	0.00318682	0	0	0	0	0	0	0.00396024	0	0	0.00451179	0.0058838	0.00930577	0.0001609	0	0.0013416	0.0125512	0.00144036	0.00403511	0.0023689	0.0119189	0	0	0
	Nangong	0.000570734	0.000320526	0	0	0	0	0	0	0.00467361	0.0102024	0.0100941	0.00108676	0	0	0	0	0	0	0.00155587	0	0	0.00190829	0.00283238	0.00532616	0	0	0	0.00784043	0	0.00160293	0.000634306	0.00734241	0	0	0
	Shahe	0.00261894	0.00204202	0	0	0	0	0	0	0.0091488	0.0164589	0.0163213	0.00363025	0	0	0	0	0	0.000519402	0.0044529	0	0	0.00503667	0.00648115	0.0100533	0.000271731	0	0.00163438	0.013417	0.00174321	0.00453227	0.0027532	0.012763	0	0	0
	Baoding	0	0	0	0	0	0	0	0	0.00530843	0.0111306	0.0110175	0.00140334	0.000133694	0.000190395	0	0	0.000519402	0	0	0	0	0	0.00333104	0.00600248	0	0	0	0	0	0	0	0	0	0	0
	Zhuozhou	0	0	0	0	0	0	0	0	0	0	0.00372403	4.19712e-05	0.0030805	0.00333368	0.00396024	0.00155587	0.0044529	0	0	0	0	0	0	0.00112466	0	0	0	0	0	0	0	0	0	0.00190718	0
	Dingzhou	0	0	0	0	0	0	0	0	0.00152241	0.00513529	0.00505856	1.31061e-05	0.00206148	0	0	0	0	0	0	0	0	0	0.00056998	0.00190399	0	0	0	0.00350468	0	0	0	0.00317442	0	0	0
	Anguo	0	0	0	0	0	0	0	0	0.00150282	0.00509925	0.0050228	1.1346e-05	0.00208441	0.00229356	0	0	0	0	0	0	0	0	0.000558018	0.00188207	0	0	0	0.00347493	0	0	0	0.00314611	0	0	0
	Gaobeidian	0	0	0	0	0	0	0	0	0	0	0.00322458	0.000114874	0.00356907	0.0038412	0.00451179	0.00190829	0.00503667	0	0	0	0	0	9.09374e-05	0.00085829	0	0	0	0	0	0	0	0	0	0.00229543	0
	Zhuangjiakou	0	0.00124728	0.00981896	0.00456555	0.00575142	0.00353955	0.00332152	0.00655636	0.000229333	0.00228356	0.0022325	0.000410225	0.00479941	0.00511419	0.0058838	0.00283238	0.00648115	0.00333104	0	0.00056998	0.000558018	9.09374e-05	0	0.000390477	0.00409873	0.00276952	0.00160625	0.00124793	0.00150186	0.000173802	0.000785942	0.00105416	0.00704942	0.00330013	0.00279272
	Chengde	0	0.00303351	0.0141256	0.00762641	0.00913909	0.0062813	0.00598969	0.0101469	0	0	0	0.00160116	0.00792781	0.00833095	0.00930577	0.00532616	0.0100533	0.00600248	0.00112466	0.00190399	0.00188207	0.00085829	0.000390477	0	0.00701939	0.00523984	0.00358066	0.000242289	0.00342393	0	0.00228437	0	0.0107581	0.00596095	0.00527172
	Cangzhou	0.00120349	0	0	0	0	0	0	0	0	0.012501	0.0123812	0.00191558	2.76304e-05	5.61334e-05	0.0001609	0	0.000271731	0	0	0	0	0	0.00409873	0.00701939	0	0	0	0	0	0	0	0	0	0	0
	Botou	0.000542713	0	0	0	0	0	0	0	0.00459277	0.0100828	0.00997512	0.00104796	0.000277274	0.00035673	0	0	0	0	0	0	0	0	0.00276952	0.00523984	0	0	0	0	0	0	0	0.00724099	0	0	0
	Renqiu	0	0	0	0	0	0	0	0	0	0.00772022	0.00762608	0.000392994	0.000852621	0.000988187	0.0013416	0	0.00163438	0	0	0	0	0	0.00160625	0.00358066	0	0	0	0	0	0	0	0	0	0	0
	Huanghua	0	0	0.0180679	0.0105874	0.0123575	0.00899088	0.00864132	0.0135251	0	0	0.000142163	0.00308915	0.010942	0.0114147	0.0125512	0.00784043	0.013417	0	0	0.00350468	0.00347493	0	0.00124793	0.000242289	0	0	0	0	0	0	0	0	0.0142294	0.0086068	0.00777435
	Hejian	0	0	0	0	0	0	0	0	0.00290495	0.00748926	0.00739654	0.000342244	0.00093171	0.0010732	0.00144036	0	0.00174321	0	0	0	0	0	0.00150186	0.00342393	0	0	0	0	0	0	0	0.00507252	0	0	0
	Langfang	0	0	0.00738005	0.00295777	0.00392561	0.00214468	0	0.0045952	0	0	0	4.99935e-05	0.00314658	0.0034024	0.00403511	0.00160293	0.00453227	0	0	0	0	0	0.000173802	0	0	0	0	0	0	0	0	0	0.00500944	0.00195924	0.00157313
	Bazhou	0	0	0	0	0	0	0	0.00280229	0	0	0.00566767	6.05382e-05	0.001701	0.00189041	0.0023689	0.000634306	0.0027532	0	0	0	0	0	0.000785942	0.00228437	0	0	0	0	0	0	0	0	0.00312773	0.00086507	0
	Sanhe	0	0	0.0173076	0.0100073	0.0117302	0.008457	0.00811808	0.0128684	0	0	0	0.00277959	0.0103522	0.0108121	0.0119189	0.00734241	0.012763	0	0	0.00317442	0.00314611	0	0.00105416	0	0	0.00724099	0	0	0.00507252	0	0	0	0.0135556	0.00808462	0.00727847
	Hengshui	0.00298452	0.00236623	0	0	0	0	0	0	0.00982171	0.0173574	0.0172161	0.00405855	0	0	0	0	0	0	0	0	0	0	0.00704942	0.0107581	0	0	0	0.0142294	0	0.00500944	0.00312773	0.0135556	0	0	0
	Jizhou	0.000790548	0.000489731	0	0	0	0	0	0	0.00526938	0.0110741	0.0109613	0.0013833	0	0	0	0	0	0	0.00190718	0	0	0.00229543	0.00330013	0.00596095	0	0	0	0.0086068	0	0.00195924	0.00086507	0.00808462	0	0	0
	Shenzhou	0.000553008	0.000307277	0	0	0	0	0	0	0.00462263	0.010127	0.0100191	0.00106225	0	0	0	0	0	0	0	0	0	0	0.00279272	0.00527172	0	0	0	0.00777435	0	0.00157313	0	0.00727847	0	0	0
																																			DW	1.4482

## Sheet: 2000NTL-Bounds
W	Beijing	Tianjin	Shijiazhuang	Xinji	Gaocheng	Jinzhou	Xinle	Luquan	Tangshan	Zunhua	Qian'an	Qinhuangdao	Handan	Wuan	Xingtai	Nangong	Shahe	Baoding	Zhuozhou	Dingzhou	Anguo	Gaobeidian	Zhuangjiakou	Chengde	Cangzhou	Botou	Renqiu	Huanghua	Hejian	Langfang	Bazhou	Sanhe	Hengshui	Jizhou	Shenzhou		City	z-NTL	Wz		WTzzTW	0.000336626	0.000668906	-0.0126592	-0.0175133	-0.0128585	-0.0120053	-0.0062619	-0.00242017
Beijing	0	0.000926703	0.000462511	0.000482961	0.000464991	0.000490267	0.0005349	0.000438388	0.0007753	0.00087951	0.00060714	0.000425445	0.000280792	0.000296182	0.000339878	0.00038237	0.000325263	0.000795123	0.00167369	0.000585761	0.000622107	0.00116859	0.000712112	0.000666044	0.000507492	0.000494437	0.000675856	0.00056341	0.000581583	0.00176355	0.00102692	0.0020082	0.000445354	0.000409156	0.000488646		Beijing	2.86307	0.000336626		0.000336626	1.13317e-07	2.25171e-07	-4.26142e-06	-5.89544e-06	-4.32849e-06	-4.04129e-06	-2.10792e-06	-8.14691e-07
Tianjin	0.000926703	0	0.000458668	0.000478772	0.000461106	0.000485951	0.000528807	0.000430584	0.00111156	0.000905585	0.000671417	0.000458999	0.000279371	0.000294601	0.000337799	0.000408136	0.000323357	0.000783832	0.00105722	0.00057961	0.000615174	0.00120883	0.000407531	0.000538557	0.000857611	0.000655891	0.000810953	0.00103044	0.000744217	0.00189033	0.00213448	0.00115134	0.000483963	0.000442462	0.0005057		Tianjin	2.45846	0.000668906		0.000668906	2.25171e-07	4.47435e-07	-8.46782e-06	-1.17148e-05	-8.6011e-06	-8.03041e-06	-4.18862e-06	-1.61886e-06
Shijiazhuang	0.000462511	0.000458668	0	0.00180626	0.00394984	0.00245543	0.00320862	0.00521328	0.000341567	0.000325515	0.000284298	0.000237716	0.000681047	0.000783765	0.00117344	0.00100597	0.00101486	0.00109066	0.000629073	0.0019524	0.00134021	0.000650906	0.000391827	0.000278402	0.000645055	0.000809873	0.000758335	0.000394704	0.000767773	0.000500152	0.000559388	0.000411013	0.00112894	0.00103743	0.00139158		Shijiazhuang	1.13811	-0.0126592		-0.0126592	-4.26142e-06	-8.46782e-06	0.000160256	0.000221705	0.000162778	0.000151977	7.92707e-05	3.06374e-05
Xinji	0.000482961	0.000478772	0.00180626	0	0.00288735	0.00509263	0.00155199	0.00136605	0.000375307	0.000340313	0.000307291	0.000256227	0.000614624	0.000693503	0.00099218	0.00157657	0.000877123	0.00114329	0.000665726	0.00175774	0.00198699	0.000692153	0.000360987	0.000285684	0.000912457	0.00128132	0.000999579	0.000458776	0.00112714	0.000524153	0.000589583	0.000427084	0.002719	0.0018581	0.0042833		Xinji	-0.703208	-0.0175133		-0.0175133	-5.89544e-06	-1.17148e-05	0.000221705	0.000306717	0.000225195	0.000210253	0.000109667	4.23852e-05
Gaocheng	0.000464991	0.000461106	0.00394984	0.00288735	0	0.0058324	0.00253446	0.00231706	0.000342918	0.000326742	0.000285233	0.000240086	0.00069013	0.000795819	0.00120478	0.00120127	0.00103822	0.00108299	0.000632055	0.00205511	0.00168333	0.000655828	0.000376851	0.000279299	0.000725465	0.000940794	0.000839375	0.000409482	0.000882056	0.000503053	0.00056302	0.00041297	0.00149276	0.00126792	0.00182889		Gaocheng	-0.220166	-0.0128585		-0.0128585	-4.32849e-06	-8.6011e-06	0.000162778	0.000225195	0.00016534	0.00015437	8.05184e-05	3.11196e-05
[truncated: 140 more rows]
[truncated: 73 more columns]

## Sheet: Table
Measure	Year		SAC Model1				SAC Model2					2000CP	Lower limit	Upper limit	2010CP	Lower limit	Upper limit
		Parameter	Coefficients	P-value	R^2	Parameter	Coefficients	P-value	R^2			I	-0.235572	1.11184	I	-0.235572	1.11184
City population	2000	Intercept	0		0.0345468	Intercept	-0.0839267	0.00568055	0.0433128			II	-1.10867	1.10867	II	-1.10806	1.10806
[truncated: 7 more rows]

## Sheet: Distance
Road distance
[truncated: 110 more rows]

## Sheet: Census
2000census	City	City population	P2000
[truncated: 35 more rows]

[truncated: 1 more sheets: Nighttime light number]
