# Supplementary material for: Spatial autocorrelation equation based on Moran’s index
Source: Sci Rep. 2023 Nov 7;13:19296. doi: 10.1038/s41598-023-45947-x (PMC10630413; doi:10.1038/s41598-023-45947-x)
Supplement: Supplementary file 2 — Supplementary Information 2. [file 41598_2023_45947_MOESM2_ESM.xlsx]

## Sheet: 2010CP
	Distance D	Beijing	Tianjin	Shijiazhuang	Xinji	Gaocheng	Jinzhou	Xinle	Luquan	Tangshan	Zunhua	Qian'an	Qinhuangdao	Handan	Wuan	Xingtai	Nangong	Shahe	Baoding	Zhuozhou	Dingzhou	Anguo	Gaobeidian	Zhuangjiakou	Chengde	Cangzhou	Botou	Renqiu	Huanghua	Hejian	Langfang	Bazhou	Sanhe	Hengshui	Jizhou	Shenzhou		i	City	City population2010	z	nWz	zz'Wz		Wz	z	Residuals	e	n*We
	Beijing	0	156.375	313.318	300.051	311.647	295.58	270.916	330.559	186.912	164.766	238.682	340.616	516.087	489.271	426.368	378.987	445.526	182.253	86.5831	247.393	232.939	124.006	203.498	217.573	285.548	293.087	214.414	257.207	249.17	82.1711	141.114	72.1609	325.388	354.176	296.56		1	Beijing	16.5597	3.07829	-0.0819904	-0.0799104		-0.00234258	3.07829	3.08659	3.12167	-0.0419242
	Tianjin	156.375	0	315.944	302.676	314.273	298.206	274.038	336.551	130.369	160.022	215.832	315.716	518.713	491.896	428.993	355.061	448.152	184.878	137.07	250.018	235.564	119.878	355.588	269.077	168.973	220.941	178.695	140.633	194.719	76.6603	67.8917	125.865	299.43	327.515	286.559		2	Tianjin	15.9966	2.63139	-0.0774622	-0.0683093		-0.0022132	2.63139	2.6436	2.67364	-0.0386914
	Shijiazhuang	313.318	315.944	0	80.2281	36.6883	59.0175	45.1636	27.7969	424.26	445.18	509.723	609.606	212.78	184.894	123.494	144.053	142.791	132.867	230.36	74.2233	108.127	222.633	369.839	520.517	224.652	178.933	191.094	367.144	188.745	289.738	259.056	352.576	128.362	139.685	104.136		3	Shijiazhuang	14.8296	1.70519	-0.492894	-0.0442658		-0.0140827	1.70519	1.35978	1.37523	-0.541078
	Xinji	300.051	302.676	80.2281	0	50.1889	28.4555	93.3726	106.082	386.119	425.823	471.582	565.565	235.775	208.958	146.055	91.9166	165.214	126.751	217.677	82.4427	72.931	209.366	401.436	507.25	158.816	113.097	144.974	315.869	128.567	276.471	245.789	339.308	53.2964	77.99	33.8321		4	Xinji	12.1775	-0.399586	-0.426201	0.010373		-0.0121772	-0.399586	-0.687593	-0.695407	-0.544424
	Gaocheng	311.647	314.273	36.6883	50.1889	0	24.8462	57.1772	62.5419	422.589	443.51	508.052	603.589	209.979	182.093	120.281	120.633	139.578	133.809	229.273	70.5137	86.087	220.962	384.537	518.847	199.752	154.033	172.644	353.894	164.29	288.067	257.386	350.905	97.0774	114.292	79.2355		5	Gaocheng	12.0191	-0.525344	-0.245054	0.0136376		-0.00700154	-0.525344	-0.657412	-0.664883	-0.376279
	Jinzhou	295.58	298.206	59.0175	28.4555	24.8462	0	72.4625	84.871	406.522	427.442	491.985	587.04	224.076	197.259	134.356	106.146	153.515	122.281	213.206	67.0656	70.0198	204.895	385.421	502.779	180.292	134.573	156.577	337.345	148.223	272	241.318	334.838	75.344	95.9179	59.3347		6	Jinzhou	11.5053	-0.933081	-0.290016	0.0242222		-0.00828617	-0.933081	-1.10385	-1.1164	-0.430904
	Xinle	270.916	274.038	45.1636	93.3726	57.1772	72.4625	0	65.7706	382.354	402.779	467.817	567.701	250.567	222.681	160.869	172.309	180.166	89.9838	187.476	33.9674	67.8713	180.727	333.745	478.116	202.457	179.154	150.838	325.859	151.908	247.832	217.151	310.174	141.507	162.081	114.868		7	Xinle	11.6468	-0.820831	-0.0802925	0.0213083		-0.00229407	-0.820831	-0.811066	-0.820283	-0.178657
	Luquan	330.559	336.551	27.7969	106.082	62.5419	84.871	65.7706	0	444.866	462.421	530.33	630.213	230.893	203.007	141.607	168.797	160.904	153.474	247.119	94.8302	128.734	243.24	374.391	537.758	250.114	204.395	211.701	387.751	209.352	310.345	279.663	369.817	154.216	164.428	129.597		8	Luquan	11.6143	-0.84664	0.0824575	0.0219783		0.00235593	-0.84664	-0.696773	-0.704692	-0.027525
	Tangshan	186.912	130.369	424.26	386.119	422.589	406.522	382.354	444.866	0	67.9239	87.4276	190.036	598.647	575.512	512.043	429.685	529.419	293.194	231.19	358.334	343.88	228.194	389.195	194.768	243.598	295.565	253.32	208.171	269.343	167.624	176.208	126.191	374.055	402.14	361.184		9	Tangshan	14.3087	1.29181	0.00388065	-0.0335345		0.000110876	1.29181	1.37403	1.38965	0.042799
	Zunhua	164.766	160.022	445.18	425.823	443.51	427.442	402.779	462.421	67.9239	0	80.3142	182.923	638.351	615.216	551.747	469.389	569.123	314.115	218.445	379.255	364.801	243.423	361.754	135.811	283.302	335.27	293.024	254.962	309.048	162.502	206.084	94.4965	413.759	441.844	400.888		10	Zunhua	12.0347	-0.512941	0.133946	0.0133156		0.00382704	-0.512941	-0.31875	-0.322372	0.172891
	Qian'an	238.682	215.832	509.723	471.582	508.052	491.985	467.817	530.33	87.4276	80.3142	0	110.122	684.11	660.975	597.506	515.148	614.882	378.657	288.6	443.797	429.344	305.956	435.67	189.463	329.061	381.029	338.783	293.634	354.807	225.035	261.671	168.412	459.518	487.603	446.647		11	Qian'an	12.0788	-0.477961	0.107324	0.0124076		0.00306641	-0.477961	-0.306687	-0.310173	0.137615
	Qinhuangdao	340.616	315.716	609.606	565.565	603.589	587.04	567.701	630.213	190.036	182.923	110.122	0	778.092	754.958	691.488	609.131	708.865	478.541	391.209	543.681	524.783	408.564	537.604	260.129	423.043	475.011	432.765	386.613	448.789	327.644	361.555	270.346	553.5	581.586	540.63		12	Qinhuangdao	13.7662	0.861221	0.00946911	-0.0223567		0.000270546	0.861221	0.948256	0.959033	0.0279883
	Handan	516.087	518.713	212.78	235.775	209.979	224.076	250.567	230.893	598.647	638.351	684.11	778.092	0	44.5787	93.4871	182.248	81.1692	337.209	433.713	278.565	290.527	425.402	579.1	723.287	370.945	318.77	372.685	528.397	351.735	492.507	461.825	555.345	235.879	217.457	257.807		13	Handan	13.9265	0.988477	-0.149504	-0.0256602		-0.00427153	0.988477	0.938662	0.949329	-0.162976
	Wuan	489.271	491.896	184.894	208.958	182.093	197.259	222.681	203.007	575.512	615.216	660.975	754.958	44.5787	0	65.6008	169.041	60.1462	309.323	406.815	250.679	263.71	398.585	551.214	696.47	347.81	295.635	347.95	505.262	328.6	465.69	435.009	528.528	212.744	195.626	230.99		14	Wuan	11.8293	-0.675956	0.0310692	0.0175474		0.000887691	-0.675956	-0.570326	-0.576807	-0.00310705
	Xingtai	426.368	428.993	123.494	146.055	120.281	134.356	160.869	141.607	512.043	551.747	597.506	691.488	93.4871	65.6008	0	105.572	25.9278	247.511	343.993	188.867	200.807	335.682	489.402	633.567	284.341	232.166	285.047	441.793	265.131	402.787	372.106	465.625	149.275	132.157	168.087		15	Xingtai	13.3658	0.543438	-0.228006	-0.0141073		-0.00651445	0.543438	0.426046	0.430888	-0.252594
	Nangong	378.987	355.061	144.053	91.9166	120.633	106.146	172.309	168.797	429.685	469.389	515.148	609.131	182.248	169.041	105.572	0	120.098	205.687	296.613	161.379	152.932	288.302	480.372	584.855	198.122	149.808	203.724	359.435	182.774	355.407	324.725	418.244	66.9172	37.6261	90.5318		16	Nangong	11.7839	-0.712009	-0.207691	0.0184833		-0.00593403	-0.712009	-0.811914	-0.821141	-0.28125
	Shahe	445.526	448.152	142.791	165.214	139.578	153.515	180.166	160.904	529.419	569.123	614.882	708.865	81.1692	60.1462	25.9278	120.098	0	266.808	363.152	208.164	219.966	354.841	508.699	652.725	301.717	249.542	303.458	459.169	282.507	421.946	391.264	484.784	166.651	149.533	187.246		17	Shahe	12.0127	-0.530427	0.00227701	0.0137695		6.50573e-05	-0.530427	-0.449582	-0.454691	-0.0520545
	Baoding	182.253	184.878	132.867	126.751	133.809	122.281	89.9838	153.474	293.194	314.115	378.657	478.541	337.209	309.323	247.511	205.687	266.808	0	99.8782	69.3567	59.6394	91.5672	275.908	389.452	144.43	134.885	70.1432	238.139	90.9682	158.672	127.991	221.51	156.968	185.755	123.572		18	Baoding	13.7955	0.884476	-0.202942	-0.0229605		-0.00579833	0.884476	0.78866	0.797623	-0.232196
	Zhuozhou	86.5831	137.07	230.36	217.677	229.273	213.206	187.476	247.119	231.19	218.445	288.6	391.209	433.713	406.815	343.993	296.613	363.152	99.8782	0	165.019	150.565	42.9918	230.748	293.782	219.491	210.713	132.04	237.903	166.796	73.0331	95.7854	125.84	243.014	271.801	214.186		19	Zhuozhou	12.2724	-0.324288	0.070715	0.0084183		0.00202043	-0.324288	-0.184529	-0.186626	0.0920601
	Dingzhou	247.393	250.018	74.2233	82.4427	70.5137	67.0656	33.9674	94.8302	358.334	379.255	443.797	543.681	278.565	250.679	188.867	161.379	208.164	69.3567	165.019	0	38.5757	156.708	324.149	454.592	173.161	150.501	122.193	301.218	122.613	223.813	193.131	286.65	130.577	151.151	97.4176		20	Dingzhou	12.5137	-0.132841	-0.284963	0.00344846		-0.0081418	-0.132841	-0.299264	-0.302665	-0.353861
	Anguo	232.939	235.564	108.127	72.931	86.087	70.0198	67.8713	128.734	343.88	364.801	429.344	524.783	290.527	263.71	200.807	152.932	219.966	59.6394	150.565	38.5757	0	142.254	334.324	440.138	144.807	115.24	93.8382	275.088	94.2583	209.359	178.677	272.196	102.408	132.831	67.2474		21	Anguo	11.6324	-0.832214	-0.177877	0.0216038		-0.00508221	-0.832214	-0.906454	-0.916755	-0.260115
	Gaobeidian	124.006	119.878	222.633	209.366	220.962	204.895	180.727	243.24	228.194	243.423	305.956	408.564	425.402	398.585	335.682	288.302	354.841	91.5672	42.9918	156.708	142.254	0	262.439	327.733	211.181	202.402	123.729	220.711	158.485	82.2614	65.0988	157.633	234.703	263.49	205.875		22	Gaobeidian	12.0117	-0.531188	0.0325101	0.0137893		0.000928861	-0.531188	-0.424317	-0.42914	0.0560064
	Zhuangjiakou	203.498	355.588	369.839	401.436	384.537	385.421	333.745	374.391	389.195	361.754	435.67	537.604	579.1	551.214	489.402	480.372	508.699	275.908	230.748	324.149	334.324	262.439	0	318.904	419.271	409.726	337.302	456.421	365.809	284.453	316.315	269.72	431.652	460.44	398.256		23	Zhuangjiakou	13.7104	0.816941	0.0181129	-0.0212073		0.000517512	0.816941	0.911417	0.921775	0.0216311
	Chengde	217.573	269.077	520.517	507.25	518.847	502.779	478.116	537.758	194.768	135.811	189.463	260.129	723.287	696.47	633.567	584.855	652.725	389.452	293.782	454.592	440.138	327.733	318.904	0	398.767	450.735	408.489	370.427	424.513	249.773	308.828	172.107	529.224	557.309	503.76		24	Chengde	13.1189	0.347543	0.0429398	-0.00902199		0.00122685	0.347543	0.463391	0.468657	0.0639868
	Cangzhou	285.548	168.973	224.652	158.816	199.752	180.292	202.457	250.114	243.598	283.302	329.061	423.043	370.945	347.81	284.341	198.122	301.717	144.43	219.491	173.161	144.807	211.181	419.271	398.767	0	64.8026	88.955	173.348	63.9235	205.833	197.064	255.694	146.353	174.438	133.881		25	Cangzhou	13.1016	0.333739	-0.132198	-0.00866365		-0.00377709	0.333739	0.298821	0.302217	-0.154774
	Botou	293.087	220.941	178.933	113.097	154.033	134.573	179.154	204.395	295.565	335.27	381.029	475.011	318.77	295.635	232.166	149.808	249.542	134.885	210.713	150.501	115.24	202.402	409.726	450.735	64.8026	0	93.5447	225.315	59.2975	257.801	238.825	307.662	94.1774	122.263	88.162		26	Botou	12.0186	-0.525746	-0.13618	0.013648		-0.00389085	-0.525746	-0.564091	-0.570501	-0.18309
	Renqiu	214.414	178.695	191.094	144.974	172.644	156.577	150.838	211.701	253.32	293.024	338.783	432.765	372.685	347.95	285.047	203.724	303.458	70.1432	132.04	122.193	93.8382	123.729	337.302	408.489	88.955	93.5447	0	183.07	37.8372	190.834	160.152	253.671	148.093	176.179	123.119		27	Renqiu	12.6174	-0.050518	-0.138263	0.00131142		-0.00395037	-0.050518	-0.0906561	-0.0916863	-0.164211
	Huanghua	257.207	140.633	367.144	315.869	353.894	337.345	325.859	387.751	208.171	254.962	293.634	386.613	528.397	505.262	441.793	359.435	459.169	238.139	237.903	301.218	275.088	220.711	456.421	370.427	173.348	225.315	183.07	0	199.094	177.493	168.724	227.354	303.805	331.89	290.934		28	Huanghua	11.8829	-0.633403	0.0497187	0.0164428		0.00142053	-0.633403	-0.511719	-0.517534	0.056464
	Hejian	249.17	194.719	188.745	128.567	164.29	148.223	151.908	209.352	269.343	309.048	354.807	448.789	351.735	328.6	265.131	182.774	282.507	90.9682	166.796	122.613	94.2583	158.485	365.809	424.513	63.9235	59.2975	37.8372	199.094	0	225.59	194.908	281.44	127.143	155.229	106.712		29	Hejian	11.7579	-0.732673	-0.0881783	0.0190197		-0.00251938	-0.732673	-0.729697	-0.737989	-0.130446
	Langfang	82.1711	76.6603	289.738	276.471	288.067	272	247.832	310.345	167.624	162.502	225.035	327.644	492.507	465.69	402.787	355.407	421.946	158.672	73.0331	223.813	209.359	82.2614	284.453	249.773	205.833	257.801	190.834	177.493	225.59	0	61.93	79.5578	301.808	330.596	272.98		30	Langfang	13.0531	0.295284	0.114341	-0.00766539		0.00326689	0.295284	0.472598	0.477969	0.156235
	Bazhou	141.114	67.8917	259.056	245.789	257.386	241.318	217.151	279.663	176.208	206.084	261.671	361.555	461.825	435.009	372.106	324.725	391.264	127.991	95.7854	193.131	178.677	65.0988	316.315	308.828	197.064	238.825	160.152	168.724	194.908	61.93	0	138.613	271.127	299.914	242.298		31	Bazhou	11.5108	-0.928727	0.169892	0.0241092		0.00485406	-0.928727	-0.703593	-0.711589	0.192411
	Sanhe	72.1609	125.865	352.576	339.308	350.905	334.838	310.174	369.817	126.191	94.4965	168.412	270.346	555.345	528.528	465.625	418.244	484.784	221.51	125.84	286.65	272.196	157.633	269.72	172.107	255.694	307.662	253.671	227.354	281.44	79.5578	138.613	0	364.646	393.433	335.818		32	Sanhe	11.4457	-0.980373	0.243341	0.0254499		0.0069526	-0.980373	-0.692011	-0.699875	0.276023
	Hengshui	325.388	299.43	128.362	53.2964	97.0774	75.344	141.507	154.216	374.055	413.759	459.518	553.5	235.879	212.744	149.275	66.9172	166.651	156.968	243.014	130.577	102.408	234.703	431.652	529.224	146.353	94.1774	148.093	303.805	127.143	301.808	271.127	364.646	0	39.3721	37.0928		33	Hengshui	12.8557	0.138644	-0.406622	-0.00359911		-0.0116178	0.138644	-0.132508	-0.134014	-0.497843
	Jizhou	354.176	327.515	139.685	77.99	114.292	95.9179	162.081	164.428	402.14	441.844	487.603	581.586	217.457	195.626	132.157	37.6261	149.533	185.755	271.801	151.151	132.831	263.49	460.44	557.309	174.438	122.263	176.179	331.89	155.229	330.596	299.914	393.433	39.3721	0	70.4306		34	Jizhou	11.6375	-0.828168	-0.218348	0.0214987		-0.00623852	-0.828168	-0.937247	-0.947898	-0.311488
	Shenzhou	296.56	286.559	104.136	33.8321	79.2355	59.3347	114.868	129.597	361.184	400.888	446.647	540.63	257.807	230.99	168.087	90.5318	187.246	123.572	214.186	97.4176	67.2474	205.875	398.256	503.76	133.881	88.162	123.119	290.934	106.712	272.98	242.298	335.818	37.0928	70.4306	0		35	Shenzhou	11.4443	-0.981528	-0.254585	0.0254799		-0.00727386	-0.981528	-1.1218	-1.13455	-0.379862
																																				259.99			Mean	12.681	-3.30846e-15	-0.0916363	8.32667e-17	Sum	-0.0916363	-1.15796e-13	0	-6.97854e-17	-0.12295
	V	Beijing	Tianjin	Shijiazhuang	Xinji	Gaocheng	Jinzhou	Xinle	Luquan	Tangshan	Zunhua	Qian'an	Qinhuangdao	Handan	Wuan	Xingtai	Nangong	Shahe	Baoding	Zhuozhou	Dingzhou	Anguo	Gaobeidian	Zhuangjiakou	Chengde	Cangzhou	Botou	Renqiu	Huanghua	Hejian	Langfang	Bazhou	Sanhe	Hengshui	Jizhou	Shenzhou			Stdevp	1.26002	1	0.173654	0.0259594		0.00110152		0.988763	1	0.216551
	Beijing	0	0.00639489	0.00319164	0.00333276	0.00320875	0.00338318	0.00369118	0.00302518	0.0053501	0.00606922	0.00418968	0.00293586	0.00193766	0.00204386	0.00234539	0.00263861	0.00224454	0.00548689	0.0115496	0.00404215	0.00429297	0.0080641	0.00491406	0.00459616	0.00350204	0.00341195	0.00466387	0.00388791	0.00401332	0.0121697	0.00708645	0.0138579	0.00307325	0.00282346	0.00337199
	Tianjin	0.00639489	0	0.00316512	0.00330386	0.00318195	0.00335339	0.00364913	0.00297132	0.00767055	0.00624916	0.00463324	0.00316741	0.00192785	0.00203295	0.00233104	0.00281642	0.00223139	0.00540898	0.00729553	0.00399971	0.00424512	0.00834178	0.00281224	0.00371641	0.0059181	0.0045261	0.00559613	0.00711072	0.00513561	0.0130446	0.0147293	0.00794503	0.00333968	0.00305329	0.00348968			Moran's I	-0.0259594
	Shijiazhuang	0.00319164	0.00316512	0	0.0124645	0.0272566	0.0169441	0.0221417	0.0359752	0.00235705	0.00224628	0.00196185	0.0016404	0.00469969	0.00540852	0.00809756	0.00694187	0.00700326	0.00752631	0.00434104	0.0134729	0.00924837	0.0044917	0.00270388	0.00192117	0.00445132	0.00558868	0.00523303	0.00272373	0.00529816	0.00345139	0.00386016	0.00283627	0.00779044	0.00715898	0.00960284			(Wz)'Wz	0.00110152
	Xinji	0.00333276	0.00330386	0.0124645	0	0.0199247	0.0351426	0.0107098	0.0094267	0.00258987	0.00234839	0.00212052	0.00176814	0.00424133	0.00478564	0.00684672	0.0108794	0.00605275	0.00788946	0.00459397	0.0121296	0.0137116	0.00477633	0.00249106	0.00197141	0.00629658	0.00884196	0.00689778	0.00316587	0.00777805	0.00361702	0.00406852	0.00294717	0.018763	0.0128222	0.0295577			Mean(nWz)	-0.0916363
	Gaocheng	0.00320875	0.00318195	0.0272566	0.0199247	0	0.0402476	0.0174895	0.0159893	0.00236637	0.00225474	0.0019683	0.00165676	0.00476237	0.00549169	0.00831383	0.00828959	0.00716445	0.00747335	0.00436161	0.0141817	0.0116162	0.00452566	0.00260053	0.00192735	0.00500621	0.00649212	0.00579226	0.00282571	0.00608679	0.00347141	0.00388522	0.00284978	0.0103011	0.0087495	0.0126206			Moran's I for residuals	0.032128
	Jinzhou	0.00338318	0.00335339	0.0169441	0.0351426	0.0402476	0	0.0138002	0.0117826	0.00245989	0.0023395	0.00203258	0.00170346	0.00446277	0.00506947	0.00744289	0.00942101	0.00651401	0.00817792	0.0046903	0.0149108	0.0142817	0.00488055	0.00259457	0.00198894	0.00554656	0.00743093	0.00638664	0.00296433	0.00674659	0.00367647	0.0041439	0.00298652	0.0132725	0.0104256	0.0168535			DW	0.779104
	Xinle	0.00369118	0.00364913	0.0221417	0.0107098	0.0174895	0.0138002	0	0.0152044	0.00261538	0.00248275	0.00213759	0.00176149	0.00399094	0.00449073	0.00621622	0.00580354	0.00555043	0.0111131	0.00533401	0.02944	0.0147338	0.0055332	0.0029963	0.00209154	0.00493932	0.0055818	0.00662963	0.00306881	0.00658292	0.00403499	0.0046051	0.003224	0.0070668	0.00616976	0.00870562			(Wz)'e	0.0294819
	Luquan	0.00302518	0.00297132	0.0359752	0.0094267	0.0159893	0.0117826	0.0152044	0	0.00224787	0.00216253	0.00188562	0.00158676	0.00433101	0.00492595	0.0070618	0.00592429	0.0062149	0.00651575	0.00404663	0.0105452	0.00776795	0.00411117	0.00267101	0.00185957	0.00399818	0.00489249	0.00472365	0.00257898	0.00477665	0.00322222	0.00357573	0.00270404	0.00648442	0.0060817	0.0077162
	Tangshan	0.0053501	0.00767055	0.00235705	0.00258987	0.00236637	0.00245989	0.00261538	0.00224787	0	0.0147224	0.011438	0.00526215	0.00167043	0.00173758	0.00195296	0.00232729	0.00188886	0.00341071	0.00432545	0.00279069	0.00290799	0.00438223	0.00256941	0.00513431	0.00410513	0.00338335	0.00394758	0.00480375	0.00371273	0.00596572	0.00567512	0.00792449	0.00267341	0.0024867	0.00276867			((Wz)'o)2	0.00839722
	Zunhua	0.00606922	0.00624916	0.00224628	0.00234839	0.00225474	0.0023395	0.00248275	0.00216253	0.0147224	0	0.0124511	0.00546678	0.00156654	0.00162545	0.00181242	0.00213043	0.00175709	0.00318355	0.00457781	0.00263675	0.00274122	0.00410808	0.00276431	0.00736318	0.0035298	0.00298267	0.00341269	0.00392216	0.00323575	0.00615377	0.00485239	0.0105824	0.00241687	0.00226324	0.00249446			a2	0.00839722
	Qian'an	0.00418968	0.00463324	0.00196185	0.00212052	0.0019683	0.00203258	0.00213759	0.00188562	0.011438	0.0124511	0	0.00908087	0.00146175	0.00151292	0.00167362	0.00194119	0.00162633	0.00264091	0.003465	0.00225328	0.00232914	0.00326845	0.00229532	0.00527806	0.00303895	0.00262448	0.00295175	0.0034056	0.00281844	0.00444376	0.0038216	0.00593781	0.0021762	0.00205085	0.0022389
	Qinhuangdao	0.00293586	0.00316741	0.0016404	0.00176814	0.00165676	0.00170346	0.00176149	0.00158676	0.00526215	0.00546678	0.00908087	0	0.00128519	0.00132458	0.00144616	0.00164168	0.00141071	0.00208969	0.00255618	0.00183931	0.00190555	0.0024476	0.00186011	0.00384425	0.00236382	0.00210521	0.00231072	0.00258656	0.00222822	0.0030521	0.00276583	0.00369896	0.00180668	0.00171944	0.00184969
	Handan	0.00193766	0.00192785	0.00469969	0.00424133	0.00476237	0.00446277	0.00399094	0.00433101	0.00167043	0.00156654	0.00146175	0.00128519	0	0.0224322	0.0106967	0.00548704	0.0123199	0.00296552	0.00230567	0.00358982	0.00344202	0.00235072	0.00172682	0.00138258	0.00269582	0.00313706	0.00268323	0.00189252	0.00284305	0.00203043	0.00216532	0.00180068	0.00423947	0.0045986	0.00387887
	Wuan	0.00204386	0.00203295	0.00540852	0.00478564	0.00549169	0.00506947	0.00449073	0.00492595	0.00173758	0.00162545	0.00151292	0.00132458	0.0224322	0	0.0152437	0.00591571	0.0166261	0.00323287	0.00245812	0.00398917	0.00379204	0.00250887	0.00181418	0.00143581	0.00287513	0.00338255	0.00287398	0.00197917	0.00304321	0.00214735	0.0022988	0.00189205	0.00470049	0.0051118	0.00432918
	Xingtai	0.00234539	0.00233104	0.00809756	0.00684672	0.00831383	0.00744289	0.00621622	0.0070618	0.00195296	0.00181242	0.00167362	0.00144616	0.0106967	0.0152437	0	0.00947218	0.0385687	0.00404022	0.00290703	0.00529473	0.00497991	0.00297901	0.00204331	0.00157837	0.0035169	0.00430727	0.00350819	0.0022635	0.00377172	0.0024827	0.00268741	0.00214765	0.00669906	0.00756676	0.00594928
	Nangong	0.00263861	0.00281642	0.00694187	0.0108794	0.00828959	0.00942101	0.00580354	0.00592429	0.00232729	0.00213043	0.00194119	0.00164168	0.00548704	0.00591571	0.00947218	0	0.00832655	0.00486175	0.0033714	0.00619661	0.00653886	0.00346859	0.00208172	0.00170983	0.00504739	0.00667521	0.00490861	0.00278214	0.00547124	0.00281368	0.00307953	0.00239095	0.0149438	0.0265773	0.0110458
	Shahe	0.00224454	0.00223139	0.00700326	0.00605275	0.00716445	0.00651401	0.00555043	0.0062149	0.00188886	0.00175709	0.00162633	0.00141071	0.0123199	0.0166261	0.0385687	0.00832655	0	0.00374802	0.00275367	0.00480391	0.00454616	0.00281816	0.0019658	0.00153204	0.00331436	0.00400735	0.00329535	0.00217785	0.00353973	0.00236997	0.00255582	0.00206278	0.00600057	0.00668749	0.00534056
	Baoding	0.00548689	0.00540898	0.00752631	0.00788946	0.00747335	0.00817792	0.0111131	0.00651575	0.00341071	0.00318355	0.00264091	0.00208969	0.00296552	0.00323287	0.00404022	0.00486175	0.00374802	0	0.0100122	0.0144182	0.0167674	0.0109209	0.0036244	0.00256771	0.00692376	0.00741371	0.0142566	0.00419923	0.0109928	0.00630229	0.00781307	0.00451447	0.00637072	0.00538342	0.00809244
	Zhuozhou	0.0115496	0.00729553	0.00434104	0.00459397	0.00436161	0.0046903	0.00533401	0.00404663	0.00432545	0.00457781	0.003465	0.00255618	0.00230567	0.00245812	0.00290703	0.0033714	0.00275367	0.0100122	0	0.00605992	0.00664166	0.0232602	0.00433373	0.00340388	0.00455599	0.00474579	0.00757348	0.0042034	0.00599535	0.0136924	0.01044	0.00794658	0.00411499	0.00367916	0.00466884
	Dingzhou	0.00404215	0.00399971	0.0134729	0.0121296	0.0141817	0.0149108	0.02944	0.0105452	0.00279069	0.00263675	0.00225328	0.00183931	0.00358982	0.00398917	0.00529473	0.00619661	0.00480391	0.0144182	0.00605992	0	0.0259231	0.00638131	0.003085	0.00219977	0.00577496	0.00664447	0.00818379	0.00331985	0.00815576	0.00446802	0.00517783	0.00348857	0.00765832	0.00661591	0.0102651
	Anguo	0.00429297	0.00424512	0.00924837	0.0137116	0.0116162	0.0142817	0.0147338	0.00776795	0.00290799	0.00274122	0.00232914	0.00190555	0.00344202	0.00379204	0.00497991	0.00653886	0.00454616	0.0167674	0.00664166	0.0259231	0	0.00702969	0.00299111	0.00227201	0.00690575	0.00867753	0.0106566	0.00363521	0.0106092	0.00477648	0.00559668	0.00367382	0.00976486	0.00752838	0.0148705
	Gaobeidian	0.0080641	0.00834178	0.0044917	0.00477633	0.00452566	0.00488055	0.0055332	0.00411117	0.00438223	0.00410808	0.00326845	0.0024476	0.00235072	0.00250887	0.00297901	0.00346859	0.00281816	0.0109209	0.0232602	0.00638131	0.00702969	0	0.00381041	0.00305126	0.00473529	0.00494066	0.00808219	0.00453081	0.00630975	0.0121564	0.0153613	0.00634385	0.0042607	0.00379521	0.00485732
	Zhuangjiakou	0.00491406	0.00281224	0.00270388	0.00249106	0.00260053	0.00259457	0.0029963	0.00267101	0.00256941	0.00276431	0.00229532	0.00186011	0.00172682	0.00181418	0.00204331	0.00208172	0.0019658	0.0036244	0.00433373	0.003085	0.00299111	0.00381041	0	0.00313574	0.00238509	0.00244065	0.0029647	0.00219096	0.00273367	0.00351551	0.0031614	0.00370755	0.00231668	0.00217184	0.00251095
	Chengde	0.00459616	0.00371641	0.00192117	0.00197141	0.00192735	0.00198894	0.00209154	0.00185957	0.00513431	0.00736318	0.00527806	0.00384425	0.00138258	0.00143581	0.00157837	0.00170983	0.00153204	0.00256771	0.00340388	0.00219977	0.00227201	0.00305126	0.00313574	0	0.00250773	0.0022186	0.00244805	0.00269959	0.00235564	0.00400363	0.00323805	0.00581035	0.00188956	0.00179434	0.00198507
	Cangzhou	0.00350204	0.0059181	0.00445132	0.00629658	0.00500621	0.00554656	0.00493932	0.00399818	0.00410513	0.0035298	0.00303895	0.00236382	0.00269582	0.00287513	0.0035169	0.00504739	0.00331436	0.00692376	0.00455599	0.00577496	0.00690575	0.00473529	0.00238509	0.00250773	0	0.0154315	0.0112416	0.00576875	0.0156437	0.0048583	0.00507448	0.00391092	0.00683279	0.00573268	0.00746931
	Botou	0.00341195	0.0045261	0.00558868	0.00884196	0.00649212	0.00743093	0.0055818	0.00489249	0.00338335	0.00298267	0.00262448	0.00210521	0.00313706	0.00338255	0.00430727	0.00667521	0.00400735	0.00741371	0.00474579	0.00664447	0.00867753	0.00494066	0.00244065	0.0022186	0.0154315	0	0.0106901	0.00443822	0.0168641	0.00387896	0.00418716	0.00325032	0.0106183	0.0081791	0.0113428
	Renqiu	0.00466387	0.00559613	0.00523303	0.00689778	0.00579226	0.00638664	0.00662963	0.00472365	0.00394758	0.00341269	0.00295175	0.00231072	0.00268323	0.00287398	0.00350819	0.00490861	0.00329535	0.0142566	0.00757348	0.00818379	0.0106566	0.00808219	0.0029647	0.00244805	0.0112416	0.0106901	0	0.0054624	0.026429	0.00524016	0.00624406	0.00394211	0.0067525	0.00567606	0.00812222
	Huanghua	0.00388791	0.00711072	0.00272373	0.00316587	0.00282571	0.00296433	0.00306881	0.00257898	0.00480375	0.00392216	0.0034056	0.00258656	0.00189252	0.00197917	0.0022635	0.00278214	0.00217785	0.00419923	0.0042034	0.00331985	0.00363521	0.00453081	0.00219096	0.00269959	0.00576875	0.00443822	0.0054624	0	0.00502277	0.00563403	0.00592683	0.00439843	0.00329159	0.00301305	0.00343721
	Hejian	0.00401332	0.00513561	0.00529816	0.00777805	0.00608679	0.00674659	0.00658292	0.00477665	0.00371273	0.00323575	0.00281844	0.00222822	0.00284305	0.00304321	0.00377172	0.00547124	0.00353973	0.0109928	0.00599535	0.00815576	0.0106092	0.00630975	0.00273367	0.00235564	0.0156437	0.0168641	0.026429	0.00502277	0	0.00443282	0.00513062	0.00355316	0.00786515	0.00644211	0.00937103
	Langfang	0.0121697	0.0130446	0.00345139	0.00361702	0.00347141	0.00367647	0.00403499	0.00322222	0.00596572	0.00615377	0.00444376	0.0030521	0.00203043	0.00214735	0.0024827	0.00281368	0.00236997	0.00630229	0.0136924	0.00446802	0.00477648	0.0121564	0.00351551	0.00400363	0.0048583	0.00387896	0.00524016	0.00563403	0.00443282	0	0.0161473	0.0125695	0.00331336	0.00302484	0.00366327
	Bazhou	0.00708645	0.0147293	0.00386016	0.00406852	0.00388522	0.0041439	0.0046051	0.00357573	0.00567512	0.00485239	0.0038216	0.00276583	0.00216532	0.0022988	0.00268741	0.00307953	0.00255582	0.00781307	0.01044	0.00517783	0.00559668	0.0153613	0.0031614	0.00323805	0.00507448	0.00418716	0.00624406	0.00592683	0.00513062	0.0161473	0	0.00721435	0.00368831	0.00333429	0.00412714
	Sanhe	0.0138579	0.00794503	0.00283627	0.00294717	0.00284978	0.00298652	0.003224	0.00270404	0.00792449	0.0105824	0.00593781	0.00369896	0.00180068	0.00189205	0.00214765	0.00239095	0.00206278	0.00451447	0.00794658	0.00348857	0.00367382	0.00634385	0.00370755	0.00581035	0.00391092	0.00325032	0.00394211	0.00439843	0.00355316	0.0125695	0.00721435	0	0.00274239	0.00254173	0.00297781
	Hengshui	0.00307325	0.00333968	0.00779044	0.018763	0.0103011	0.0132725	0.0070668	0.00648442	0.00267341	0.00241687	0.0021762	0.00180668	0.00423947	0.00470049	0.00669906	0.0149438	0.00600057	0.00637072	0.00411499	0.00765832	0.00976486	0.0042607	0.00231668	0.00188956	0.00683279	0.0106183	0.0067525	0.00329159	0.00786515	0.00331336	0.00368831	0.00274239	0	0.0253987	0.0269594
	Jizhou	0.00282346	0.00305329	0.00715898	0.0128222	0.0087495	0.0104256	0.00616976	0.0060817	0.0024867	0.00226324	0.00205085	0.00171944	0.0045986	0.0051118	0.00756676	0.0265773	0.00668749	0.00538342	0.00367916	0.00661591	0.00752838	0.00379521	0.00217184	0.00179434	0.00573268	0.0081791	0.00567606	0.00301305	0.00644211	0.00302484	0.00333429	0.00254173	0.0253987	0	0.0141984
	Shenzhou	0.00337199	0.00348968	0.00960284	0.0295577	0.0126206	0.0168535	0.00870562	0.0077162	0.00276867	0.00249446	0.0022389	0.00184969	0.00387887	0.00432918	0.00594928	0.0110458	0.00534056	0.00809244	0.00466884	0.0102651	0.0148705	0.00485732	0.00251095	0.00198507	0.00746931	0.0113428	0.00812222	0.00343721	0.00937103	0.00366327	0.00412714	0.00297781	0.0269594	0.0141984	0
																																				6.90069
	W	Beijing	Tianjin	Shijiazhuang	Xinji	Gaocheng	Jinzhou	Xinle	Luquan	Tangshan	Zunhua	Qian'an	Qinhuangdao	Handan	Wuan	Xingtai	Nangong	Shahe	Baoding	Zhuozhou	Dingzhou	Anguo	Gaobeidian	Zhuangjiakou	Chengde	Cangzhou	Botou	Renqiu	Huanghua	Hejian	Langfang	Bazhou	Sanhe	Hengshui	Jizhou	Shenzhou
	Beijing	0	0.000926703	0.000462511	0.000482961	0.000464991	0.000490267	0.0005349	0.000438388	0.0007753	0.00087951	0.00060714	0.000425445	0.000280792	0.000296182	0.000339878	0.00038237	0.000325263	0.000795123	0.00167369	0.000585761	0.000622107	0.00116859	0.000712112	0.000666044	0.000507492	0.000494437	0.000675856	0.00056341	0.000581583	0.00176355	0.00102692	0.0020082	0.000445354	0.000409156	0.000488646
	Tianjin	0.000926703	0	0.000458668	0.000478772	0.000461106	0.000485951	0.000528807	0.000430584	0.00111156	0.000905585	0.000671417	0.000458999	0.000279371	0.000294601	0.000337799	0.000408136	0.000323357	0.000783832	0.00105722	0.00057961	0.000615174	0.00120883	0.000407531	0.000538557	0.000857611	0.000655891	0.000810953	0.00103044	0.000744217	0.00189033	0.00213448	0.00115134	0.000483963	0.000442462	0.0005057
	Shijiazhuang	0.000462511	0.000458668	0	0.00180626	0.00394984	0.00245543	0.00320862	0.00521328	0.000341567	0.000325515	0.000284298	0.000237716	0.000681047	0.000783765	0.00117344	0.00100597	0.00101486	0.00109066	0.000629073	0.0019524	0.00134021	0.000650906	0.000391827	0.000278402	0.000645055	0.000809873	0.000758335	0.000394704	0.000767773	0.000500152	0.000559388	0.000411013	0.00112894	0.00103743	0.00139158
	Xinji	0.000482961	0.000478772	0.00180626	0	0.00288735	0.00509263	0.00155199	0.00136605	0.000375307	0.000340313	0.000307291	0.000256227	0.000614624	0.000693503	0.00099218	0.00157657	0.000877123	0.00114329	0.000665726	0.00175774	0.00198699	0.000692153	0.000360987	0.000285684	0.000912457	0.00128132	0.000999579	0.000458776	0.00112714	0.000524153	0.000589583	0.000427084	0.002719	0.0018581	0.0042833
	Gaocheng	0.000464991	0.000461106	0.00394984	0.00288735	0	0.0058324	0.00253446	0.00231706	0.000342918	0.000326742	0.000285233	0.000240086	0.00069013	0.000795819	0.00120478	0.00120127	0.00103822	0.00108299	0.000632055	0.00205511	0.00168333	0.000655828	0.000376851	0.000279299	0.000725465	0.000940794	0.000839375	0.000409482	0.000882056	0.000503053	0.00056302	0.00041297	0.00149276	0.00126792	0.00182889
	Jinzhou	0.000490267	0.000485951	0.00245543	0.00509263	0.0058324	0	0.00199984	0.00170745	0.000356471	0.000339024	0.000294548	0.000246854	0.000646714	0.000734632	0.00107857	0.00136523	0.000943966	0.00118509	0.000679686	0.00216077	0.0020696	0.000707256	0.000375987	0.000288224	0.000803769	0.00107684	0.000925508	0.00042957	0.00097767	0.000532769	0.000600506	0.000432786	0.00192335	0.0015108	0.0024423
	Xinle	0.0005349	0.000528807	0.00320862	0.00155199	0.00253446	0.00199984	0	0.00220331	0.000379003	0.000359784	0.000309765	0.000255263	0.00057834	0.000650765	0.000900812	0.00084101	0.000804331	0.00161044	0.000772968	0.00426625	0.00213512	0.000801834	0.000434203	0.000303092	0.000715773	0.000808876	0.00096072	0.000444712	0.000953951	0.000584723	0.00066734	0.0004672	0.00102407	0.00089408	0.00126156
	Luquan	0.000438388	0.000430584	0.00521328	0.00136605	0.00231706	0.00170745	0.00220331	0	0.000325745	0.000313379	0.000273251	0.000229943	0.00062762	0.000713834	0.00102335	0.000858507	0.00090062	0.000944218	0.00058641	0.00152813	0.00112568	0.000595762	0.000387064	0.000269476	0.000579388	0.000708987	0.000684518	0.000373728	0.0006922	0.000466942	0.00051817	0.000391851	0.000939677	0.000881318	0.00111818
	Tangshan	0.0007753	0.00111156	0.000341567	0.000375307	0.000342918	0.000356471	0.000379003	0.000325745	0	0.00213346	0.00165752	0.000762555	0.000242068	0.000251799	0.00028301	0.000337254	0.000273721	0.000494257	0.000626814	0.000404408	0.000421406	0.000635043	0.000372341	0.000744029	0.000594887	0.000490291	0.000572057	0.000696127	0.000538024	0.000864511	0.0008224	0.00114836	0.000387412	0.000360355	0.000401217
	Zunhua	0.00087951	0.000905585	0.000325515	0.000340313	0.000326742	0.000339024	0.000359784	0.000313379	0.00213346	0	0.00180433	0.000792209	0.000227012	0.000235548	0.000262644	0.000308727	0.000254625	0.000461338	0.000663384	0.000382099	0.000397239	0.000595315	0.000400585	0.00106702	0.000511515	0.000432228	0.000494544	0.000568372	0.000468902	0.000891762	0.000703175	0.00153353	0.000350236	0.000327973	0.00036148
	Qian'an	0.00060714	0.000671417	0.000284298	0.000307291	0.000285233	0.000294548	0.000309765	0.000273251	0.00165752	0.00180433	0	0.00131594	0.000211827	0.000219242	0.00024253	0.000281304	0.000235676	0.000382703	0.000502124	0.00032653	0.000337523	0.000473641	0.000332621	0.000764861	0.000440384	0.000380321	0.000427747	0.000493517	0.000408429	0.000643959	0.0005538	0.000860466	0.000315359	0.000297195	0.000324447
	Qinhuangdao	0.000425445	0.000458999	0.000237716	0.000256227	0.000240086	0.000246854	0.000255263	0.000229943	0.000762555	0.000792209	0.00131594	0	0.000186242	0.000191949	0.000209567	0.000237902	0.00020443	0.000302823	0.000370424	0.000266541	0.000276139	0.000354689	0.000269554	0.000557082	0.000342549	0.000305073	0.000334854	0.000374827	0.000322898	0.000442289	0.000400806	0.000536028	0.000261812	0.000249169	0.000268045
	Handan	0.000280792	0.000279371	0.000681047	0.000614624	0.00069013	0.000646714	0.00057834	0.00062762	0.000242068	0.000227012	0.000211827	0.000186242	0	0.00325073	0.00155009	0.000795144	0.00178532	0.000429743	0.000334122	0.000520213	0.000498794	0.00034065	0.000250239	0.000200354	0.000390659	0.000454602	0.000388835	0.000274251	0.000411995	0.000294236	0.000313783	0.000260943	0.000614354	0.000666398	0.000562099
	Wuan	0.000296182	0.000294601	0.000783765	0.000693503	0.000795819	0.000734632	0.000650765	0.000713834	0.000251799	0.000235548	0.000219242	0.000191949	0.00325073	0	0.00220902	0.000857264	0.00240935	0.000468485	0.000356214	0.000578083	0.000549517	0.000363569	0.000262898	0.000208068	0.000416644	0.000490176	0.000416477	0.000286808	0.000441001	0.000311179	0.000333127	0.000274183	0.000681163	0.000740766	0.000627356
	Xingtai	0.000339878	0.000337799	0.00117344	0.00099218	0.00120478	0.00107857	0.000900812	0.00102335	0.00028301	0.000262644	0.00024253	0.000209567	0.00155009	0.00220902	0	0.00137264	0.00558911	0.000585481	0.000421268	0.000767276	0.000721654	0.000431697	0.000296103	0.000228726	0.000509645	0.00062418	0.000508383	0.000328012	0.000546571	0.000359776	0.000389441	0.000311223	0.000970781	0.00109652	0.00086213
	Nangong	0.00038237	0.000408136	0.00100597	0.00157657	0.00120127	0.00136523	0.00084101	0.000858507	0.000337254	0.000308727	0.000281304	0.000237902	0.000795144	0.000857264	0.00137264	0	0.00120663	0.000704531	0.00048856	0.00089797	0.000947567	0.000502644	0.000301669	0.000247776	0.000731433	0.000967326	0.000711322	0.000403169	0.000792855	0.000407739	0.000446264	0.00034648	0.00216556	0.0038514	0.00160069
	Shahe	0.000325263	0.000323357	0.00101486	0.000877123	0.00103822	0.000943966	0.000804331	0.00090062	0.000273721	0.000254625	0.000235676	0.00020443	0.00178532	0.00240935	0.00558911	0.00120663	0	0.000543137	0.000399043	0.00069615	0.000658799	0.000408389	0.00028487	0.000222012	0.000480294	0.000580717	0.00047754	0.000315599	0.000512953	0.00034344	0.000370371	0.000298923	0.000869561	0.000969105	0.000773918
	Baoding	0.000795123	0.000783832	0.00109066	0.00114329	0.00108299	0.00118509	0.00161044	0.000944218	0.000494257	0.000461338	0.000382703	0.000302823	0.000429743	0.000468485	0.000585481	0.000704531	0.000543137	0	0.0014509	0.00208939	0.00242982	0.00158259	0.000525223	0.000372095	0.00100334	0.00107434	0.00206596	0.000608523	0.00159301	0.000913285	0.00113222	0.000654206	0.000923201	0.000780129	0.0011727
	Zhuozhou	0.00167369	0.00105722	0.000629073	0.000665726	0.000632055	0.000679686	0.000772968	0.00058641	0.000626814	0.000663384	0.000502124	0.000370424	0.000334122	0.000356214	0.000421268	0.00048856	0.000399043	0.0014509	0	0.000878163	0.000962464	0.00337072	0.000628015	0.000493267	0.000660222	0.000687728	0.0010975	0.000609128	0.000868805	0.00198421	0.00151289	0.00115156	0.000596316	0.000533158	0.000676576
	Dingzhou	0.000585761	0.00057961	0.0019524	0.00175774	0.00205511	0.00216077	0.00426625	0.00152813	0.000404408	0.000382099	0.00032653	0.000266541	0.000520213	0.000578083	0.000767276	0.00089797	0.00069615	0.00208939	0.000878163	0	0.00375659	0.000924736	0.000447057	0.000318776	0.000836868	0.00096287	0.00118594	0.00048109	0.00118188	0.000647475	0.000750336	0.00050554	0.00110979	0.000958732	0.00148755
	Anguo	0.000622107	0.000615174	0.00134021	0.00198699	0.00168333	0.0020696	0.00213512	0.00112568	0.000421406	0.000397239	0.000337523	0.000276139	0.000498794	0.000549517	0.000721654	0.000947567	0.000658799	0.00242982	0.000962464	0.00375659	0	0.00101869	0.000433452	0.000329245	0.00100073	0.00125749	0.00154429	0.000526789	0.00153741	0.000692175	0.000811033	0.000532384	0.00141506	0.00109096	0.00215493
	Gaobeidian	0.00116859	0.00120883	0.000650906	0.000692153	0.000655828	0.000707256	0.000801834	0.000595762	0.000635043	0.000595315	0.000473641	0.000354689	0.00034065	0.000363569	0.000431697	0.000502644	0.000408389	0.00158259	0.00337072	0.000924736	0.00101869	0	0.000552178	0.000442168	0.000686205	0.000715967	0.00117122	0.000656575	0.000914365	0.00176162	0.00222605	0.000919307	0.000617432	0.000549975	0.000703889
	Zhuangjiakou	0.000712112	0.000407531	0.000391827	0.000360987	0.000376851	0.000375987	0.000434203	0.000387064	0.000372341	0.000400585	0.000332621	0.000269554	0.000250239	0.000262898	0.000296103	0.000301669	0.00028487	0.000525223	0.000628015	0.000447057	0.000433452	0.000552178	0	0.000454409	0.000345631	0.000353683	0.000429625	0.000317499	0.000396144	0.000509444	0.000458129	0.000537272	0.000335717	0.000314728	0.000363869
	Chengde	0.000666044	0.000538557	0.000278402	0.000285684	0.000279299	0.000288224	0.000303092	0.000269476	0.000744029	0.00106702	0.000764861	0.000557082	0.000200354	0.000208068	0.000228726	0.000247776	0.000222012	0.000372095	0.000493267	0.000318776	0.000329245	0.000442168	0.000454409	0	0.000363403	0.000321504	0.000354754	0.000391206	0.000341363	0.000580179	0.000469236	0.000841995	0.000273822	0.000260023	0.000287663
	Cangzhou	0.000507492	0.000857611	0.000645055	0.000912457	0.000725465	0.000803769	0.000715773	0.000579388	0.000594887	0.000511515	0.000440384	0.000342549	0.000390659	0.000416644	0.000509645	0.000731433	0.000480294	0.00100334	0.000660222	0.000836868	0.00100073	0.000686205	0.000345631	0.000363403	0	0.00223622	0.00162906	0.000835968	0.00226698	0.000704032	0.000735359	0.000566744	0.000990162	0.000830741	0.0010824
	Botou	0.000494437	0.000655891	0.000809873	0.00128132	0.000940794	0.00107684	0.000808876	0.000708987	0.000490291	0.000432228	0.000380321	0.000305073	0.000454602	0.000490176	0.00062418	0.000967326	0.000580717	0.00107434	0.000687728	0.00096287	0.00125749	0.000715967	0.000353683	0.000321504	0.00223622	0	0.00154913	0.000643157	0.00244383	0.000562113	0.000606774	0.000471014	0.00153872	0.00118526	0.00164371
	Renqiu	0.000675856	0.000810953	0.000758335	0.000999579	0.000839375	0.000925508	0.00096072	0.000684518	0.000572057	0.000494544	0.000427747	0.000334854	0.000388835	0.000416477	0.000508383	0.000711322	0.00047754	0.00206596	0.0010975	0.00118594	0.00154429	0.00117122	0.000429625	0.000354754	0.00162906	0.00154913	0	0.000791574	0.00382991	0.000759368	0.000904846	0.000571263	0.000978526	0.000822535	0.00117702
	Huanghua	0.00056341	0.00103044	0.000394704	0.000458776	0.000409482	0.00042957	0.000444712	0.000373728	0.000696127	0.000568372	0.000493517	0.000374827	0.000274251	0.000286808	0.000328012	0.000403169	0.000315599	0.000608523	0.000609128	0.00048109	0.000526789	0.000656575	0.000317499	0.000391206	0.000835968	0.000643157	0.000791574	0	0.000727865	0.000816445	0.000858876	0.000637391	0.000476995	0.00043663	0.000498096
	Hejian	0.000581583	0.000744217	0.000767773	0.00112714	0.000882056	0.00097767	0.000953951	0.0006922	0.000538024	0.000468902	0.000408429	0.000322898	0.000411995	0.000441001	0.000546571	0.000792855	0.000512953	0.00159301	0.000868805	0.00118188	0.00153741	0.000914365	0.000396144	0.000341363	0.00226698	0.00244383	0.00382991	0.000727865	0	0.000642374	0.000743494	0.000514899	0.00113976	0.000933546	0.00135798
	Langfang	0.00176355	0.00189033	0.000500152	0.000524153	0.000503053	0.000532769	0.000584723	0.000466942	0.000864511	0.000891762	0.000643959	0.000442289	0.000294236	0.000311179	0.000359776	0.000407739	0.00034344	0.000913285	0.00198421	0.000647475	0.000692175	0.00176162	0.000509444	0.000580179	0.000704032	0.000562113	0.000759368	0.000816445	0.000642374	0	0.00233995	0.00182148	0.00048015	0.00043834	0.000530856
	Bazhou	0.00102692	0.00213448	0.000559388	0.000589583	0.00056302	0.000600506	0.00066734	0.00051817	0.0008224	0.000703175	0.0005538	0.000400806	0.000313783	0.000333127	0.000389441	0.000446264	0.000370371	0.00113222	0.00151289	0.000750336	0.000811033	0.00222605	0.000458129	0.000469236	0.000735359	0.000606774	0.000904846	0.000858876	0.000743494	0.00233995	0	0.00104545	0.000534485	0.000483183	0.000598077
	Sanhe	0.0020082	0.00115134	0.000411013	0.000427084	0.00041297	0.000432786	0.0004672	0.000391851	0.00114836	0.00153353	0.000860466	0.000536028	0.000260943	0.000274183	0.000311223	0.00034648	0.000298923	0.000654206	0.00115156	0.00050554	0.000532384	0.000919307	0.000537272	0.000841995	0.000566744	0.000471014	0.000571263	0.000637391	0.000514899	0.00182148	0.00104545	0	0.000397408	0.00036833	0.000431523
	Hengshui	0.000445354	0.000483963	0.00112894	0.002719	0.00149276	0.00192335	0.00102407	0.000939677	0.000387412	0.000350236	0.000315359	0.000261812	0.000614354	0.000681163	0.000970781	0.00216556	0.000869561	0.000923201	0.000596316	0.00110979	0.00141506	0.000617432	0.000335717	0.000273822	0.000990162	0.00153872	0.000978526	0.000476995	0.00113976	0.00048015	0.000534485	0.000397408	0	0.00368061	0.00390677
	Jizhou	0.000409156	0.000442462	0.00103743	0.0018581	0.00126792	0.0015108	0.00089408	0.000881318	0.000360355	0.000327973	0.000297195	0.000249169	0.000666398	0.000740766	0.00109652	0.0038514	0.000969105	0.000780129	0.000533158	0.000958732	0.00109096	0.000549975	0.000314728	0.000260023	0.000830741	0.00118526	0.000822535	0.00043663	0.000933546	0.00043834	0.000483183	0.00036833	0.00368061	0	0.00205753
	Shenzhou	0.000488646	0.0005057	0.00139158	0.0042833	0.00182889	0.0024423	0.00126156	0.00111818	0.000401217	0.00036148	0.000324447	0.000268045	0.000562099	0.000627356	0.00086213	0.00160069	0.000773918	0.0011727	0.000676576	0.00148755	0.00215493	0.000703889	0.000363869	0.000287663	0.0010824	0.00164371	0.00117702	0.000498096	0.00135798	0.000530856	0.000598077	0.000431523	0.00390677	0.00205753	0
																																				1
	zzT	Beijing	Tianjin	Shijiazhuang	Xinji	Gaocheng	Jinzhou	Xinle	Luquan	Tangshan	Zunhua	Qian'an	Qinhuangdao	Handan	Wuan	Xingtai	Nangong	Shahe	Baoding	Zhuozhou	Dingzhou	Anguo	Gaobeidian	Zhuangjiakou	Chengde	Cangzhou	Botou	Renqiu	Huanghua	Hejian	Langfang	Bazhou	Sanhe	Hengshui	Jizhou	Shenzhou
	Beijing	9.47585	8.10018	5.24908	-1.23004	-1.61716	-2.87229	-2.52675	-2.6062	3.97655	-1.57898	-1.4713	2.65108	3.04281	-2.08079	1.67286	-2.19177	-1.63281	2.72267	-0.99825	-0.408921	-2.56179	-1.63515	2.51478	1.06984	1.02734	-1.6184	-0.155509	-1.9498	-2.25538	0.908969	-2.85889	-3.01787	0.426785	-2.54934	-3.02142
	Tianjin	8.10018	6.92423	4.48704	-1.05147	-1.38239	-2.4553	-2.15993	-2.22784	3.39925	-1.34975	-1.2577	2.26621	2.60107	-1.77871	1.43	-1.87358	-1.39576	2.32741	-0.853328	-0.349556	-2.18988	-1.39776	2.14969	0.914522	0.878198	-1.38344	-0.132933	-1.66673	-1.92795	0.777009	-2.44385	-2.57975	0.364826	-2.17924	-2.58279
	Shijiazhuang	5.24908	4.48704	2.90769	-0.681372	-0.895814	-1.59109	-1.39968	-1.44369	2.20278	-0.874664	-0.815016	1.46855	1.68555	-1.15264	0.926669	-1.21411	-0.904481	1.5082	-0.552973	-0.226519	-1.41909	-0.905779	1.39304	0.592628	0.56909	-0.896499	-0.0861431	-1.08008	-1.24935	0.503517	-1.58366	-1.67173	0.236415	-1.41219	-1.6737
	Xinji	-1.23004	-1.05147	-0.681372	0.159669	0.20992	0.372846	0.327992	0.338305	-0.516187	0.204964	0.190986	-0.344132	-0.394981	0.270102	-0.21715	0.284509	0.211951	-0.353424	0.129581	0.0530812	0.332541	0.212255	-0.326438	-0.138873	-0.133357	0.210081	0.0201863	0.253099	0.292766	-0.117991	0.371106	0.391743	-0.0554001	0.330924	0.392205
	Gaocheng	-1.61716	-1.38239	-0.895814	0.20992	0.275986	0.490189	0.431219	0.444778	-0.678642	0.26947	0.251094	-0.452437	-0.51929	0.355109	-0.285492	0.37405	0.278657	-0.464654	0.170363	0.069787	0.437199	0.279056	-0.429175	-0.18258	-0.175328	0.276198	0.0265394	0.332755	0.384906	-0.155126	0.487901	0.515033	-0.0728357	0.435073	0.51564
	Jinzhou	-2.87229	-2.4553	-1.59109	0.372846	0.490189	0.870641	0.765902	0.789984	-1.20536	0.478615	0.445976	-0.803589	-0.922329	0.630722	-0.507072	0.664363	0.494931	-0.825288	0.302587	0.123951	0.776523	0.495641	-0.762272	-0.324286	-0.311405	0.490564	0.0471374	0.591017	0.683644	-0.275524	0.866578	0.914768	-0.129366	0.772748	0.915846
	Xinle	-2.52675	-2.15993	-1.39968	0.327992	0.431219	0.765902	0.673763	0.694948	-1.06035	0.421038	0.392325	-0.706916	-0.811372	0.554845	-0.446071	0.584439	0.435391	-0.726005	0.266185	0.10904	0.683107	0.436015	-0.67057	-0.285274	-0.273943	0.431549	0.0414668	0.519917	0.601401	-0.242378	0.762328	0.80472	-0.113803	0.679786	0.805668
	Luquan	-2.6062	-2.22784	-1.44369	0.338305	0.444778	0.789984	0.694948	0.7168	-1.09369	0.434276	0.404661	-0.729144	-0.836884	0.572292	-0.460097	0.602816	0.449081	-0.748833	0.274555	0.112468	0.704586	0.449725	-0.691655	-0.294244	-0.282557	0.445118	0.0427706	0.536265	0.620311	-0.249999	0.786298	0.830023	-0.117381	0.70116	0.831001
	Tangshan	3.97655	3.39925	2.20278	-0.516187	-0.678642	-1.20536	-1.06035	-1.09369	1.66876	-0.66262	-0.617432	1.11253	1.27692	-0.873204	0.702017	-0.919777	-0.685208	1.14257	-0.418916	-0.171604	-1.07506	-0.686191	1.05533	0.448958	0.431125	-0.679162	-0.0652595	-0.818234	-0.946471	0.38145	-1.19973	-1.26645	0.179101	-1.06983	-1.26794
	Zunhua	-1.57898	-1.34975	-0.874664	0.204964	0.26947	0.478615	0.421038	0.434276	-0.66262	0.263108	0.245166	-0.441755	-0.50703	0.346725	-0.278752	0.365219	0.272077	-0.453684	0.16634	0.0681393	0.426876	0.272468	-0.419042	-0.178269	-0.171188	0.269677	0.0259128	0.324898	0.375818	-0.151463	0.476382	0.502873	-0.0711161	0.424801	0.503466
	Qian'an	-1.4713	-1.2577	-0.815016	0.190986	0.251094	0.445976	0.392325	0.404661	-0.617432	0.245166	0.228447	-0.41163	-0.472453	0.32308	-0.259742	0.340313	0.253523	-0.422745	0.154997	0.0634926	0.397766	0.253887	-0.390466	-0.166112	-0.159514	0.251286	0.0241456	0.302742	0.350189	-0.141134	0.443895	0.46858	-0.0662663	0.395832	0.469132
	Qinhuangdao	2.65108	2.26621	1.46855	-0.344132	-0.452437	-0.803589	-0.706916	-0.729144	1.11253	-0.441755	-0.41163	0.741701	0.851296	-0.582147	0.46802	-0.613197	-0.456814	0.761729	-0.279283	-0.114405	-0.71672	-0.45747	0.703566	0.299311	0.287423	-0.452783	-0.0435072	-0.5455	-0.630993	0.254305	-0.799839	-0.844317	0.119403	-0.713235	-0.845312
	Handan	3.04281	2.60107	1.68555	-0.394981	-0.51929	-0.922329	-0.811372	-0.836884	1.27692	-0.50703	-0.472453	0.851296	0.977086	-0.668167	0.537176	-0.703804	-0.524314	0.874284	-0.320551	-0.13131	-0.822624	-0.525067	0.807527	0.343538	0.329893	-0.519688	-0.0499359	-0.626104	-0.72423	0.291881	-0.918025	-0.969076	0.137046	-0.818624	-0.970217
	Wuan	-2.08079	-1.77871	-1.15264	0.270102	0.355109	0.630722	0.554845	0.572292	-0.873204	0.346725	0.32308	-0.582147	-0.668167	0.456916	-0.36734	0.481287	0.358545	-0.597867	0.219204	0.0897944	0.56254	0.35906	-0.552216	-0.234924	-0.225593	0.355381	0.034148	0.428153	0.495255	-0.199599	0.627779	0.662689	-0.0937171	0.559805	0.66347
	Xingtai	1.67286	1.43	0.926669	-0.21715	-0.285492	-0.507072	-0.446071	-0.460097	0.702017	-0.278752	-0.259742	0.46802	0.537176	-0.36734	0.295325	-0.386933	-0.288254	0.480658	-0.17623	-0.0721907	-0.452257	-0.288668	0.443957	0.188868	0.181366	-0.285711	-0.0274534	-0.344216	-0.398163	0.160469	-0.504706	-0.532772	0.0753444	-0.450058	-0.5334
	Nangong	-2.19177	-1.87358	-1.21411	0.284509	0.37405	0.664363	0.584439	0.602816	-0.919777	0.365219	0.340313	-0.613197	-0.703804	0.481287	-0.386933	0.506957	0.377669	-0.629755	0.230896	0.0945837	0.592544	0.378211	-0.581669	-0.247454	-0.237625	0.374336	0.0359693	0.450989	0.52167	-0.210245	0.661262	0.698035	-0.0987157	0.589663	0.698857
	Shahe	-1.63281	-1.39576	-0.904481	0.211951	0.278657	0.494931	0.435391	0.449081	-0.685208	0.272077	0.253523	-0.456814	-0.524314	0.358545	-0.288254	0.377669	0.281352	-0.46915	0.172011	0.0704622	0.441428	0.281756	-0.433327	-0.184346	-0.177024	0.27887	0.0267961	0.335974	0.38863	-0.156627	0.492622	0.520016	-0.0735404	0.439282	0.520629
	Baoding	2.72267	2.32741	1.5082	-0.353424	-0.464654	-0.825288	-0.726005	-0.748833	1.14257	-0.453684	-0.422745	0.761729	0.874284	-0.597867	0.480658	-0.629755	-0.46915	0.782298	-0.286825	-0.117494	-0.736073	-0.469823	0.722565	0.307393	0.295184	-0.46501	-0.044682	-0.56023	-0.648032	0.261172	-0.821437	-0.867117	0.122627	-0.732495	-0.868138
	Zhuozhou	-0.99825	-0.853328	-0.552973	0.129581	0.170363	0.302587	0.266185	0.274555	-0.418916	0.16634	0.154997	-0.279283	-0.320551	0.219204	-0.17623	0.230896	0.172011	-0.286825	0.105162	0.0430785	0.269877	0.172258	-0.264924	-0.112704	-0.108227	0.170493	0.0163824	0.205405	0.237597	-0.095757	0.301175	0.317923	-0.0449605	0.268564	0.318297
	Dingzhou	-0.408921	-0.349556	-0.226519	0.0530812	0.069787	0.123951	0.10904	0.112468	-0.171604	0.0681393	0.0634926	-0.114405	-0.13131	0.0897944	-0.0721907	0.0945837	0.0704622	-0.117494	0.0430785	0.0176466	0.110552	0.0705633	-0.108523	-0.0461678	-0.044334	0.0698404	0.00671085	0.0841416	0.0973288	-0.0392257	0.123373	0.130233	-0.0184175	0.110014	0.130387
	Anguo	-2.56179	-2.18988	-1.41909	0.332541	0.437199	0.776523	0.683107	0.704586	-1.07506	0.426876	0.397766	-0.71672	-0.822624	0.56254	-0.452257	0.592544	0.441428	-0.736073	0.269877	0.110552	0.69258	0.442062	-0.679869	-0.28923	-0.277742	0.437533	0.0420418	0.527127	0.609741	-0.24574	0.7729	0.81588	-0.115381	0.689213	0.816841
	Gaobeidian	-1.63515	-1.39776	-0.905779	0.212255	0.279056	0.495641	0.436015	0.449725	-0.686191	0.272468	0.253887	-0.45747	-0.525067	0.35906	-0.288668	0.378211	0.281756	-0.469823	0.172258	0.0705633	0.442062	0.28216	-0.433949	-0.18461	-0.177278	0.27927	0.0268346	0.336456	0.389187	-0.156851	0.493328	0.520762	-0.0736459	0.439913	0.521376
	Zhuangjiakou	2.51478	2.14969	1.39304	-0.326438	-0.429175	-0.762272	-0.67057	-0.691655	1.05533	-0.419042	-0.390466	0.703566	0.807527	-0.552216	0.443957	-0.581669	-0.433327	0.722565	-0.264924	-0.108523	-0.679869	-0.433949	0.667392	0.283922	0.272645	-0.429503	-0.0412702	-0.517453	-0.598551	0.24123	-0.758715	-0.800906	0.113264	-0.676564	-0.80185
	Chengde	1.06984	0.914522	0.592628	-0.138873	-0.18258	-0.324286	-0.285274	-0.294244	0.448958	-0.178269	-0.166112	0.299311	0.343538	-0.234924	0.188868	-0.247454	-0.184346	0.307393	-0.112704	-0.0461678	-0.28923	-0.18461	0.283922	0.120786	0.115988	-0.182719	-0.0175572	-0.220135	-0.254635	0.102624	-0.322772	-0.340721	0.0481846	-0.287824	-0.341123
	Cangzhou	1.02734	0.878198	0.56909	-0.133357	-0.175328	-0.311405	-0.273943	-0.282557	0.431125	-0.171188	-0.159514	0.287423	0.329893	-0.225593	0.181366	-0.237625	-0.177024	0.295184	-0.108227	-0.044334	-0.277742	-0.177278	0.272645	0.115988	0.111382	-0.175462	-0.0168598	-0.211391	-0.244521	0.0985477	-0.309952	-0.327188	0.0462708	-0.276392	-0.327574
	Botou	-1.6184	-1.38344	-0.896499	0.210081	0.276198	0.490564	0.431549	0.445118	-0.679162	0.269677	0.251286	-0.452783	-0.519688	0.355381	-0.285711	0.374336	0.27887	-0.46501	0.170493	0.0698404	0.437533	0.27927	-0.429503	-0.182719	-0.175462	0.276409	0.0265597	0.333009	0.3852	-0.155244	0.488275	0.515427	-0.0728914	0.435406	0.516034
	Renqiu	-0.155509	-0.132933	-0.0861431	0.0201863	0.0265394	0.0471374	0.0414668	0.0427706	-0.0652595	0.0259128	0.0241456	-0.0435072	-0.0499359	0.034148	-0.0274534	0.0359693	0.0267961	-0.044682	0.0163824	0.00671085	0.0420418	0.0268346	-0.0412702	-0.0175572	-0.0168598	0.0265597	0.00255207	0.0319983	0.0370132	-0.0149172	0.0469175	0.0495265	-0.00700401	0.0418374	0.0495849
	Huanghua	-1.9498	-1.66673	-1.08008	0.253099	0.332755	0.591017	0.519917	0.536265	-0.818234	0.324898	0.302742	-0.5455	-0.626104	0.428153	-0.344216	0.450989	0.335974	-0.56023	0.205405	0.0841416	0.527127	0.336456	-0.517453	-0.220135	-0.211391	0.333009	0.0319983	0.4012	0.464078	-0.187034	0.588259	0.620971	-0.0878174	0.524564	0.621703
	Hejian	-2.25538	-1.92795	-1.24935	0.292766	0.384906	0.683644	0.601401	0.620311	-0.946471	0.375818	0.350189	-0.630993	-0.72423	0.495255	-0.398163	0.52167	0.38863	-0.648032	0.237597	0.0973288	0.609741	0.389187	-0.598551	-0.254635	-0.244521	0.3852	0.0370132	0.464078	0.53681	-0.216347	0.680454	0.718293	-0.101581	0.606777	0.71914
	Langfang	0.908969	0.777009	0.503517	-0.117991	-0.155126	-0.275524	-0.242378	-0.249999	0.38145	-0.151463	-0.141134	0.254305	0.291881	-0.199599	0.160469	-0.210245	-0.156627	0.261172	-0.095757	-0.0392257	-0.24574	-0.156851	0.24123	0.102624	0.0985477	-0.155244	-0.0149172	-0.187034	-0.216347	0.0871927	-0.274238	-0.289489	0.0409393	-0.244545	-0.28983
	Bazhou	-2.85889	-2.44385	-1.58366	0.371106	0.487901	0.866578	0.762328	0.786298	-1.19973	0.476382	0.443895	-0.799839	-0.918025	0.627779	-0.504706	0.661262	0.492622	-0.821437	0.301175	0.123373	0.7729	0.493328	-0.758715	-0.322772	-0.309952	0.488275	0.0469175	0.588259	0.680454	-0.274238	0.862534	0.910499	-0.128762	0.769142	0.911572
	Sanhe	-3.01787	-2.57975	-1.67173	0.391743	0.515033	0.914768	0.80472	0.830023	-1.26645	0.502873	0.46858	-0.844317	-0.969076	0.662689	-0.532772	0.698035	0.520016	-0.867117	0.317923	0.130233	0.81588	0.520762	-0.800906	-0.340721	-0.327188	0.515427	0.0495265	0.620971	0.718293	-0.289489	0.910499	0.961131	-0.135923	0.811913	0.962263
	Hengshui	0.426785	0.364826	0.236415	-0.0554001	-0.0728357	-0.129366	-0.113803	-0.117381	0.179101	-0.0711161	-0.0662663	0.119403	0.137046	-0.0937171	0.0753444	-0.0987157	-0.0735404	0.122627	-0.0449605	-0.0184175	-0.115381	-0.0736459	0.113264	0.0481846	0.0462708	-0.0728914	-0.00700401	-0.0878174	-0.101581	0.0409393	-0.128762	-0.135923	0.0192221	-0.11482	-0.136083
	Jizhou	-2.54934	-2.17924	-1.41219	0.330924	0.435073	0.772748	0.679786	0.70116	-1.06983	0.424801	0.395832	-0.713235	-0.818624	0.559805	-0.450058	0.589663	0.439282	-0.732495	0.268564	0.110014	0.689213	0.439913	-0.676564	-0.287824	-0.276392	0.435406	0.0418374	0.524564	0.606777	-0.244545	0.769142	0.811913	-0.11482	0.685862	0.81287
	Shenzhou	-3.02142	-2.58279	-1.6737	0.392205	0.51564	0.915846	0.805668	0.831001	-1.26794	0.503466	0.469132	-0.845312	-0.970217	0.66347	-0.5334	0.698857	0.520629	-0.868138	0.318297	0.130387	0.816841	0.521376	-0.80185	-0.341123	-0.327574	0.516034	0.0495849	0.621703	0.71914	-0.28983	0.911572	0.962263	-0.136083	0.81287	0.963397
	zzTW	Beijing	Tianjin	Shijiazhuang	Xinji	Gaocheng	Jinzhou	Xinle	Luquan	Tangshan	Zunhua	Qian'an	Qinhuangdao	Handan	Wuan	Xingtai	Nangong	Shahe	Baoding	Zhuozhou	Dingzhou	Anguo	Gaobeidian	Zhuangjiakou	Chengde	Cangzhou	Botou	Renqiu	Huanghua	Hejian	Langfang	Bazhou	Sanhe	Hengshui	Jizhou	Shenzhou	Diagonal
	Beijing	-0.00721114	-0.00681288	-0.0433505	-0.0374848	-0.0215528	-0.0255072	-0.00706181	0.00725222	0.000341307	0.0117807	0.00943929	0.000832818	-0.013149	0.00273257	-0.0200534	-0.0182667	0.000200265	-0.0178489	0.00621946	-0.0250628	-0.0156445	0.0028593	0.00159305	0.0037766	-0.011627	-0.0119772	-0.0121604	0.00437281	-0.00775537	0.0100564	0.0149422	0.0214021	-0.0357628	-0.019204	-0.022391	Beijing
	Tianjin	-0.00616426	-0.00582381	-0.0370571	-0.0320429	-0.0184238	-0.0218042	-0.0060366	0.00619937	0.000291758	0.0100705	0.00806893	0.000711913	-0.0112401	0.00233586	-0.0171421	-0.0156148	0.000171191	-0.0152577	0.00531654	-0.0214243	-0.0133733	0.0024442	0.00136178	0.00322833	-0.00993901	-0.0102384	-0.010395	0.00373798	-0.00662948	0.00859647	0.0127729	0.018295	-0.0305709	-0.016416	-0.0191404	-0.00616426
	Shijiazhuang	-0.00399456	-0.00377394	-0.0240137	-0.0207645	-0.011939	-0.0141295	-0.00391184	0.00401732	0.000189065	0.00652585	0.00522883	0.000461333	-0.0072838	0.00151369	-0.0111084	-0.0101187	0.000110935	-0.00988729	0.00344522	-0.0138834	-0.00866615	0.00158389	0.000882458	0.00209202	-0.00644067	-0.00663466	-0.00673615	0.00242229	-0.00429603	0.00557068	0.00827711	0.0118555	-0.0198105	-0.0106379	-0.0124033	-0.00377394
	Xinji	0.000936063	0.000884365	0.00562724	0.00486583	0.00279772	0.00331103	0.000916678	-0.000941395	-4.43044e-05	-0.00152923	-0.00122529	-0.000108106	0.00170684	-0.000354709	0.00260308	0.00237116	-2.5996e-05	0.00231693	-0.000807335	0.00325335	0.00203078	-0.00037116	-0.00020679	-0.000490233	0.00150927	0.00155473	0.00157851	-0.000567625	0.00100671	-0.0013054	-0.00193961	-0.00277816	0.00464229	0.00249282	0.00290653	0.00562724
	Gaocheng	0.00123066	0.00116269	0.00739825	0.00639721	0.00367822	0.00435309	0.00120518	-0.00123767	-5.82479e-05	-0.00201051	-0.00161092	-0.00014213	0.00224402	-0.000466343	0.00342233	0.00311741	-3.41775e-05	0.00304612	-0.00106142	0.00427725	0.00266991	-0.000487972	-0.000271872	-0.000644519	0.00198427	0.00204404	0.0020753	-0.000746269	0.00132354	-0.00171624	-0.00255005	-0.00365251	0.00610332	0.00327737	0.00382128	0.00639721
	Jinzhou	0.00218582	0.0020651	0.0131403	0.0113623	0.00653301	0.00773167	0.00214056	-0.00219827	-0.000103456	-0.00357094	-0.00286121	-0.000252441	0.00398569	-0.000828288	0.00607852	0.00553694	-6.07038e-05	0.00541032	-0.00188522	0.00759696	0.00474211	-0.000866703	-0.00048288	-0.00114475	0.00352433	0.00363048	0.00368601	-0.00132547	0.00235079	-0.00304827	-0.00452923	-0.00648734	0.0108403	0.00582105	0.0067871	0.00653301
	Xinle	0.00192286	0.00181667	0.0115595	0.0099954	0.00574708	0.00680154	0.00188304	-0.00193382	-9.10102e-05	-0.00314135	-0.002517	-0.000222072	0.00350621	-0.000728644	0.00534726	0.00487084	-5.3401e-05	0.00475945	-0.00165843	0.00668304	0.00417163	-0.000762438	-0.000424789	-0.00100704	0.00310035	0.00319373	0.00324258	-0.00116602	0.00206798	-0.00268156	-0.00398436	-0.00570691	0.00953622	0.00512077	0.00597061	0.00680154
	Luquan	0.00198333	0.00187379	0.011923	0.0103097	0.00592779	0.0070154	0.00194225	-0.00199462	-9.38719e-05	-0.00324013	-0.00259615	-0.000229055	0.00361645	-0.000751555	0.0055154	0.00502399	-5.50801e-05	0.0049091	-0.00171058	0.00689318	0.0043028	-0.000786411	-0.000438146	-0.0010387	0.00319784	0.00329415	0.00334454	-0.00120268	0.00213301	-0.00276588	-0.00410964	-0.00588635	0.00983606	0.00528178	0.00615834	0.00194225
	Tangshan	-0.00302616	-0.00285903	-0.0181921	-0.0157305	-0.00904463	-0.0107041	-0.00296349	0.0030434	0.00014323	0.00494379	0.00396121	0.000349493	-0.00551799	0.00114672	-0.00841541	-0.00766562	8.40414e-05	-0.00749032	0.00261	-0.0105176	-0.00656522	0.00119991	0.000668524	0.00158485	-0.00487926	-0.00502622	-0.00510311	0.00183505	-0.00325455	0.00422019	0.0062705	0.0089814	-0.0150079	-0.00805895	-0.00939641	0.0030434
	Zunhua	0.00120161	0.00113524	0.00722358	0.00624617	0.00359138	0.00425031	0.00117672	-0.00120845	-5.68727e-05	-0.00196305	-0.00157289	-0.000138774	0.00219104	-0.000455333	0.00334153	0.00304381	-3.33705e-05	0.0029742	-0.00103636	0.00417626	0.00260687	-0.000476451	-0.000265453	-0.000629302	0.00193742	0.00199578	0.0020263	-0.00072865	0.00129229	-0.00167572	-0.00248984	-0.00356627	0.00595922	0.00319999	0.00373106	-5.68727e-05
	Qian'an	0.00111966	0.00105782	0.00673097	0.00582021	0.00334646	0.00396046	0.00109648	-0.00112604	-5.29943e-05	-0.00182918	-0.00146562	-0.00012931	0.00204163	-0.000424281	0.00311365	0.00283624	-3.10948e-05	0.00277138	-0.000965686	0.00389146	0.0024291	-0.000443959	-0.00024735	-0.000586387	0.0018053	0.00185967	0.00188812	-0.000678959	0.00120416	-0.00156145	-0.00232005	-0.00332307	0.00555283	0.00298177	0.00347662	-0.00182918
	Qinhuangdao	-0.00201748	-0.00190606	-0.0121283	-0.0104872	-0.00602987	-0.00713622	-0.0019757	0.00202897	9.54885e-05	0.00329593	0.00264086	0.000233	-0.00367873	0.000764497	-0.00561038	-0.00511051	5.60287e-05	-0.00499364	0.00174003	-0.00701189	-0.0043769	0.000799954	0.000445692	0.00105659	-0.00325291	-0.00335088	-0.00340214	0.00122339	-0.00216974	0.00281351	0.00418041	0.00598772	-0.0100055	-0.00537274	-0.0062644	0.00264086
	Handan	-0.00231559	-0.0021877	-0.0139204	-0.0120369	-0.00692086	-0.00819068	-0.00226764	0.00232878	0.000109598	0.00378294	0.00303107	0.000267428	-0.00422231	0.000877461	-0.00643939	-0.00586565	6.43076e-05	-0.00573152	0.00199715	-0.00804798	-0.00502364	0.000918157	0.000511548	0.00121271	-0.00373356	-0.00384601	-0.00390485	0.00140416	-0.00249035	0.00322924	0.00479812	0.00687248	-0.0114839	-0.00616663	-0.00719004	0.000267428
	Wuan	0.00158348	0.00149603	0.00951927	0.00823123	0.00473273	0.00560108	0.00155069	-0.0015925	-7.49471e-05	-0.00258691	-0.00207276	-0.000182877	0.00288737	-0.00060004	0.00440348	0.00401114	-4.39759e-05	0.00391942	-0.00136572	0.0055035	0.00343535	-0.000627869	-0.000349815	-0.000829298	0.00255315	0.00263004	0.00267027	-0.000960218	0.00170299	-0.00220827	-0.00328113	-0.00469965	0.00785309	0.00421697	0.00491681	0.00288737
	Xingtai	-0.00127305	-0.00120274	-0.00765307	-0.00661754	-0.00380491	-0.00450302	-0.00124669	0.0012803	6.02541e-05	0.00207976	0.00166641	0.000147025	-0.00232132	0.000482405	-0.00354021	-0.00322478	3.53546e-05	-0.00315104	0.00109798	-0.00442457	-0.00276187	0.000504779	0.000281236	0.000666719	-0.00205262	-0.00211444	-0.00214678	0.000771973	-0.00136913	0.00177535	0.00263788	0.00377831	-0.00631354	-0.00339025	-0.00395289	0.000482405
	Nangong	0.00166794	0.00157582	0.010027	0.00867026	0.00498516	0.00589983	0.0016334	-0.00167744	-7.89446e-05	-0.00272489	-0.00218331	-0.000192631	0.00304137	-0.000632044	0.00463835	0.00422509	-4.63214e-05	0.00412847	-0.00143856	0.00579704	0.00361858	-0.000661358	-0.000368473	-0.00087353	0.00268932	0.00277032	0.0028127	-0.00101143	0.00179382	-0.00232606	-0.00345613	-0.00495031	0.00827195	0.00444188	0.00517905	0.00463835
	Shahe	0.00124257	0.00117394	0.00746983	0.0064591	0.00371381	0.0043952	0.00121684	-0.00124965	-5.88115e-05	-0.00202997	-0.00162651	-0.000143505	0.00226574	-0.000470855	0.00345544	0.00314757	-3.45081e-05	0.00307559	-0.00107169	0.00431863	0.00269574	-0.000492693	-0.000274502	-0.000650755	0.00200347	0.00206381	0.00209538	-0.000753489	0.00133635	-0.00173285	-0.00257472	-0.00368784	0.00616237	0.00330908	0.00385825	0.00314757
	Baoding	-0.00207196	-0.00195753	-0.0124558	-0.0107704	-0.0061927	-0.00732892	-0.00202905	0.00208376	9.8067e-05	0.00338493	0.00271217	0.000239291	-0.00377807	0.000785141	-0.00576188	-0.00524851	5.75416e-05	-0.00512849	0.00178702	-0.00720123	-0.00449509	0.000821556	0.000457727	0.00108512	-0.00334075	-0.00344136	-0.00349401	0.00125643	-0.00222833	0.00288949	0.0042933	0.00614941	-0.0102756	-0.00551782	-0.00643356	5.75416e-05
	Zhuozhou	0.00075967	0.000717715	0.00456684	0.00394891	0.00227051	0.0026871	0.000743939	-0.000763998	-3.59556e-05	-0.00124106	-0.000994399	-8.77347e-05	0.00138521	-0.000287867	0.00211256	0.00192433	-2.10973e-05	0.00188033	-0.0006552	0.00264028	0.0016481	-0.000301218	-0.000167823	-0.000397853	0.00122486	0.00126175	0.00128105	-0.000460661	0.000817003	-0.00105941	-0.00157411	-0.00225464	0.0037675	0.00202307	0.00235882	0.00188033
	Dingzhou	0.00031119	0.000294003	0.00187075	0.00161762	0.000930089	0.00110074	0.000304746	-0.000312963	-1.47288e-05	-0.000508387	-0.000407344	-3.59395e-05	0.000567433	-0.000117921	0.000865384	0.00078828	-8.64225e-06	0.000770254	-0.000268395	0.00108156	0.000675123	-0.00012339	-6.87465e-05	-0.000162976	0.000501751	0.000516863	0.000524769	-0.000188705	0.000334676	-0.000433976	-0.000644816	-0.000923587	0.00154331	0.000828729	0.000966264	-0.000268395
	Anguo	0.00194953	0.00184186	0.0117198	0.010134	0.00582678	0.00689586	0.00190916	-0.00196064	-9.22723e-05	-0.00318492	-0.00255191	-0.000225152	0.00355483	-0.000738748	0.00542142	0.00493838	-5.41416e-05	0.00482545	-0.00168143	0.00677572	0.00422948	-0.000773011	-0.00043068	-0.001021	0.00314335	0.00323802	0.00328755	-0.00118219	0.00209666	-0.00271875	-0.00403961	-0.00578605	0.00966846	0.00519178	0.00605341	0.00677572
	Gaobeidian	0.00124435	0.00117563	0.00748055	0.00646837	0.00371913	0.00440151	0.00121858	-0.00125144	-5.88958e-05	-0.00203288	-0.00162884	-0.000143711	0.00226899	-0.00047153	0.0034604	0.00315209	-3.45576e-05	0.00308	-0.00107323	0.00432482	0.00269961	-0.0004934	-0.000274896	-0.000651689	0.00200634	0.00206677	0.00209839	-0.00075457	0.00133826	-0.00173533	-0.00257842	-0.00369314	0.00617121	0.00331383	0.00386378	0.00269961
	Zhuangjiakou	-0.00191375	-0.00180806	-0.0115047	-0.00994803	-0.00571984	-0.0067693	-0.00187412	0.00192465	9.05789e-05	0.00312647	0.00250507	0.00022102	-0.00348959	0.00072519	-0.00532192	-0.00484775	5.31479e-05	-0.00473689	0.00165057	-0.00665137	-0.00415186	0.000758824	0.000422776	0.00100227	-0.00308566	-0.00317859	-0.00322721	0.00116049	-0.00205818	0.00266886	0.00396547	0.00567986	-0.00949102	-0.0050965	-0.00594231	0.000758824
	Chengde	-0.000814148	-0.000769183	-0.00489433	-0.00423209	-0.00243334	-0.0028798	-0.000797288	0.000818785	3.85341e-05	0.00133006	0.00106571	9.40262e-05	-0.00148454	0.00030851	-0.00226405	-0.00206233	2.26102e-05	-0.00201517	0.000702185	-0.00282962	-0.00176628	0.000322819	0.000179857	0.000426383	-0.0013127	-0.00135224	-0.00137292	0.000493696	-0.000875592	0.00113538	0.00168699	0.00241632	-0.00403767	-0.00216815	-0.00252798	0.000179857
	Cangzhou	-0.000781811	-0.000738632	-0.00469993	-0.00406399	-0.00233669	-0.00276541	-0.00076562	0.000786264	3.70035e-05	0.00127723	0.00102338	9.02916e-05	-0.00142558	0.000296257	-0.00217413	-0.00198042	2.17121e-05	-0.00193513	0.000674295	-0.00271723	-0.00169613	0.000309997	0.000172714	0.000409448	-0.00126056	-0.00129853	-0.00131839	0.000474087	-0.000840814	0.00109029	0.00161999	0.00232035	-0.0038773	-0.00208204	-0.00242757	0.000409448
	Botou	0.0012316	0.00116358	0.00740391	0.0064021	0.00368103	0.00435642	0.0012061	-0.00123862	-5.82925e-05	-0.00201205	-0.00161215	-0.000142238	0.00224574	-0.0004667	0.00342495	0.00311979	-3.42036e-05	0.00304845	-0.00106223	0.00428052	0.00267195	-0.000488345	-0.00027208	-0.000645013	0.00198579	0.0020456	0.00207689	-0.00074684	0.00132455	-0.00171755	-0.002552	-0.0036553	0.00610799	0.00327988	0.0038242	0.00198579
	Renqiu	0.000118343	0.000111807	0.000711429	0.000615167	0.000353704	0.000418601	0.000115892	-0.000119017	-5.60122e-06	-0.000193335	-0.000154909	-1.36674e-05	0.00021579	-4.48444e-05	0.000329097	0.000299776	-3.28657e-06	0.00029292	-0.000102068	0.000411308	0.000256743	-4.69242e-05	-2.61437e-05	-6.19782e-05	0.000190811	0.000196558	0.000199565	-7.17626e-05	0.000127274	-0.000165037	-0.000245217	-0.000351232	0.000586906	0.000315158	0.000367461	0.000196558
	Huanghua	0.0014838	0.00140185	0.00892001	0.00771306	0.0044348	0.00524848	0.00145307	-0.00149225	-7.0229e-05	-0.00242406	-0.00194227	-0.000171365	0.0027056	-0.000562266	0.00412628	0.00375864	-4.12075e-05	0.00367268	-0.00127975	0.00515704	0.00321909	-0.000588344	-0.000327793	-0.000777092	0.00239242	0.00246448	0.00250218	-0.000899771	0.00159578	-0.00206926	-0.00307457	-0.0044038	0.00735873	0.0039515	0.00460728	0.00250218
	Hejian	0.00171635	0.00162156	0.010318	0.00892189	0.00512984	0.00607105	0.00168081	-0.00172613	-8.12357e-05	-0.00280397	-0.00224668	-0.000198222	0.00312964	-0.000650387	0.00477297	0.00434771	-4.76658e-05	0.00424829	-0.00148031	0.00596528	0.0037236	-0.000680552	-0.000379167	-0.000898882	0.00276737	0.00285072	0.00289433	-0.00104079	0.00184588	-0.00239356	-0.00355644	-0.00509398	0.00851202	0.0045708	0.00532936	-0.00104079
	Langfang	-0.000691728	-0.000653524	-0.00415839	-0.00359573	-0.00206744	-0.00244677	-0.000677403	0.000695668	3.27398e-05	0.00113006	0.000905462	7.98879e-05	-0.00126132	0.000262121	-0.00192361	-0.00175223	1.92104e-05	-0.00171216	0.000596601	-0.00240414	-0.0015007	0.000274278	0.000152813	0.00036227	-0.00111531	-0.00114891	-0.00116648	0.000419461	-0.000743933	0.000964661	0.00143333	0.00205299	-0.00343054	-0.00184214	-0.00214785	-0.000743933
	Bazhou	0.00217562	0.00205546	0.013079	0.0113093	0.00650252	0.00769559	0.00213057	-0.00218801	-0.000102973	-0.00355428	-0.00284786	-0.000251263	0.00396709	-0.000824422	0.00605015	0.0055111	-6.04205e-05	0.00538507	-0.00187643	0.00756151	0.00471998	-0.000862659	-0.000480627	-0.00113941	0.00350789	0.00361354	0.00366881	-0.00131929	0.00233982	-0.00303405	-0.00450809	-0.00645707	0.0107897	0.00579388	0.00675543	-0.00303405
	Sanhe	0.0022966	0.00216977	0.0138063	0.0119382	0.00686412	0.00812353	0.00224905	-0.00230969	-0.0001087	-0.00375193	-0.00300623	-0.000265236	0.0041877	-0.000870268	0.00638659	0.00581756	-6.37804e-05	0.00568453	-0.00198077	0.007982	0.00498246	-0.00091063	-0.000507354	-0.00120277	0.00370296	0.00381448	0.00387283	-0.00139265	0.00246993	-0.00320277	-0.00475878	-0.00681614	0.0113897	0.00611608	0.00713109	-0.00475878
	Hengshui	-0.000324785	-0.000306847	-0.00195248	-0.00168829	-0.000970721	-0.00114883	-0.000318059	0.000326635	1.53722e-05	0.000530596	0.000425139	3.75095e-05	-0.000592222	0.000123073	-0.000903189	-0.000822717	9.01979e-06	-0.000803903	0.00028012	-0.00112881	-0.000704617	0.000128781	7.17498e-05	0.000170095	-0.00052367	-0.000539442	-0.000547694	0.000196948	-0.000349296	0.000452934	0.000672985	0.000963935	-0.00161073	-0.000864932	-0.00100848	0.000963935
	Jizhou	0.00194005	0.0018329	0.0116628	0.0100847	0.00579845	0.00686233	0.00189988	-0.0019511	-9.18237e-05	-0.00316943	-0.0025395	-0.000224057	0.00353755	-0.000735157	0.00539506	0.00491437	-5.38784e-05	0.00480199	-0.00167325	0.00674278	0.00420892	-0.000769253	-0.000428586	-0.00101604	0.00312806	0.00322228	0.00327157	-0.00117644	0.00208647	-0.00270553	-0.00401997	-0.00575792	0.00962145	0.00516654	0.00602397	0.00962145
	Shenzhou	0.00229931	0.00217232	0.0138225	0.0119522	0.00687221	0.0081331	0.0022517	-0.00231241	-0.000108828	-0.00375635	-0.00300977	-0.000265548	0.00419263	-0.000871293	0.00639412	0.00582442	-6.38556e-05	0.00569123	-0.00198311	0.0079914	0.00498833	-0.000911703	-0.000507952	-0.00120419	0.00370732	0.00381898	0.0038774	-0.00139429	0.00247284	-0.00320654	-0.00476439	-0.00682417	0.0114032	0.00612328	0.0071395	0.00612328
																																					0.0568929
		0.514072	0.473472	-2.0492	-1.98001	-0.958931	-1.27778	-0.0571978	0.873174	0.740782	1.21846	1.07085	0.708698	-0.184875	0.603629	-0.70181	-0.772276	0.460042	-0.507118	0.883607	-1.12953	-0.619051	0.633473	0.751717	0.824283	-0.183102	-0.334031	-0.275174	0.717022	-0.0893274	1.22635	1.36283	1.77675	-1.78742	-0.850759	-1.08162
	(ei-ej)2	Beijing	Tianjin	Shijiazhuang	Xinji	Gaocheng	Jinzhou	Xinle	Luquan	Tangshan	Zunhua	Qian'an	Qinhuangdao	Handan	Wuan	Xingtai	Nangong	Shahe	Baoding	Zhuozhou	Dingzhou	Anguo	Gaobeidian	Zhuangjiakou	Chengde	Cangzhou	Botou	Renqiu	Huanghua	Hejian	Langfang	Bazhou	Sanhe	Hengshui	Jizhou	Shenzhou
0.514072	Beijing	0	0.00164831	6.57038	6.22046	2.16974	3.21073	0.326349	0.128955	0.0513974	0.496159	0.310006	0.0378795	0.488527	0.00802053	1.47837	1.65469	0.00291923	1.04283	0.136556	2.70142	1.28397	0.0142566	0.0564754	0.0962309	0.486051	0.719278	0.622908	0.0411888	0.36409	0.507346	0.720398	1.59436	5.29686	1.86276	2.54623
0.473472	Tianjin	0.00164831	0	6.3639	6.01959	2.05178	3.06688	0.281611	0.159762	0.0714543	0.555002	0.356864	0.0553312	0.433422	0.0169408	1.38129	1.55189	0.000180379	0.961557	0.168211	2.56961	1.19361	0.0256001	0.0774202	0.123068	0.43109	0.652061	0.56047	0.0593164	0.316743	0.566831	0.790965	1.69853	5.11163	1.75359	2.41831
-2.0492	Shijiazhuang	6.57038	6.3639	0	0.0047874	1.18869	0.595097	3.96809	8.5403	7.78402	10.6776	9.73476	7.60603	3.47572	7.03752	1.81547	1.63054	6.29631	2.37803	8.60138	0.845802	2.04534	7.19675	7.84516	8.25693	3.48234	2.94182	3.14718	7.65201	3.84112	10.7293	11.642	14.6379	0.0685308	1.43627	0.936222
-1.98001	Xinji	6.22046	6.01959	0.0047874	0	1.04261	0.493133	3.69722	8.14068	7.40272	10.2302	9.30778	7.22917	3.22252	6.67521	1.6338	1.45863	5.95387	2.16942	8.20032	0.723323	1.85222	6.83031	7.46235	7.86407	3.22889	2.70926	2.90648	7.274	3.57469	10.2808	11.1746	14.1133	0.037092	1.27521	0.807113
-0.958931	Gaocheng	2.16974	2.05178	1.18869	1.04261	0	0.101664	0.813124	3.35661	2.88902	4.74102	4.12002	2.78099	0.599163	2.4416	0.0661113	0.0348401	2.01348	0.204136	3.39495	0.0291036	0.115519	2.53575	2.92632	3.17985	0.601911	0.390501	0.467525	2.80882	0.756211	4.77547	5.3906	7.48395	0.686394	0.0117012	0.0150521
-1.27778	Jinzhou	3.21073	3.06688	0.595097	0.493133	0.101664	0	1.48982	4.6266	4.07459	6.23119	5.51607	3.94609	1.19444	3.5397	0.33174	0.255533	3.02002	0.593919	4.67159	0.021978	0.433923	3.65288	4.11885	4.41866	1.19832	0.89066	1.00522	3.97923	1.41242	6.27068	6.97284	9.33015	0.259734	0.182346	0.038479
-0.0571978	Xinle	0.326349	0.281611	3.96809	3.69722	0.813124	1.48982	0	0.865592	0.636771	1.6273	1.2725	0.586597	0.0163016	0.436692	0.415525	0.511337	0.267537	0.202428	0.885114	1.14989	0.315678	0.477026	0.654343	0.777008	0.0158518	0.0766366	0.0475134	0.599416	0.00103231	1.6475	2.01649	3.36337	2.99367	0.62974	1.04944
0.873174	Luquan	0.128955	0.159762	8.5403	8.14068	3.35661	4.6266	0.865592	0	0.0175278	0.11922	0.0390769	0.0270524	1.11947	0.0726546	2.48058	2.70751	0.170678	1.90521	0.000108844	4.01082	2.22673	0.0574568	0.0147518	0.00239038	1.11572	1.45734	1.3187	0.0243836	0.926409	0.124736	0.239767	0.81645	7.07876	2.97195	3.82121
0.740782	Tangshan	0.0513974	0.0714543	7.78402	7.40272	2.88902	4.07459	0.636771	0.0175278	0	0.228174	0.108947	0.00102935	0.856841	0.0188108	2.08107	2.28934	0.0788149	1.55725	0.0203991	3.49806	1.84914	0.0115152	0.000119583	0.00697242	0.853561	1.15522	1.03216	0.000564527	0.689081	0.23578	0.386949	1.07323	6.3918	2.533	3.32114
1.21846	Zunhua	0.496159	0.555002	10.6776	10.2302	4.74102	6.23119	1.6273	0.11922	0.228174	0	0.0217869	0.259854	1.96934	0.378013	3.68743	3.96302	0.575194	2.97761	0.112124	5.51304	3.37643	0.342207	0.217846	0.155373	1.96437	2.41022	2.23093	0.251437	1.7103	6.23595e-05	0.0208448	0.311692	9.0353	4.28166	5.29035
1.07085	Qian'an	0.310006	0.356864	9.73476	9.30778	4.12002	5.51607	1.2725	0.0390769	0.108947	0.0217869	0	0.131156	1.57685	0.218298	3.14234	3.39713	0.37309	2.48999	0.0350611	4.84168	2.85577	0.191302	0.101848	0.060797	1.5724	1.9737	1.81179	0.125197	1.34602	0.0241805	0.0852529	0.498291	8.16973	3.69259	4.63313
0.708698	Qinhuangdao	0.0378795	0.0553312	7.60603	7.22917	2.78099	3.94609	0.586597	0.0270524	0.00102935	0.259854	0.131156	0	0.798474	0.0110395	1.98953	2.19329	0.06183	1.47821	0.0305931	3.37908	1.76292	0.00565887	0.00185063	0.0133598	0.795307	1.08728	0.968004	6.92841e-05	0.636845	0.267967	0.427894	1.14074	6.23061	2.43191	3.20523
-0.184875	Handan	0.488527	0.433422	3.47572	3.22252	0.599163	1.19444	0.0163016	1.11947	0.856841	1.96934	1.57685	0.798474	0	0.621739	0.267222	0.34504	0.415918	0.10384	1.14165	0.892371	0.188508	0.669694	0.877205	1.0184	3.14525e-06	0.0222474	0.00815375	0.813419	0.00912944	1.99157	2.3954	3.84798	2.56815	0.443401	0.804148
0.603629	Wuan	0.00802053	0.0169408	7.03752	6.67521	2.4416	3.5397	0.436692	0.0726546	0.0188108	0.378013	0.218298	0.0110395	0.621739	0	1.70417	1.89312	0.0206173	1.23376	0.0783877	3.00384	1.49495	0.000890645	0.0219301	0.048688	0.618946	0.879206	0.772294	0.0128579	0.480188	0.387786	0.576392	1.37621	5.71712	2.11524	2.84006
-0.70181	Xingtai	1.47837	1.38129	1.81547	1.6338	0.0661113	0.33174	0.415525	2.48058	2.08107	3.68743	3.14234	1.98953	0.267222	1.70417	0	0.00496547	1.3499	0.0379051	2.51355	0.182944	0.00684918	1.78298	2.11274	2.32896	0.269058	0.135262	0.182019	2.01308	0.375135	3.71782	4.26276	6.14326	1.17855	0.0221858	0.144254
-0.772276	Nangong	1.65469	1.55189	1.63054	1.45863	0.0348401	0.255533	0.511337	2.70751	2.28934	3.96302	3.39713	2.19329	0.34504	1.89312	0.00496547	0	1.51861	0.0703091	2.74195	0.12763	0.0234782	1.97613	2.32256	2.549	0.347127	0.192059	0.247111	2.21801	0.466419	3.99452	4.5587	6.49754	1.03052	0.00615955	0.0956925
0.460042	Shahe	0.00291923	0.000180379	6.29631	5.95387	2.01348	3.02002	0.267537	0.170678	0.0788149	0.575194	0.37309	0.06183	0.415918	0.0206173	1.3499	1.51861	0	0.935398	0.179408	2.52674	1.16444	0.0300783	0.0850745	0.132671	0.413634	0.630551	0.540541	0.0660388	0.301806	0.587234	0.815034	1.73372	5.05109	1.7182	2.37672
-0.507118	Baoding	1.04283	0.961557	2.37803	2.16942	0.204136	0.593919	0.202428	1.90521	1.55725	2.97761	2.48999	1.47821	0.10384	1.23376	0.0379051	0.0703091	0.935398	0	1.93412	0.387396	0.0125289	1.30095	1.58467	1.77263	0.104986	0.0299591	0.0537981	1.49852	0.174549	3.00492	3.49672	5.21605	1.63917	0.118089	0.330051
0.883607	Zhuozhou	0.136556	0.168211	8.60138	8.20032	3.39495	4.67159	0.885114	0.000108844	0.0203991	0.112124	0.0350611	0.0305931	1.14165	0.0783877	2.51355	2.74195	0.179408	1.93412	0	4.05272	2.25798	0.0625672	0.017395	0.00351938	1.13787	1.48264	1.34277	0.0277506	0.946601	0.117475	0.229659	0.797705	7.13439	3.00803	3.86211
-1.12953	Dingzhou	2.70142	2.56961	0.845802	0.723323	0.0291036	0.021978	1.14989	4.01082	3.49806	5.51304	4.84168	3.37908	0.892371	3.00384	0.182944	0.12763	2.52674	0.387396	4.05272	0	0.260589	3.10818	3.53909	3.81738	0.895725	0.632818	0.729924	3.40975	1.08202	5.55018	6.21187	8.44646	0.432821	0.0777128	0.00229544
-0.619051	Anguo	1.28397	1.19361	2.04534	1.85222	0.115519	0.433923	0.315678	2.22673	1.84914	3.37643	2.85577	1.76292	0.188508	1.49495	0.00684918	0.0234782	1.16444	0.0125289	2.25798	0.260589	0	1.56881	1.879	2.08321	0.190051	0.0812362	0.118251	1.78509	0.280607	3.40552	3.92787	5.73986	1.36509	0.0536889	0.213969
0.633473	Gaobeidian	0.0142566	0.0256001	7.19675	6.83031	2.53575	3.65288	0.477026	0.0574568	0.0115152	0.342207	0.191302	0.00565887	0.669694	0.000890645	1.78298	1.97613	0.0300783	1.30095	0.0625672	3.10818	1.56881	0	0.0139817	0.0364084	0.666794	0.936063	0.825638	0.00698047	0.52244	0.351508	0.531968	1.30708	5.86072	2.20294	2.94154
0.751717	Zhuangjiakou	0.0564754	0.0774202	7.84516	7.46235	2.92632	4.11885	0.654343	0.0147518	0.000119583	0.217846	0.101848	0.00185063	0.877205	0.0219301	2.11274	2.32256	0.0850745	1.58467	0.017395	3.53909	1.879	0.0139817	0	0.00526577	0.873886	1.17885	1.0545	0.00120376	0.707356	0.22528	0.373464	1.05069	6.44722	2.56793	3.36112
0.824283	Chengde	0.0962309	0.123068	8.25693	7.86407	3.17985	4.41866	0.777008	0.00239038	0.00697242	0.155373	0.060797	0.0133598	1.0184	0.048688	2.32896	2.549	0.132671	1.77263	0.00351938	3.81738	2.08321	0.0364084	0.00526577	0	1.01482	1.34169	1.2088	0.0115049	0.834683	0.161661	0.290038	0.907195	6.82099	2.80577	3.63246
-0.183102	Cangzhou	0.486051	0.43109	3.48234	3.22889	0.601911	1.19832	0.0158518	1.11572	0.853561	1.96437	1.5724	0.795307	3.14525e-06	0.618946	0.269058	0.347127	0.413634	0.104986	1.13787	0.895725	0.190051	0.666794	0.873886	1.01482	0	0.0227796	0.00847719	0.810223	0.00879368	1.98657	2.38992	3.84102	2.57384	0.445766	0.807332
-0.334031	Botou	0.719278	0.652061	2.94182	2.70926	0.390501	0.89066	0.0766366	1.45734	1.15522	2.41022	1.9737	1.08728	0.0222474	0.879206	0.135262	0.192059	0.630551	0.0299591	1.48264	0.632818	0.0812362	0.936063	1.17885	1.34169	0.0227796	0	0.00346419	1.10471	0.0598798	2.4348	2.87935	4.4554	2.11234	0.267008	0.558887
-0.275174	Renqiu	0.622908	0.56047	3.14718	2.90648	0.467525	1.00522	0.0475134	1.3187	1.03216	2.23093	1.81179	0.968004	0.00815375	0.772294	0.182019	0.247111	0.540541	0.0537981	1.34277	0.729924	0.118251	0.825638	1.0545	1.2088	0.00847719	0.00346419	0	0.984452	0.0345388	2.25458	2.68307	4.21039	2.28689	0.331299	0.650353
0.717022	Huanghua	0.0411888	0.0593164	7.65201	7.274	2.80882	3.97923	0.599416	0.0243836	0.000564527	0.251437	0.125197	6.92841e-05	0.813419	0.0128579	2.01308	2.21801	0.0660388	1.49852	0.0277506	3.40975	1.78509	0.00698047	0.00120376	0.0115049	0.810223	1.10471	0.984452	0	0.650199	0.259419	0.417073	1.12302	6.27223	2.45794	3.23511
-0.0893274	Hejian	0.36409	0.316743	3.84112	3.57469	0.756211	1.41242	0.00103231	0.926409	0.689081	1.7103	1.34602	0.636845	0.00912944	0.480188	0.375135	0.466419	0.301806	0.174549	0.946601	1.08202	0.280607	0.52244	0.707356	0.834683	0.00879368	0.0598798	0.0345388	0.650199	0	1.73102	2.10877	3.48225	2.88352	0.579778	0.984642
1.22635	Langfang	0.507346	0.566831	10.7293	10.2808	4.77547	6.27068	1.6475	0.124736	0.23578	6.23595e-05	0.0241805	0.267967	1.99157	0.387786	3.71782	3.99452	0.587234	3.00492	0.117475	5.55018	3.40552	0.351508	0.22528	0.161661	1.98657	2.4348	2.25458	0.259419	1.73102	0	0.0186269	0.302936	9.08283	4.3144	5.32674
1.36283	Bazhou	0.720398	0.790965	11.642	11.1746	5.3906	6.97284	2.01649	0.239767	0.386949	0.0208448	0.0852529	0.427894	2.3954	0.576392	4.26276	4.5587	0.815034	3.49672	0.229659	6.21187	3.92787	0.531968	0.373464	0.290038	2.38992	2.87935	2.68307	0.417073	2.10877	0.0186269	0	0.171327	9.9241	4.9	5.97535
1.77675	Sanhe	1.59436	1.69853	14.6379	14.1133	7.48395	9.33015	3.36337	0.81645	1.07323	0.311692	0.498291	1.14074	3.84798	1.37621	6.14326	6.49754	1.73372	5.21605	0.797705	8.44646	5.73986	1.30708	1.05069	0.907195	3.84102	4.4554	4.21039	1.12302	3.48225	0.302936	0.171327	0	12.7033	6.90381	8.17027
-1.78742	Hengshui	5.29686	5.11163	0.0685308	0.037092	0.686394	0.259734	2.99367	7.07876	6.3918	9.0353	8.16973	6.23061	2.56815	5.71712	1.17855	1.03052	5.05109	1.63917	7.13439	0.432821	1.36509	5.86072	6.44722	6.82099	2.57384	2.11234	2.28689	6.27223	2.88352	9.08283	9.9241	12.7033	0	0.877334	0.498156
-0.850759	Jizhou	1.86276	1.75359	1.43627	1.27521	0.0117012	0.182346	0.62974	2.97195	2.533	4.28166	3.69259	2.43191	0.443401	2.11524	0.0221858	0.00615955	1.7182	0.118089	3.00803	0.0777128	0.0536889	2.20294	2.56793	2.80577	0.445766	0.267008	0.331299	2.45794	0.579778	4.3144	4.9	6.90381	0.877334	0	0.053296
-1.08162	Shenzhou	2.54623	2.41831	0.936222	0.807113	0.0150521	0.038479	1.04944	3.82121	3.32114	5.29035	4.63313	3.20523	0.804148	2.84006	0.144254	0.0956925	2.37672	0.330051	3.86211	0.00229544	0.213969	2.94154	3.36112	3.63246	0.807332	0.558887	0.650353	3.23511	0.984642	5.32674	5.97535	8.17027	0.498156	0.053296	0
																																				1.94286
	wij(ei-ej)2	Beijing	Tianjin	Shijiazhuang	Xinji	Gaocheng	Jinzhou	Xinle	Luquan	Tangshan	Zunhua	Qian'an	Qinhuangdao	Handan	Wuan	Xingtai	Nangong	Shahe	Baoding	Zhuozhou	Dingzhou	Anguo	Gaobeidian	Zhuangjiakou	Chengde	Cangzhou	Botou	Renqiu	Huanghua	Hejian	Langfang	Bazhou	Sanhe	Hengshui	Jizhou	Shenzhou
	Beijing	0	1.52749e-06	0.00303887	0.00300424	0.00100891	0.00157411	0.000174564	5.65322e-05	3.98484e-05	0.000436377	0.000188217	1.61156e-05	0.000137174	2.37554e-06	0.000502466	0.000632703	9.49516e-07	0.000829176	0.000228553	0.00158239	0.000798764	1.66602e-05	4.02168e-05	6.4094e-05	0.000246667	0.000355637	0.000420996	2.32062e-05	0.000211749	0.000894732	0.000739791	0.00320178	0.00235898	0.000762161	0.0012442
	Tianjin	1.52749e-06	0	0.00291891	0.00288201	0.000946089	0.00149035	0.000148918	6.87908e-05	7.9426e-05	0.000502602	0.000239604	2.5397e-05	0.000121085	4.99078e-06	0.000466597	0.000633383	5.83268e-08	0.000753699	0.000177835	0.00148937	0.000734275	3.09463e-05	3.15511e-05	6.62791e-05	0.000369707	0.000427681	0.000454515	6.11218e-05	0.000235726	0.0010715	0.00168829	0.00195559	0.00247384	0.000775897	0.00122294
	Shijiazhuang	0.00303887	0.00291891	0	8.6473e-06	0.00469516	0.00146122	0.0127321	0.044523	0.00265877	0.00347573	0.00276757	0.00180807	0.00236713	0.00551576	0.00213035	0.00164028	0.00638991	0.00259362	0.0054109	0.00165134	0.00274118	0.00468441	0.00307395	0.00229875	0.0022463	0.0023825	0.00238662	0.00302028	0.00294911	0.00536627	0.0065124	0.00601638	7.7367e-05	0.00149003	0.00130283
	Xinji	0.00300424	0.00288201	8.6473e-06	0	0.00301038	0.00251134	0.00573804	0.0111206	0.00277829	0.00348147	0.0028602	0.00185231	0.00198064	0.00462927	0.00162103	0.00229963	0.00522228	0.00248027	0.00545917	0.00127142	0.00368034	0.00472762	0.00269381	0.00224664	0.00294622	0.00347141	0.00290526	0.00333713	0.00402918	0.00538871	0.00658837	0.00602755	0.000100853	0.00236947	0.00345711
	Gaocheng	0.00100891	0.000946089	0.00469516	0.00301038	0	0.000592944	0.00206083	0.00777747	0.000990698	0.00154909	0.00117517	0.000667676	0.0004135	0.00194307	7.96498e-05	4.18524e-05	0.00209045	0.000221076	0.00214579	5.98111e-05	0.000194457	0.00166302	0.00110279	0.000888128	0.000436666	0.000367381	0.000392429	0.00115016	0.000667021	0.00240232	0.00303501	0.00309065	0.00102462	1.48362e-05	2.75287e-05
	Jinzhou	0.00157411	0.00149035	0.00146122	0.00251134	0.000592944	0	0.00297939	0.0078997	0.00145247	0.00211252	0.00162475	0.000974108	0.00077246	0.00260038	0.000357806	0.000348861	0.0028508	0.000703846	0.00317522	4.74893e-05	0.000898049	0.00258352	0.00154863	0.00127357	0.000963171	0.000959098	0.000930337	0.00170936	0.00138088	0.00334082	0.00418723	0.00403796	0.000499561	0.000275489	9.39772e-05
	Xinle	0.000174564	0.000148918	0.0127321	0.00573804	0.00206083	0.00297939	0	0.00190717	0.000241338	0.000585474	0.000394175	0.000149737	9.42785e-06	0.000284184	0.00037431	0.00043004	0.000215188	0.000325997	0.000684165	0.00490573	0.00067401	0.000382495	0.000284118	0.000235505	1.13463e-05	6.19895e-05	4.56471e-05	0.000266567	9.8477e-07	0.000963333	0.00134568	0.00157137	0.00306573	0.000563038	0.00132393
	Luquan	5.65322e-05	6.87908e-05	0.044523	0.0111206	0.00777747	0.0078997	0.00190717	0	5.70959e-06	3.73611e-05	1.06778e-05	6.2205e-06	0.000702601	5.18633e-05	0.00253849	0.00232441	0.000153716	0.00179893	6.38273e-08	0.00612907	0.00250659	3.42306e-05	5.70991e-06	6.44151e-07	0.000646435	0.00103324	0.000902676	9.11281e-06	0.00064126	5.82444e-05	0.00012424	0.000319927	0.00665175	0.00261923	0.0042728
	Tangshan	3.98484e-05	7.9426e-05	0.00265877	0.00277829	0.000990698	0.00145247	0.000241338	5.70959e-06	0	0.0004868	0.000180582	7.84936e-07	0.000207414	4.73655e-06	0.000588964	0.000772091	2.15733e-05	0.000769683	1.27864e-05	0.00141464	0.000779239	7.31265e-06	4.45258e-08	5.18769e-06	0.000507773	0.000566395	0.000590457	3.92982e-07	0.000370742	0.000203835	0.000318227	0.00123246	0.00247626	0.00091278	0.0013325
	Zunhua	0.000436377	0.000502602	0.00347573	0.00348147	0.00154909	0.00211252	0.000585474	3.73611e-05	0.0004868	0	3.93107e-05	0.000205859	0.000447064	8.90404e-05	0.000968481	0.00122349	0.000146459	0.00137368	7.43816e-05	0.00210653	0.00134125	0.000203721	8.72658e-05	0.000165787	0.0010048	0.00104177	0.00110329	0.00014291	0.000801963	5.56098e-08	1.46575e-05	0.000477988	0.00316448	0.00140427	0.00191235
	Qian'an	0.000188217	0.000239604	0.00276757	0.0028602	0.00117517	0.00162475	0.000394175	1.06778e-05	0.000180582	3.93107e-05	0	0.000172593	0.000334021	4.78601e-05	0.000762111	0.000955624	8.79286e-05	0.000952927	1.7605e-05	0.00158095	0.000963888	9.06083e-05	3.38768e-05	4.65012e-05	0.000692462	0.000750639	0.000774986	6.17866e-05	0.000549752	1.55712e-05	4.7213e-05	0.000428763	0.0025764	0.00109742	0.0015032
	Qinhuangdao	1.61156e-05	2.5397e-05	0.00180807	0.00185231	0.000667676	0.000974108	0.000149737	6.2205e-06	7.84936e-07	0.000205859	0.000172593	0	0.000148709	2.11902e-06	0.000416941	0.000521786	1.26399e-05	0.000447636	1.13324e-05	0.000900662	0.00048681	2.00714e-06	4.98843e-07	7.44249e-06	0.000272432	0.000331701	0.00032414	2.59696e-08	0.000205636	0.000118519	0.000171502	0.000611466	0.00163125	0.000605956	0.000859147
	Handan	0.000137174	0.000121085	0.00236713	0.00198064	0.0004135	0.00077246	9.42785e-06	0.000702601	0.000207414	0.000447064	0.000334021	0.000148709	0	0.0020211	0.000414217	0.000274356	0.000742547	4.46245e-05	0.000381452	0.000464223	9.40267e-05	0.000228131	0.000219511	0.00020404	1.22872e-09	1.01137e-05	3.17047e-06	0.000223081	3.76128e-06	0.00058599	0.000751638	0.0010041	0.00157775	0.000295482	0.000452011
	Wuan	2.37554e-06	4.99078e-06	0.00551576	0.00462927	0.00194307	0.00260038	0.000284184	5.18633e-05	4.73655e-06	8.90404e-05	4.78601e-05	2.11902e-06	0.0020211	0	0.00376454	0.0016229	4.96743e-05	0.000577997	2.79228e-05	0.00173647	0.000821498	3.23811e-07	5.76538e-06	1.01304e-05	0.00025788	0.000430966	0.000321643	3.68776e-06	0.000211764	0.000120671	0.000192012	0.000377334	0.00389429	0.0015669	0.00178173
	Xingtai	0.000502466	0.000466597	0.00213035	0.00162103	7.96498e-05	0.000357806	0.00037431	0.00253849	0.000588964	0.000968481	0.000762111	0.000416941	0.000414217	0.00376454	0	6.81582e-06	0.00754474	2.21928e-05	0.00105888	0.000140368	4.94273e-06	0.000769708	0.000625588	0.000532693	0.000137124	8.44276e-05	9.25353e-05	0.000660315	0.000205038	0.00133758	0.00166009	0.00191192	0.00114411	2.43272e-05	0.000124366
	Nangong	0.000632703	0.000633383	0.00164028	0.00229963	4.18524e-05	0.000348861	0.00043004	0.00232441	0.000772091	0.00122349	0.000955624	0.000521786	0.000274356	0.0016229	6.81582e-06	0	0.00183239	4.95349e-05	0.00133961	0.000114608	2.22471e-05	0.00099329	0.000700643	0.000631582	0.0002539	0.000185784	0.000175776	0.000894233	0.000369803	0.00162872	0.00203438	0.00225126	0.00223165	2.37229e-05	0.000153174
	Shahe	9.49516e-07	5.83268e-08	0.00638991	0.00522228	0.00209045	0.0028508	0.000215188	0.000153716	2.15733e-05	0.000146459	8.79286e-05	1.26399e-05	0.000742547	4.96743e-05	0.00754474	0.00183239	0	0.000508049	7.15913e-05	0.00175899	0.000767132	1.22836e-05	2.42352e-05	2.94547e-05	0.000198666	0.000366172	0.00025813	2.08418e-05	0.000154813	0.00020168	0.000301865	0.00051825	0.00439223	0.00166511	0.00183938
	Baoding	0.000829176	0.000753699	0.00259362	0.00248027	0.000221076	0.000703846	0.000325997	0.00179893	0.000769683	0.00137368	0.000952927	0.000447636	4.46245e-05	0.000577997	2.21928e-05	4.95349e-05	0.000508049	0	0.00280621	0.000809421	3.04431e-05	0.00205886	0.000832303	0.000659586	0.000105337	3.21863e-05	0.000111145	0.000911883	0.000278058	0.00274435	0.00395904	0.00341238	0.00151329	9.21249e-05	0.000387051
	Zhuozhou	0.000228553	0.000177835	0.0054109	0.00545917	0.00214579	0.00317522	0.000684165	6.38273e-08	1.27864e-05	7.43816e-05	1.7605e-05	1.13324e-05	0.000381452	2.79228e-05	0.00105888	0.00133961	7.15913e-05	0.00280621	0	0.00355894	0.00217322	0.000210896	1.09243e-05	1.736e-06	0.000751246	0.00101965	0.00147369	1.69037e-05	0.000822412	0.000233096	0.000347449	0.000918608	0.00425435	0.00160375	0.00261301
	Dingzhou	0.00158239	0.00148937	0.00165134	0.00127142	5.98111e-05	4.74893e-05	0.00490573	0.00612907	0.00141464	0.00210653	0.00158095	0.000900662	0.000464223	0.00173647	0.000140368	0.000114608	0.00175899	0.000809421	0.00355894	0	0.000978925	0.00287424	0.00158217	0.00121689	0.000749603	0.000609321	0.000865645	0.0016404	0.00127881	0.0035936	0.00466099	0.00427002	0.00048034	7.45057e-05	3.41458e-06
	Anguo	0.000798764	0.000734275	0.00274118	0.00368034	0.000194457	0.000898049	0.00067401	0.00250659	0.000779239	0.00134125	0.000963888	0.00048681	9.40267e-05	0.000821498	4.94273e-06	2.22471e-05	0.000767132	3.04431e-05	0.00217322	0.000978925	0	0.00159814	0.000814457	0.000685886	0.000190191	0.000102153	0.000182614	0.000940365	0.000431406	0.00235722	0.00318563	0.00305581	0.00193168	5.85725e-05	0.000461088
	Gaobeidian	1.66602e-05	3.09463e-05	0.00468441	0.00472762	0.00166302	0.00258352	0.000382495	3.42306e-05	7.31265e-06	0.000203721	9.06083e-05	2.00714e-06	0.000228131	3.23811e-07	0.000769708	0.00099329	1.22836e-05	0.00205886	0.000210896	0.00287424	0.00159814	0	7.7204e-06	1.60987e-05	0.000457558	0.00067019	0.000967	4.5832e-06	0.000477701	0.000619223	0.00118419	0.00120161	0.0036186	0.00121156	0.00207052
	Zhuangjiakou	4.02168e-05	3.15511e-05	0.00307395	0.00269381	0.00110279	0.00154863	0.000284118	5.70991e-06	4.45258e-08	8.72658e-05	3.38768e-05	4.98843e-07	0.000219511	5.76538e-06	0.000625588	0.000700643	2.42352e-05	0.000832303	1.09243e-05	0.00158217	0.000814457	7.7204e-06	0	2.39281e-06	0.000302042	0.000416938	0.000453041	3.82192e-07	0.000280215	0.000114768	0.000171095	0.000564508	0.00216444	0.000808199	0.00122301
	Chengde	6.4094e-05	6.62791e-05	0.00229875	0.00224664	0.000888128	0.00127357	0.000235505	6.44151e-07	5.18769e-06	0.000165787	4.65012e-05	7.44249e-06	0.00020404	1.01304e-05	0.000532693	0.000631582	2.94547e-05	0.000659586	1.736e-06	0.00121689	0.000685886	1.60987e-05	2.39281e-06	0	0.00036879	0.000431359	0.000428828	4.50078e-06	0.00028493	9.37925e-05	0.000136096	0.000763854	0.00186774	0.000729563	0.00104493
	Cangzhou	0.000246667	0.000369707	0.0022463	0.00294622	0.000436666	0.000963171	1.13463e-05	0.000646435	0.000507773	0.0010048	0.000692462	0.000272432	1.22872e-09	0.00025788	0.000137124	0.0002539	0.000198666	0.000105337	0.000751246	0.000749603	0.000190191	0.000457558	0.000302042	0.00036879	0	5.09402e-05	1.38099e-05	0.000677321	1.99351e-05	0.00139861	0.00175745	0.00217688	0.00254851	0.000370316	0.000873857
	Botou	0.000355637	0.000427681	0.0023825	0.00347141	0.000367381	0.000959098	6.19895e-05	0.00103324	0.000566395	0.00104177	0.000750639	0.000331701	1.01137e-05	0.000430966	8.44276e-05	0.000185784	0.000366172	3.21863e-05	0.00101965	0.000609321	0.000102153	0.00067019	0.000416938	0.000431359	5.09402e-05	0	5.36649e-06	0.000710503	0.000146336	0.00136863	0.00174712	0.00209856	0.00325031	0.000316474	0.000918651
	Renqiu	0.000420996	0.000454515	0.00238662	0.00290526	0.000392429	0.000930337	4.56471e-05	0.000902676	0.000590457	0.00110329	0.000774986	0.00032414	3.17047e-06	0.000321643	9.25353e-05	0.000175776	0.00025813	0.000111145	0.00147369	0.000865645	0.000182614	0.000967	0.000453041	0.000428828	1.38099e-05	5.36649e-06	0	0.000779266	0.000132281	0.00171206	0.00242776	0.00240524	0.00223778	0.000272505	0.000765476
	Huanghua	2.32062e-05	6.11218e-05	0.00302028	0.00333713	0.00115016	0.00170936	0.000266567	9.11281e-06	3.92982e-07	0.00014291	6.17866e-05	2.59696e-08	0.000223081	3.68776e-06	0.000660315	0.000894233	2.08418e-05	0.000911883	1.69037e-05	0.0016404	0.000940365	4.5832e-06	3.82192e-07	4.50078e-06	0.000677321	0.000710503	0.000779266	0	0.000473257	0.000211801	0.000358214	0.000715805	0.00299182	0.00107321	0.00161139
	Hejian	0.000211749	0.000235726	0.00294911	0.00402918	0.000667021	0.00138088	9.8477e-07	0.00064126	0.000370742	0.000801963	0.000549752	0.000205636	3.76128e-06	0.000211764	0.000205038	0.000369803	0.000154813	0.000278058	0.000822412	0.00127881	0.000431406	0.000477701	0.000280215	0.00028493	1.99351e-05	0.000146336	0.000132281	0.000473257	0	0.00111196	0.00156786	0.00179301	0.00328653	0.00054125	0.00133713
	Langfang	0.000894732	0.0010715	0.00536627	0.00538871	0.00240232	0.00334082	0.000963333	5.82444e-05	0.000203835	5.56098e-08	1.55712e-05	0.000118519	0.00058599	0.000120671	0.00133758	0.00162872	0.00020168	0.00274435	0.000233096	0.0035936	0.00235722	0.000619223	0.000114768	9.37925e-05	0.00139861	0.00136863	0.00171206	0.000211801	0.00111196	0	4.3586e-05	0.000551793	0.00436112	0.00189117	0.00282773
	Bazhou	0.000739791	0.00168829	0.0065124	0.00658837	0.00303501	0.00418723	0.00134568	0.00012424	0.000318227	1.46575e-05	4.7213e-05	0.000171502	0.000751638	0.000192012	0.00166009	0.00203438	0.000301865	0.00395904	0.000347449	0.00466099	0.00318563	0.00118419	0.000171095	0.000136096	0.00175745	0.00174712	0.00242776	0.000358214	0.00156786	4.3586e-05	0	0.000179114	0.00530429	0.00236759	0.00357372
	Sanhe	0.00320178	0.00195559	0.00601638	0.00602755	0.00309065	0.00403796	0.00157137	0.000319927	0.00123246	0.000477988	0.000428763	0.000611466	0.0010041	0.000377334	0.00191192	0.00225126	0.00051825	0.00341238	0.000918608	0.00427002	0.00305581	0.00120161	0.000564508	0.000763854	0.00217688	0.00209856	0.00240524	0.000715805	0.00179301	0.000551793	0.000179114	0	0.0050484	0.00254288	0.00352566
	Hengshui	0.00235898	0.00247384	7.7367e-05	0.000100853	0.00102462	0.000499561	0.00306573	0.00665175	0.00247626	0.00316448	0.0025764	0.00163125	0.00157775	0.00389429	0.00114411	0.00223165	0.00439223	0.00151329	0.00425435	0.00048034	0.00193168	0.0036186	0.00216444	0.00186774	0.00254851	0.00325031	0.00223778	0.00299182	0.00328653	0.00436112	0.00530429	0.0050484	0	0.00322912	0.00194618
	Jizhou	0.000762161	0.000775897	0.00149003	0.00236947	1.48362e-05	0.000275489	0.000563038	0.00261923	0.00091278	0.00140427	0.00109742	0.000605956	0.000295482	0.0015669	2.43272e-05	2.37229e-05	0.00166511	9.21249e-05	0.00160375	7.45057e-05	5.85725e-05	0.00121156	0.000808199	0.000729563	0.000370316	0.000316474	0.000272505	0.00107321	0.00054125	0.00189117	0.00236759	0.00254288	0.00322912	0	0.000109658
	Shenzhou	0.0012442	0.00122294	0.00130283	0.00345711	2.75287e-05	9.39772e-05	0.00132393	0.0042728	0.0013325	0.00191235	0.0015032	0.000859147	0.000452011	0.00178173	0.000124366	0.000153174	0.00183938	0.000387051	0.00261301	3.41458e-06	0.000461088	0.00207052	0.00122301	0.00104493	0.000873857	0.000918651	0.000765476	0.00161139	0.00133713	0.00282773	0.00357372	0.00352566	0.00194618	0.000109658	0
																																			DW	0.779104

## Sheet: Stepfunction2010CP
Steplength	Distance D	Beijing	Tianjin	Shijiazhuang	Xinji	Gaocheng	Jinzhou	Xinle	Luquan	Tangshan	Zunhua	Qian'an	Qinhuangdao	Handan	Wuan	Xingtai	Nangong	Shahe	Baoding	Zhuozhou	Dingzhou	Anguo	Gaobeidian	Zhuangjiakou	Chengde	Cangzhou	Botou	Renqiu	Huanghua	Hejian	Langfang	Bazhou	Sanhe	Hengshui	Jizhou	Shenzhou		i	City	City population2010	z	nWz	zz'Wz		Wz	z	Residuals	e	n*We
259.99	Beijing	0	156.375	313.318	300.051	311.647	295.58	270.916	330.559	186.912	164.766	238.682	340.616	516.087	489.271	426.368	378.987	445.526	182.253	86.5831	247.393	232.939	124.006	203.498	217.573	285.548	293.087	214.414	257.207	249.17	82.1711	141.114	72.1609	325.388	354.176	296.56		1	Beijing	16.5597	3.07829	-0.207965	-0.223606		-0.00594186	3.07829	3.08659	3.12167	-0.299741
	Tianjin	156.375	0	315.944	302.676	314.273	298.206	274.038	336.551	130.369	160.022	215.832	315.716	518.713	491.896	428.993	355.061	448.152	184.878	137.07	250.018	235.564	119.878	355.588	269.077	168.973	220.941	178.695	140.633	194.719	76.6603	67.8917	125.865	299.43	327.515	286.559		2	Tianjin	15.9966	2.63139	-0.120044	-0.191144		-0.00342984	2.63139	2.6436	2.67364	-0.192231
	Shijiazhuang	313.318	315.944	0	80.2281	36.6883	59.0175	45.1636	27.7969	424.26	445.18	509.723	609.606	212.78	184.894	123.494	144.053	142.791	132.867	230.36	74.2233	108.127	222.633	369.839	520.517	224.652	178.933	191.094	367.144	188.745	289.738	259.056	352.576	128.362	139.685	104.136		3	Shijiazhuang	14.8296	1.70519	0.435413	-0.123865		0.0124404	1.70519	1.35978	1.37523	0.529046
	Xinji	300.051	302.676	80.2281	0	50.1889	28.4555	93.3726	106.082	386.119	425.823	471.582	565.565	235.775	208.958	146.055	91.9166	165.214	126.751	217.677	82.4427	72.931	209.366	401.436	507.25	158.816	113.097	144.974	315.869	128.567	276.471	245.789	339.308	53.2964	77.99	33.8321		4	Xinji	12.1775	-0.399586	0.435413	0.0290258		0.0124404	-0.399586	-0.687593	-0.695407	0.529046
	Gaocheng	311.647	314.273	36.6883	50.1889	0	24.8462	57.1772	62.5419	422.589	443.51	508.052	603.589	209.979	182.093	120.281	120.633	139.578	133.809	229.273	70.5137	86.087	220.962	384.537	518.847	199.752	154.033	172.644	353.894	164.29	288.067	257.386	350.905	97.0774	114.292	79.2355		5	Gaocheng	12.0191	-0.525344	0.435413	0.0381608		0.0124404	-0.525344	-0.657412	-0.664883	0.529046
	Jinzhou	295.58	298.206	59.0175	28.4555	24.8462	0	72.4625	84.871	406.522	427.442	491.985	587.04	224.076	197.259	134.356	106.146	153.515	122.281	213.206	67.0656	70.0198	204.895	385.421	502.779	180.292	134.573	156.577	337.345	148.223	272	241.318	334.838	75.344	95.9179	59.3347		6	Jinzhou	11.5053	-0.933081	0.435413	0.0677787		0.0124404	-0.933081	-1.10385	-1.1164	0.529046
	Xinle	270.916	274.038	45.1636	93.3726	57.1772	72.4625	0	65.7706	382.354	402.779	467.817	567.701	250.567	222.681	160.869	172.309	180.166	89.9838	187.476	33.9674	67.8713	180.727	333.745	478.116	202.457	179.154	150.838	325.859	151.908	247.832	217.151	310.174	141.507	162.081	114.868		7	Xinle	11.6468	-0.820831	0.416274	0.0596249		0.0118935	-0.820831	-0.811066	-0.820283	0.498067
	Luquan	330.559	336.551	27.7969	106.082	62.5419	84.871	65.7706	0	444.866	462.421	530.33	630.213	230.893	203.007	141.607	168.797	160.904	153.474	247.119	94.8302	128.734	243.24	374.391	537.758	250.114	204.395	211.701	387.751	209.352	310.345	279.663	369.817	154.216	164.428	129.597		8	Luquan	11.6143	-0.84664	0.375217	0.0614997		0.0107205	-0.84664	-0.696773	-0.704692	0.482925
	Tangshan	186.912	130.369	424.26	386.119	422.589	406.522	382.354	444.866	0	67.9239	87.4276	190.036	598.647	575.512	512.043	429.685	529.419	293.194	231.19	358.334	343.88	228.194	389.195	194.768	243.598	295.565	253.32	208.171	269.343	167.624	176.208	126.191	374.055	402.14	361.184		9	Tangshan	14.3087	1.29181	-0.285177	-0.0938363		-0.00814791	1.29181	1.37403	1.38965	-0.396915
	Zunhua	164.766	160.022	445.18	425.823	443.51	427.442	402.779	462.421	67.9239	0	80.3142	182.923	638.351	615.216	551.747	469.389	569.123	314.115	218.445	379.255	364.801	243.423	361.754	135.811	283.302	335.27	293.024	254.962	309.048	162.502	206.084	94.4965	413.759	441.844	400.888		10	Zunhua	12.0347	-0.512941	-0.26682	0.0372598		-0.00762343	-0.512941	-0.31875	-0.322372	-0.383269
	Qian'an	238.682	215.832	509.723	471.582	508.052	491.985	467.817	530.33	87.4276	80.3142	0	110.122	684.11	660.975	597.506	515.148	614.882	378.657	288.6	443.797	429.344	305.956	435.67	189.463	329.061	381.029	338.783	293.634	354.807	225.035	261.671	168.412	459.518	487.603	446.647		11	Qian'an	12.0788	-0.477961	-0.423517	0.0347189		-0.0121005	-0.477961	-0.306687	-0.310173	-0.502846
	Qinhuangdao	340.616	315.716	609.606	565.565	603.589	587.04	567.701	630.213	190.036	182.923	110.122	0	778.092	754.958	691.488	609.131	708.865	478.541	391.209	543.681	524.783	408.564	537.604	260.129	423.043	475.011	432.765	386.613	448.789	327.644	361.555	270.346	553.5	581.586	540.63		12	Qinhuangdao	13.7662	0.861221	-0.0753229	-0.0625588		-0.00215208	0.861221	0.948256	0.959033	-0.111231
	Handan	516.087	518.713	212.78	235.775	209.979	224.076	250.567	230.893	598.647	638.351	684.11	778.092	0	44.5787	93.4871	182.248	81.1692	337.209	433.713	278.565	290.527	425.402	579.1	723.287	370.945	318.77	372.685	528.397	351.735	492.507	461.825	555.345	235.879	217.457	257.807		13	Handan	13.9265	0.988477	0.25134	-0.0718026		0.00718114	0.988477	0.938662	0.949329	0.344511
	Wuan	489.271	491.896	184.894	208.958	182.093	197.259	222.681	203.007	575.512	615.216	660.975	754.958	44.5787	0	65.6008	169.041	60.1462	309.323	406.815	250.679	263.71	398.585	551.214	696.47	347.81	295.635	347.95	505.262	328.6	465.69	435.009	528.528	212.744	195.626	230.99		14	Wuan	11.8293	-0.675956	0.25995	0.0491012		0.00742714	-0.675956	-0.570326	-0.576807	0.364129
	Xingtai	426.368	428.993	123.494	146.055	120.281	134.356	160.869	141.607	512.043	551.747	597.506	691.488	93.4871	65.6008	0	105.572	25.9278	247.511	343.993	188.867	200.807	335.682	489.402	633.567	284.341	232.166	285.047	441.793	265.131	402.787	372.106	465.625	149.275	132.157	168.087		15	Xingtai	13.3658	0.543438	0.290639	-0.0394752		0.00830396	0.543438	0.426046	0.430888	0.408827
	Nangong	378.987	355.061	144.053	91.9166	120.633	106.146	172.309	168.797	429.685	469.389	515.148	609.131	182.248	169.041	105.572	0	120.098	205.687	296.613	161.379	152.932	288.302	480.372	584.855	198.122	149.808	203.724	359.435	182.774	355.407	324.725	418.244	66.9172	37.6261	90.5318		16	Nangong	11.7839	-0.712009	0.31977	0.0517201		0.00913628	-0.712009	-0.811914	-0.821141	0.443014
	Shahe	445.526	448.152	142.791	165.214	139.578	153.515	180.166	160.904	529.419	569.123	614.882	708.865	81.1692	60.1462	25.9278	120.098	0	266.808	363.152	208.164	219.966	354.841	508.699	652.725	301.717	249.542	303.458	459.169	282.507	421.946	391.264	484.784	166.651	149.533	187.246		17	Shahe	12.0127	-0.530427	0.347966	0.03853		0.00994188	-0.530427	-0.449582	-0.454691	0.460525
	Baoding	182.253	184.878	132.867	126.751	133.809	122.281	89.9838	153.474	293.194	314.115	378.657	478.541	337.209	309.323	247.511	205.687	266.808	0	99.8782	69.3567	59.6394	91.5672	275.908	389.452	144.43	134.885	70.1432	238.139	90.9682	158.672	127.991	221.51	156.968	185.755	123.572		18	Baoding	13.7955	0.884476	0.136675	-0.064248		0.003905	0.884476	0.78866	0.797623	0.196026
	Zhuozhou	86.5831	137.07	230.36	217.677	229.273	213.206	187.476	247.119	231.19	218.445	288.6	391.209	433.713	406.815	343.993	296.613	363.152	99.8782	0	165.019	150.565	42.9918	230.748	293.782	219.491	210.713	132.04	237.903	166.796	73.0331	95.7854	125.84	243.014	271.801	214.186		19	Zhuozhou	12.2724	-0.324288	-0.0313601	0.0235561		-0.000896004	-0.324288	-0.184529	-0.186626	-0.0196261
	Dingzhou	247.393	250.018	74.2233	82.4427	70.5137	67.0656	33.9674	94.8302	358.334	379.255	443.797	543.681	278.565	250.679	188.867	161.379	208.164	69.3567	165.019	0	38.5757	156.708	324.149	454.592	173.161	150.501	122.193	301.218	122.613	223.813	193.131	286.65	130.577	151.151	97.4176		20	Dingzhou	12.5137	-0.132841	0.11027	0.00964949		0.00315057	-0.132841	-0.299264	-0.302665	0.183976
	Anguo	232.939	235.564	108.127	72.931	86.087	70.0198	67.8713	128.734	343.88	364.801	429.344	524.783	290.527	263.71	200.807	152.932	219.966	59.6394	150.565	38.5757	0	142.254	334.324	440.138	144.807	115.24	93.8382	275.088	94.2583	209.359	178.677	272.196	102.408	132.831	67.2474		21	Anguo	11.6324	-0.832214	0.066458	0.0604517		0.0018988	-0.832214	-0.906454	-0.916755	0.14659
	Gaobeidian	124.006	119.878	222.633	209.366	220.962	204.895	180.727	243.24	228.194	243.423	305.956	408.564	425.402	398.585	335.682	288.302	354.841	91.5672	42.9918	156.708	142.254	0	262.439	327.733	211.181	202.402	123.729	220.711	158.485	82.2614	65.0988	157.633	234.703	263.49	205.875		22	Gaobeidian	12.0117	-0.531188	0.0215897	0.0385853		0.000616849	-0.531188	-0.424317	-0.42914	0.0401185
	Zhuangjiakou	203.498	355.588	369.839	401.436	384.537	385.421	333.745	374.391	389.195	361.754	435.67	537.604	579.1	551.214	489.402	480.372	508.699	275.908	230.748	324.149	334.324	262.439	0	318.904	419.271	409.726	337.302	456.421	365.809	284.453	316.315	269.72	431.652	460.44	398.256		23	Zhuangjiakou	13.7104	0.816941	-0.23145	-0.0593423		-0.00661285	0.816941	0.911417	0.921775	-0.249979
	Chengde	217.573	269.077	520.517	507.25	518.847	502.779	478.116	537.758	194.768	135.811	189.463	260.129	723.287	696.47	633.567	584.855	652.725	389.452	293.782	454.592	440.138	327.733	318.904	0	398.767	450.735	408.489	370.427	424.513	249.773	308.828	172.107	529.224	557.309	503.76		24	Chengde	13.1189	0.347543	-0.197144	-0.0252454		-0.00563267	0.347543	0.463391	0.468657	-0.267395
	Cangzhou	285.548	168.973	224.652	158.816	199.752	180.292	202.457	250.114	243.598	283.302	329.061	423.043	370.945	347.81	284.341	198.122	301.717	144.43	219.491	173.161	144.807	211.181	419.271	398.767	0	64.8026	88.955	173.348	63.9235	205.833	197.064	255.694	146.353	174.438	133.881		25	Cangzhou	13.1016	0.333739	0.287688	-0.0242427		0.00821967	0.333739	0.298821	0.302217	0.336214
	Botou	293.087	220.941	178.933	113.097	154.033	134.573	179.154	204.395	295.565	335.27	381.029	475.011	318.77	295.635	232.166	149.808	249.542	134.885	210.713	150.501	115.24	202.402	409.726	450.735	64.8026	0	93.5447	225.315	59.2975	257.801	238.825	307.662	94.1774	122.263	88.162		26	Botou	12.0186	-0.525746	0.30703	0.03819		0.0087723	-0.525746	-0.564091	-0.570501	0.382464
	Renqiu	214.414	178.695	191.094	144.974	172.644	156.577	150.838	211.701	253.32	293.024	338.783	432.765	372.685	347.95	285.047	203.724	303.458	70.1432	132.04	122.193	93.8382	123.729	337.302	408.489	88.955	93.5447	0	183.07	37.8372	190.834	160.152	253.671	148.093	176.179	123.119		27	Renqiu	12.6174	-0.050518	0.0881698	0.00366961		0.00251914	-0.050518	-0.0906561	-0.0916863	0.133884
	Huanghua	257.207	140.633	367.144	315.869	353.894	337.345	325.859	387.751	208.171	254.962	293.634	386.613	528.397	505.262	441.793	359.435	459.169	238.139	237.903	301.218	275.088	220.711	456.421	370.427	173.348	225.315	183.07	0	199.094	177.493	168.724	227.354	303.805	331.89	290.934		28	Huanghua	11.8829	-0.633403	-0.213573	0.0460102		-0.00610209	-0.633403	-0.511719	-0.517534	-0.291372
	Hejian	249.17	194.719	188.745	128.567	164.29	148.223	151.908	209.352	269.343	309.048	354.807	448.789	351.735	328.6	265.131	182.774	282.507	90.9682	166.796	122.613	94.2583	158.485	365.809	424.513	63.9235	59.2975	37.8372	199.094	0	225.59	194.908	281.44	127.143	155.229	106.712		29	Hejian	11.7579	-0.732673	0.108355	0.0532211		0.00309587	-0.732673	-0.729697	-0.737989	0.178591
	Langfang	82.1711	76.6603	289.738	276.471	288.067	272	247.832	310.345	167.624	162.502	225.035	327.644	492.507	465.69	402.787	355.407	421.946	158.672	73.0331	223.813	209.359	82.2614	284.453	249.773	205.833	257.801	190.834	177.493	225.59	0	61.93	79.5578	301.808	330.596	272.98		30	Langfang	13.0531	0.295284	-0.0893683	-0.0214493		-0.00255338	0.295284	0.472598	0.477969	-0.169441
	Bazhou	141.114	67.8917	259.056	245.789	257.386	241.318	217.151	279.663	176.208	206.084	261.671	361.555	461.825	435.009	372.106	324.725	391.264	127.991	95.7854	193.131	178.677	65.0988	316.315	308.828	197.064	238.825	160.152	168.724	194.908	61.93	0	138.613	271.127	299.914	242.298		31	Bazhou	11.5108	-0.928727	-0.024299	0.0674624		-0.000694256	-0.928727	-0.703593	-0.711589	-0.014242
	Sanhe	72.1609	125.865	352.576	339.308	350.905	334.838	310.174	369.817	126.191	94.4965	168.412	270.346	555.345	528.528	465.625	418.244	484.784	221.51	125.84	286.65	272.196	157.633	269.72	172.107	255.694	307.662	253.671	227.354	281.44	79.5578	138.613	0	364.646	393.433	335.818		32	Sanhe	11.4457	-0.980373	-0.286684	0.0712139		-0.00819098	-0.980373	-0.692011	-0.699875	-0.386453
	Hengshui	325.388	299.43	128.362	53.2964	97.0774	75.344	141.507	154.216	374.055	413.759	459.518	553.5	235.879	212.744	149.275	66.9172	166.651	156.968	243.014	130.577	102.408	234.703	431.652	529.224	146.353	94.1774	148.093	303.805	127.143	301.808	271.127	364.646	0	39.3721	37.0928		33	Hengshui	12.8557	0.138644	0.375217	-0.010071		0.0107205	0.138644	-0.132508	-0.134014	0.482925
	Jizhou	354.176	327.515	139.685	77.99	114.292	95.9179	162.081	164.428	402.14	441.844	487.603	581.586	217.457	195.626	132.157	37.6261	149.533	185.755	271.801	151.151	132.831	263.49	460.44	557.309	174.438	122.263	176.179	331.89	155.229	330.596	299.914	393.433	39.3721	0	70.4306		34	Jizhou	11.6375	-0.828168	0.31977	0.0601578		0.00913628	-0.828168	-0.937247	-0.947898	0.443014
	Shenzhou	296.56	286.559	104.136	33.8321	79.2355	59.3347	114.868	129.597	361.184	400.888	446.647	540.63	257.807	230.99	168.087	90.5318	187.246	123.572	214.186	97.4176	67.2474	205.875	398.256	503.76	133.881	88.162	123.119	290.934	106.712	272.98	242.298	335.818	37.0928	70.4306	0		35	Shenzhou	11.4443	-0.981528	0.435413	0.0712979		0.0124404	-0.981528	-1.1218	-1.13455	0.529046
																																				259.99			Mean	12.681	-3.30846e-15	0.108763	2.41077e-16	Sum	0.108763	-1.15796e-13	0	-6.97854e-17	0.139608
	V	Beijing	Tianjin	Shijiazhuang	Xinji	Gaocheng	Jinzhou	Xinle	Luquan	Tangshan	Zunhua	Qian'an	Qinhuangdao	Handan	Wuan	Xingtai	Nangong	Shahe	Baoding	Zhuozhou	Dingzhou	Anguo	Gaobeidian	Zhuangjiakou	Chengde	Cangzhou	Botou	Renqiu	Huanghua	Hejian	Langfang	Bazhou	Sanhe	Hengshui	Jizhou	Shenzhou			Stdevp	1.26002	1	0.261142	0.0726396		0.00228642		0.988763	1	0.336083
	Beijing	0	0	1	1	1	1	1	1	0	0	0	1	1	1	1	1	1	0	0	0	0	0	0	0	1	1	0	0	0	0	0	0	1	1	1
	Tianjin	0	0	1	1	1	1	1	1	0	0	0	1	1	1	1	1	1	0	0	0	0	0	1	1	0	0	0	0	0	0	0	0	1	1	1			Moran's I	-0.0726396
	Shijiazhuang	1	1	0	0	0	0	0	0	1	1	1	1	0	0	0	0	0	0	0	0	0	0	1	1	0	0	0	1	0	1	0	1	0	0	0			(Wz)'Wz	0.00228642
	Xinji	1	1	0	0	0	0	0	0	1	1	1	1	0	0	0	0	0	0	0	0	0	0	1	1	0	0	0	1	0	1	0	1	0	0	0			Mean(nWz)	0.108763
	Gaocheng	1	1	0	0	0	0	0	0	1	1	1	1	0	0	0	0	0	0	0	0	0	0	1	1	0	0	0	1	0	1	0	1	0	0	0			Moran's I for residuals	-0.138231
	Jinzhou	1	1	0	0	0	0	0	0	1	1	1	1	0	0	0	0	0	0	0	0	0	0	1	1	0	0	0	1	0	1	0	1	0	0	0			DW	1.66838
	Xinle	1	1	0	0	0	0	0	0	1	1	1	1	0	0	0	0	0	0	0	0	0	0	1	1	0	0	0	1	0	0	0	1	0	0	0			(Wz)'e	0.0629188
	Luquan	1	1	0	0	0	0	0	0	1	1	1	1	0	0	0	0	0	0	0	0	0	0	1	1	0	0	0	1	0	1	1	1	0	0	0
	Tangshan	0	0	1	1	1	1	1	1	0	0	0	0	1	1	1	1	1	1	0	1	1	0	1	0	0	1	0	0	1	0	0	0	1	1	1			((Wz)'o)2	0.0118295
	Zunhua	0	0	1	1	1	1	1	1	0	0	0	0	1	1	1	1	1	1	0	1	1	0	1	0	1	1	1	0	1	0	0	0	1	1	1			a2	0.0118295
	Qian'an	0	0	1	1	1	1	1	1	0	0	0	0	1	1	1	1	1	1	1	1	1	1	1	0	1	1	1	1	1	0	1	0	1	1	1
	Qinhuangdao	1	1	1	1	1	1	1	1	0	0	0	0	1	1	1	1	1	1	1	1	1	1	1	1	1	1	1	1	1	1	1	1	1	1	1
	Handan	1	1	0	0	0	0	0	0	1	1	1	1	0	0	0	0	0	1	1	1	1	1	1	1	1	1	1	1	1	1	1	1	0	0	0
	Wuan	1	1	0	0	0	0	0	0	1	1	1	1	0	0	0	0	0	1	1	0	1	1	1	1	1	1	1	1	1	1	1	1	0	0	0
	Xingtai	1	1	0	0	0	0	0	0	1	1	1	1	0	0	0	0	0	0	1	0	0	1	1	1	1	0	1	1	1	1	1	1	0	0	0
	Nangong	1	1	0	0	0	0	0	0	1	1	1	1	0	0	0	0	0	0	1	0	0	1	1	1	0	0	0	1	0	1	1	1	0	0	0
	Shahe	1	1	0	0	0	0	0	0	1	1	1	1	0	0	0	0	0	1	1	0	0	1	1	1	1	0	1	1	1	1	1	1	0	0	0
	Baoding	0	0	0	0	0	0	0	0	1	1	1	1	1	1	0	0	1	0	0	0	0	0	1	1	0	0	0	0	0	0	0	0	0	0	0
	Zhuozhou	0	0	0	0	0	0	0	0	0	0	1	1	1	1	1	1	1	0	0	0	0	0	0	1	0	0	0	0	0	0	0	0	0	1	0
	Dingzhou	0	0	0	0	0	0	0	0	1	1	1	1	1	0	0	0	0	0	0	0	0	0	1	1	0	0	0	1	0	0	0	1	0	0	0
	Anguo	0	0	0	0	0	0	0	0	1	1	1	1	1	1	0	0	0	0	0	0	0	0	1	1	0	0	0	1	0	0	0	1	0	0	0
	Gaobeidian	0	0	0	0	0	0	0	0	0	0	1	1	1	1	1	1	1	0	0	0	0	0	1	1	0	0	0	0	0	0	0	0	0	1	0
	Zhuangjiakou	0	1	1	1	1	1	1	1	1	1	1	1	1	1	1	1	1	1	0	1	1	1	0	1	1	1	1	1	1	1	1	1	1	1	1
	Chengde	0	1	1	1	1	1	1	1	0	0	0	1	1	1	1	1	1	1	1	1	1	1	1	0	1	1	1	1	1	0	1	0	1	1	1
	Cangzhou	1	0	0	0	0	0	0	0	0	1	1	1	1	1	1	0	1	0	0	0	0	0	1	1	0	0	0	0	0	0	0	0	0	0	0
	Botou	1	0	0	0	0	0	0	0	1	1	1	1	1	1	0	0	0	0	0	0	0	0	1	1	0	0	0	0	0	0	0	1	0	0	0
	Renqiu	0	0	0	0	0	0	0	0	0	1	1	1	1	1	1	0	1	0	0	0	0	0	1	1	0	0	0	0	0	0	0	0	0	0	0
	Huanghua	0	0	1	1	1	1	1	1	0	0	1	1	1	1	1	1	1	0	0	1	1	0	1	1	0	0	0	0	0	0	0	0	1	1	1
	Hejian	0	0	0	0	0	0	0	0	1	1	1	1	1	1	1	0	1	0	0	0	0	0	1	1	0	0	0	0	0	0	0	1	0	0	0
	Langfang	0	0	1	1	1	1	0	1	0	0	0	1	1	1	1	1	1	0	0	0	0	0	1	0	0	0	0	0	0	0	0	0	1	1	1
	Bazhou	0	0	0	0	0	0	0	1	0	0	1	1	1	1	1	1	1	0	0	0	0	0	1	1	0	0	0	0	0	0	0	0	1	1	0
	Sanhe	0	0	1	1	1	1	1	1	0	0	0	1	1	1	1	1	1	0	0	1	1	0	1	0	0	1	0	0	1	0	0	0	1	1	1
	Hengshui	1	1	0	0	0	0	0	0	1	1	1	1	0	0	0	0	0	0	0	0	0	0	1	1	0	0	0	1	0	1	1	1	0	0	0
	Jizhou	1	1	0	0	0	0	0	0	1	1	1	1	0	0	0	0	0	0	1	0	0	1	1	1	0	0	0	1	0	1	1	1	0	0	0
	Shenzhou	1	1	0	0	0	0	0	0	1	1	1	1	0	0	0	0	0	0	0	0	0	0	1	1	0	0	0	1	0	1	0	1	0	0	0
																																				540
	W	Beijing	Tianjin	Shijiazhuang	Xinji	Gaocheng	Jinzhou	Xinle	Luquan	Tangshan	Zunhua	Qian'an	Qinhuangdao	Handan	Wuan	Xingtai	Nangong	Shahe	Baoding	Zhuozhou	Dingzhou	Anguo	Gaobeidian	Zhuangjiakou	Chengde	Cangzhou	Botou	Renqiu	Huanghua	Hejian	Langfang	Bazhou	Sanhe	Hengshui	Jizhou	Shenzhou
	Beijing	0	0	0.00185185	0.00185185	0.00185185	0.00185185	0.00185185	0.00185185	0	0	0	0.00185185	0.00185185	0.00185185	0.00185185	0.00185185	0.00185185	0	0	0	0	0	0	0	0.00185185	0.00185185	0	0	0	0	0	0	0.00185185	0.00185185	0.00185185
	Tianjin	0	0	0.00185185	0.00185185	0.00185185	0.00185185	0.00185185	0.00185185	0	0	0	0.00185185	0.00185185	0.00185185	0.00185185	0.00185185	0.00185185	0	0	0	0	0	0.00185185	0.00185185	0	0	0	0	0	0	0	0	0.00185185	0.00185185	0.00185185
	Shijiazhuang	0.00185185	0.00185185	0	0	0	0	0	0	0.00185185	0.00185185	0.00185185	0.00185185	0	0	0	0	0	0	0	0	0	0	0.00185185	0.00185185	0	0	0	0.00185185	0	0.00185185	0	0.00185185	0	0	0
	Xinji	0.00185185	0.00185185	0	0	0	0	0	0	0.00185185	0.00185185	0.00185185	0.00185185	0	0	0	0	0	0	0	0	0	0	0.00185185	0.00185185	0	0	0	0.00185185	0	0.00185185	0	0.00185185	0	0	0
	Gaocheng	0.00185185	0.00185185	0	0	0	0	0	0	0.00185185	0.00185185	0.00185185	0.00185185	0	0	0	0	0	0	0	0	0	0	0.00185185	0.00185185	0	0	0	0.00185185	0	0.00185185	0	0.00185185	0	0	0
	Jinzhou	0.00185185	0.00185185	0	0	0	0	0	0	0.00185185	0.00185185	0.00185185	0.00185185	0	0	0	0	0	0	0	0	0	0	0.00185185	0.00185185	0	0	0	0.00185185	0	0.00185185	0	0.00185185	0	0	0
	Xinle	0.00185185	0.00185185	0	0	0	0	0	0	0.00185185	0.00185185	0.00185185	0.00185185	0	0	0	0	0	0	0	0	0	0	0.00185185	0.00185185	0	0	0	0.00185185	0	0	0	0.00185185	0	0	0
	Luquan	0.00185185	0.00185185	0	0	0	0	0	0	0.00185185	0.00185185	0.00185185	0.00185185	0	0	0	0	0	0	0	0	0	0	0.00185185	0.00185185	0	0	0	0.00185185	0	0.00185185	0.00185185	0.00185185	0	0	0
	Tangshan	0	0	0.00185185	0.00185185	0.00185185	0.00185185	0.00185185	0.00185185	0	0	0	0	0.00185185	0.00185185	0.00185185	0.00185185	0.00185185	0.00185185	0	0.00185185	0.00185185	0	0.00185185	0	0	0.00185185	0	0	0.00185185	0	0	0	0.00185185	0.00185185	0.00185185
	Zunhua	0	0	0.00185185	0.00185185	0.00185185	0.00185185	0.00185185	0.00185185	0	0	0	0	0.00185185	0.00185185	0.00185185	0.00185185	0.00185185	0.00185185	0	0.00185185	0.00185185	0	0.00185185	0	0.00185185	0.00185185	0.00185185	0	0.00185185	0	0	0	0.00185185	0.00185185	0.00185185
	Qian'an	0	0	0.00185185	0.00185185	0.00185185	0.00185185	0.00185185	0.00185185	0	0	0	0	0.00185185	0.00185185	0.00185185	0.00185185	0.00185185	0.00185185	0.00185185	0.00185185	0.00185185	0.00185185	0.00185185	0	0.00185185	0.00185185	0.00185185	0.00185185	0.00185185	0	0.00185185	0	0.00185185	0.00185185	0.00185185
	Qinhuangdao	0.00185185	0.00185185	0.00185185	0.00185185	0.00185185	0.00185185	0.00185185	0.00185185	0	0	0	0	0.00185185	0.00185185	0.00185185	0.00185185	0.00185185	0.00185185	0.00185185	0.00185185	0.00185185	0.00185185	0.00185185	0.00185185	0.00185185	0.00185185	0.00185185	0.00185185	0.00185185	0.00185185	0.00185185	0.00185185	0.00185185	0.00185185	0.00185185
	Handan	0.00185185	0.00185185	0	0	0	0	0	0	0.00185185	0.00185185	0.00185185	0.00185185	0	0	0	0	0	0.00185185	0.00185185	0.00185185	0.00185185	0.00185185	0.00185185	0.00185185	0.00185185	0.00185185	0.00185185	0.00185185	0.00185185	0.00185185	0.00185185	0.00185185	0	0	0
	Wuan	0.00185185	0.00185185	0	0	0	0	0	0	0.00185185	0.00185185	0.00185185	0.00185185	0	0	0	0	0	0.00185185	0.00185185	0	0.00185185	0.00185185	0.00185185	0.00185185	0.00185185	0.00185185	0.00185185	0.00185185	0.00185185	0.00185185	0.00185185	0.00185185	0	0	0
	Xingtai	0.00185185	0.00185185	0	0	0	0	0	0	0.00185185	0.00185185	0.00185185	0.00185185	0	0	0	0	0	0	0.00185185	0	0	0.00185185	0.00185185	0.00185185	0.00185185	0	0.00185185	0.00185185	0.00185185	0.00185185	0.00185185	0.00185185	0	0	0
	Nangong	0.00185185	0.00185185	0	0	0	0	0	0	0.00185185	0.00185185	0.00185185	0.00185185	0	0	0	0	0	0	0.00185185	0	0	0.00185185	0.00185185	0.00185185	0	0	0	0.00185185	0	0.00185185	0.00185185	0.00185185	0	0	0
	Shahe	0.00185185	0.00185185	0	0	0	0	0	0	0.00185185	0.00185185	0.00185185	0.00185185	0	0	0	0	0	0.00185185	0.00185185	0	0	0.00185185	0.00185185	0.00185185	0.00185185	0	0.00185185	0.00185185	0.00185185	0.00185185	0.00185185	0.00185185	0	0	0
	Baoding	0	0	0	0	0	0	0	0	0.00185185	0.00185185	0.00185185	0.00185185	0.00185185	0.00185185	0	0	0.00185185	0	0	0	0	0	0.00185185	0.00185185	0	0	0	0	0	0	0	0	0	0	0
	Zhuozhou	0	0	0	0	0	0	0	0	0	0	0.00185185	0.00185185	0.00185185	0.00185185	0.00185185	0.00185185	0.00185185	0	0	0	0	0	0	0.00185185	0	0	0	0	0	0	0	0	0	0.00185185	0
	Dingzhou	0	0	0	0	0	0	0	0	0.00185185	0.00185185	0.00185185	0.00185185	0.00185185	0	0	0	0	0	0	0	0	0	0.00185185	0.00185185	0	0	0	0.00185185	0	0	0	0.00185185	0	0	0
	Anguo	0	0	0	0	0	0	0	0	0.00185185	0.00185185	0.00185185	0.00185185	0.00185185	0.00185185	0	0	0	0	0	0	0	0	0.00185185	0.00185185	0	0	0	0.00185185	0	0	0	0.00185185	0	0	0
	Gaobeidian	0	0	0	0	0	0	0	0	0	0	0.00185185	0.00185185	0.00185185	0.00185185	0.00185185	0.00185185	0.00185185	0	0	0	0	0	0.00185185	0.00185185	0	0	0	0	0	0	0	0	0	0.00185185	0
	Zhuangjiakou	0	0.00185185	0.00185185	0.00185185	0.00185185	0.00185185	0.00185185	0.00185185	0.00185185	0.00185185	0.00185185	0.00185185	0.00185185	0.00185185	0.00185185	0.00185185	0.00185185	0.00185185	0	0.00185185	0.00185185	0.00185185	0	0.00185185	0.00185185	0.00185185	0.00185185	0.00185185	0.00185185	0.00185185	0.00185185	0.00185185	0.00185185	0.00185185	0.00185185
	Chengde	0	0.00185185	0.00185185	0.00185185	0.00185185	0.00185185	0.00185185	0.00185185	0	0	0	0.00185185	0.00185185	0.00185185	0.00185185	0.00185185	0.00185185	0.00185185	0.00185185	0.00185185	0.00185185	0.00185185	0.00185185	0	0.00185185	0.00185185	0.00185185	0.00185185	0.00185185	0	0.00185185	0	0.00185185	0.00185185	0.00185185
	Cangzhou	0.00185185	0	0	0	0	0	0	0	0	0.00185185	0.00185185	0.00185185	0.00185185	0.00185185	0.00185185	0	0.00185185	0	0	0	0	0	0.00185185	0.00185185	0	0	0	0	0	0	0	0	0	0	0
	Botou	0.00185185	0	0	0	0	0	0	0	0.00185185	0.00185185	0.00185185	0.00185185	0.00185185	0.00185185	0	0	0	0	0	0	0	0	0.00185185	0.00185185	0	0	0	0	0	0	0	0.00185185	0	0	0
	Renqiu	0	0	0	0	0	0	0	0	0	0.00185185	0.00185185	0.00185185	0.00185185	0.00185185	0.00185185	0	0.00185185	0	0	0	0	0	0.00185185	0.00185185	0	0	0	0	0	0	0	0	0	0	0
	Huanghua	0	0	0.00185185	0.00185185	0.00185185	0.00185185	0.00185185	0.00185185	0	0	0.00185185	0.00185185	0.00185185	0.00185185	0.00185185	0.00185185	0.00185185	0	0	0.00185185	0.00185185	0	0.00185185	0.00185185	0	0	0	0	0	0	0	0	0.00185185	0.00185185	0.00185185
	Hejian	0	0	0	0	0	0	0	0	0.00185185	0.00185185	0.00185185	0.00185185	0.00185185	0.00185185	0.00185185	0	0.00185185	0	0	0	0	0	0.00185185	0.00185185	0	0	0	0	0	0	0	0.00185185	0	0	0
	Langfang	0	0	0.00185185	0.00185185	0.00185185	0.00185185	0	0.00185185	0	0	0	0.00185185	0.00185185	0.00185185	0.00185185	0.00185185	0.00185185	0	0	0	0	0	0.00185185	0	0	0	0	0	0	0	0	0	0.00185185	0.00185185	0.00185185
	Bazhou	0	0	0	0	0	0	0	0.00185185	0	0	0.00185185	0.00185185	0.00185185	0.00185185	0.00185185	0.00185185	0.00185185	0	0	0	0	0	0.00185185	0.00185185	0	0	0	0	0	0	0	0	0.00185185	0.00185185	0
	Sanhe	0	0	0.00185185	0.00185185	0.00185185	0.00185185	0.00185185	0.00185185	0	0	0	0.00185185	0.00185185	0.00185185	0.00185185	0.00185185	0.00185185	0	0	0.00185185	0.00185185	0	0.00185185	0	0	0.00185185	0	0	0.00185185	0	0	0	0.00185185	0.00185185	0.00185185
	Hengshui	0.00185185	0.00185185	0	0	0	0	0	0	0.00185185	0.00185185	0.00185185	0.00185185	0	0	0	0	0	0	0	0	0	0	0.00185185	0.00185185	0	0	0	0.00185185	0	0.00185185	0.00185185	0.00185185	0	0	0
	Jizhou	0.00185185	0.00185185	0	0	0	0	0	0	0.00185185	0.00185185	0.00185185	0.00185185	0	0	0	0	0	0	0.00185185	0	0	0.00185185	0.00185185	0.00185185	0	0	0	0.00185185	0	0.00185185	0.00185185	0.00185185	0	0	0
	Shenzhou	0.00185185	0.00185185	0	0	0	0	0	0	0.00185185	0.00185185	0.00185185	0.00185185	0	0	0	0	0	0	0	0	0	0	0.00185185	0.00185185	0	0	0	0.00185185	0	0.00185185	0	0.00185185	0	0	0
																																				1
	zzT	Beijing	Tianjin	Shijiazhuang	Xinji	Gaocheng	Jinzhou	Xinle	Luquan	Tangshan	Zunhua	Qian'an	Qinhuangdao	Handan	Wuan	Xingtai	Nangong	Shahe	Baoding	Zhuozhou	Dingzhou	Anguo	Gaobeidian	Zhuangjiakou	Chengde	Cangzhou	Botou	Renqiu	Huanghua	Hejian	Langfang	Bazhou	Sanhe	Hengshui	Jizhou	Shenzhou
	Beijing	9.47585	8.10018	5.24908	-1.23004	-1.61716	-2.87229	-2.52675	-2.6062	3.97655	-1.57898	-1.4713	2.65108	3.04281	-2.08079	1.67286	-2.19177	-1.63281	2.72267	-0.99825	-0.408921	-2.56179	-1.63515	2.51478	1.06984	1.02734	-1.6184	-0.155509	-1.9498	-2.25538	0.908969	-2.85889	-3.01787	0.426785	-2.54934	-3.02142
	Tianjin	8.10018	6.92423	4.48704	-1.05147	-1.38239	-2.4553	-2.15993	-2.22784	3.39925	-1.34975	-1.2577	2.26621	2.60107	-1.77871	1.43	-1.87358	-1.39576	2.32741	-0.853328	-0.349556	-2.18988	-1.39776	2.14969	0.914522	0.878198	-1.38344	-0.132933	-1.66673	-1.92795	0.777009	-2.44385	-2.57975	0.364826	-2.17924	-2.58279
	Shijiazhuang	5.24908	4.48704	2.90769	-0.681372	-0.895814	-1.59109	-1.39968	-1.44369	2.20278	-0.874664	-0.815016	1.46855	1.68555	-1.15264	0.926669	-1.21411	-0.904481	1.5082	-0.552973	-0.226519	-1.41909	-0.905779	1.39304	0.592628	0.56909	-0.896499	-0.0861431	-1.08008	-1.24935	0.503517	-1.58366	-1.67173	0.236415	-1.41219	-1.6737
	Xinji	-1.23004	-1.05147	-0.681372	0.159669	0.20992	0.372846	0.327992	0.338305	-0.516187	0.204964	0.190986	-0.344132	-0.394981	0.270102	-0.21715	0.284509	0.211951	-0.353424	0.129581	0.0530812	0.332541	0.212255	-0.326438	-0.138873	-0.133357	0.210081	0.0201863	0.253099	0.292766	-0.117991	0.371106	0.391743	-0.0554001	0.330924	0.392205
	Gaocheng	-1.61716	-1.38239	-0.895814	0.20992	0.275986	0.490189	0.431219	0.444778	-0.678642	0.26947	0.251094	-0.452437	-0.51929	0.355109	-0.285492	0.37405	0.278657	-0.464654	0.170363	0.069787	0.437199	0.279056	-0.429175	-0.18258	-0.175328	0.276198	0.0265394	0.332755	0.384906	-0.155126	0.487901	0.515033	-0.0728357	0.435073	0.51564
	Jinzhou	-2.87229	-2.4553	-1.59109	0.372846	0.490189	0.870641	0.765902	0.789984	-1.20536	0.478615	0.445976	-0.803589	-0.922329	0.630722	-0.507072	0.664363	0.494931	-0.825288	0.302587	0.123951	0.776523	0.495641	-0.762272	-0.324286	-0.311405	0.490564	0.0471374	0.591017	0.683644	-0.275524	0.866578	0.914768	-0.129366	0.772748	0.915846
	Xinle	-2.52675	-2.15993	-1.39968	0.327992	0.431219	0.765902	0.673763	0.694948	-1.06035	0.421038	0.392325	-0.706916	-0.811372	0.554845	-0.446071	0.584439	0.435391	-0.726005	0.266185	0.10904	0.683107	0.436015	-0.67057	-0.285274	-0.273943	0.431549	0.0414668	0.519917	0.601401	-0.242378	0.762328	0.80472	-0.113803	0.679786	0.805668
	Luquan	-2.6062	-2.22784	-1.44369	0.338305	0.444778	0.789984	0.694948	0.7168	-1.09369	0.434276	0.404661	-0.729144	-0.836884	0.572292	-0.460097	0.602816	0.449081	-0.748833	0.274555	0.112468	0.704586	0.449725	-0.691655	-0.294244	-0.282557	0.445118	0.0427706	0.536265	0.620311	-0.249999	0.786298	0.830023	-0.117381	0.70116	0.831001
	Tangshan	3.97655	3.39925	2.20278	-0.516187	-0.678642	-1.20536	-1.06035	-1.09369	1.66876	-0.66262	-0.617432	1.11253	1.27692	-0.873204	0.702017	-0.919777	-0.685208	1.14257	-0.418916	-0.171604	-1.07506	-0.686191	1.05533	0.448958	0.431125	-0.679162	-0.0652595	-0.818234	-0.946471	0.38145	-1.19973	-1.26645	0.179101	-1.06983	-1.26794
	Zunhua	-1.57898	-1.34975	-0.874664	0.204964	0.26947	0.478615	0.421038	0.434276	-0.66262	0.263108	0.245166	-0.441755	-0.50703	0.346725	-0.278752	0.365219	0.272077	-0.453684	0.16634	0.0681393	0.426876	0.272468	-0.419042	-0.178269	-0.171188	0.269677	0.0259128	0.324898	0.375818	-0.151463	0.476382	0.502873	-0.0711161	0.424801	0.503466
	Qian'an	-1.4713	-1.2577	-0.815016	0.190986	0.251094	0.445976	0.392325	0.404661	-0.617432	0.245166	0.228447	-0.41163	-0.472453	0.32308	-0.259742	0.340313	0.253523	-0.422745	0.154997	0.0634926	0.397766	0.253887	-0.390466	-0.166112	-0.159514	0.251286	0.0241456	0.302742	0.350189	-0.141134	0.443895	0.46858	-0.0662663	0.395832	0.469132
	Qinhuangdao	2.65108	2.26621	1.46855	-0.344132	-0.452437	-0.803589	-0.706916	-0.729144	1.11253	-0.441755	-0.41163	0.741701	0.851296	-0.582147	0.46802	-0.613197	-0.456814	0.761729	-0.279283	-0.114405	-0.71672	-0.45747	0.703566	0.299311	0.287423	-0.452783	-0.0435072	-0.5455	-0.630993	0.254305	-0.799839	-0.844317	0.119403	-0.713235	-0.845312
	Handan	3.04281	2.60107	1.68555	-0.394981	-0.51929	-0.922329	-0.811372	-0.836884	1.27692	-0.50703	-0.472453	0.851296	0.977086	-0.668167	0.537176	-0.703804	-0.524314	0.874284	-0.320551	-0.13131	-0.822624	-0.525067	0.807527	0.343538	0.329893	-0.519688	-0.0499359	-0.626104	-0.72423	0.291881	-0.918025	-0.969076	0.137046	-0.818624	-0.970217
	Wuan	-2.08079	-1.77871	-1.15264	0.270102	0.355109	0.630722	0.554845	0.572292	-0.873204	0.346725	0.32308	-0.582147	-0.668167	0.456916	-0.36734	0.481287	0.358545	-0.597867	0.219204	0.0897944	0.56254	0.35906	-0.552216	-0.234924	-0.225593	0.355381	0.034148	0.428153	0.495255	-0.199599	0.627779	0.662689	-0.0937171	0.559805	0.66347
	Xingtai	1.67286	1.43	0.926669	-0.21715	-0.285492	-0.507072	-0.446071	-0.460097	0.702017	-0.278752	-0.259742	0.46802	0.537176	-0.36734	0.295325	-0.386933	-0.288254	0.480658	-0.17623	-0.0721907	-0.452257	-0.288668	0.443957	0.188868	0.181366	-0.285711	-0.0274534	-0.344216	-0.398163	0.160469	-0.504706	-0.532772	0.0753444	-0.450058	-0.5334
	Nangong	-2.19177	-1.87358	-1.21411	0.284509	0.37405	0.664363	0.584439	0.602816	-0.919777	0.365219	0.340313	-0.613197	-0.703804	0.481287	-0.386933	0.506957	0.377669	-0.629755	0.230896	0.0945837	0.592544	0.378211	-0.581669	-0.247454	-0.237625	0.374336	0.0359693	0.450989	0.52167	-0.210245	0.661262	0.698035	-0.0987157	0.589663	0.698857
	Shahe	-1.63281	-1.39576	-0.904481	0.211951	0.278657	0.494931	0.435391	0.449081	-0.685208	0.272077	0.253523	-0.456814	-0.524314	0.358545	-0.288254	0.377669	0.281352	-0.46915	0.172011	0.0704622	0.441428	0.281756	-0.433327	-0.184346	-0.177024	0.27887	0.0267961	0.335974	0.38863	-0.156627	0.492622	0.520016	-0.0735404	0.439282	0.520629
	Baoding	2.72267	2.32741	1.5082	-0.353424	-0.464654	-0.825288	-0.726005	-0.748833	1.14257	-0.453684	-0.422745	0.761729	0.874284	-0.597867	0.480658	-0.629755	-0.46915	0.782298	-0.286825	-0.117494	-0.736073	-0.469823	0.722565	0.307393	0.295184	-0.46501	-0.044682	-0.56023	-0.648032	0.261172	-0.821437	-0.867117	0.122627	-0.732495	-0.868138
	Zhuozhou	-0.99825	-0.853328	-0.552973	0.129581	0.170363	0.302587	0.266185	0.274555	-0.418916	0.16634	0.154997	-0.279283	-0.320551	0.219204	-0.17623	0.230896	0.172011	-0.286825	0.105162	0.0430785	0.269877	0.172258	-0.264924	-0.112704	-0.108227	0.170493	0.0163824	0.205405	0.237597	-0.095757	0.301175	0.317923	-0.0449605	0.268564	0.318297
	Dingzhou	-0.408921	-0.349556	-0.226519	0.0530812	0.069787	0.123951	0.10904	0.112468	-0.171604	0.0681393	0.0634926	-0.114405	-0.13131	0.0897944	-0.0721907	0.0945837	0.0704622	-0.117494	0.0430785	0.0176466	0.110552	0.0705633	-0.108523	-0.0461678	-0.044334	0.0698404	0.00671085	0.0841416	0.0973288	-0.0392257	0.123373	0.130233	-0.0184175	0.110014	0.130387
	Anguo	-2.56179	-2.18988	-1.41909	0.332541	0.437199	0.776523	0.683107	0.704586	-1.07506	0.426876	0.397766	-0.71672	-0.822624	0.56254	-0.452257	0.592544	0.441428	-0.736073	0.269877	0.110552	0.69258	0.442062	-0.679869	-0.28923	-0.277742	0.437533	0.0420418	0.527127	0.609741	-0.24574	0.7729	0.81588	-0.115381	0.689213	0.816841
	Gaobeidian	-1.63515	-1.39776	-0.905779	0.212255	0.279056	0.495641	0.436015	0.449725	-0.686191	0.272468	0.253887	-0.45747	-0.525067	0.35906	-0.288668	0.378211	0.281756	-0.469823	0.172258	0.0705633	0.442062	0.28216	-0.433949	-0.18461	-0.177278	0.27927	0.0268346	0.336456	0.389187	-0.156851	0.493328	0.520762	-0.0736459	0.439913	0.521376
	Zhuangjiakou	2.51478	2.14969	1.39304	-0.326438	-0.429175	-0.762272	-0.67057	-0.691655	1.05533	-0.419042	-0.390466	0.703566	0.807527	-0.552216	0.443957	-0.581669	-0.433327	0.722565	-0.264924	-0.108523	-0.679869	-0.433949	0.667392	0.283922	0.272645	-0.429503	-0.0412702	-0.517453	-0.598551	0.24123	-0.758715	-0.800906	0.113264	-0.676564	-0.80185
	Chengde	1.06984	0.914522	0.592628	-0.138873	-0.18258	-0.324286	-0.285274	-0.294244	0.448958	-0.178269	-0.166112	0.299311	0.343538	-0.234924	0.188868	-0.247454	-0.184346	0.307393	-0.112704	-0.0461678	-0.28923	-0.18461	0.283922	0.120786	0.115988	-0.182719	-0.0175572	-0.220135	-0.254635	0.102624	-0.322772	-0.340721	0.0481846	-0.287824	-0.341123
	Cangzhou	1.02734	0.878198	0.56909	-0.133357	-0.175328	-0.311405	-0.273943	-0.282557	0.431125	-0.171188	-0.159514	0.287423	0.329893	-0.225593	0.181366	-0.237625	-0.177024	0.295184	-0.108227	-0.044334	-0.277742	-0.177278	0.272645	0.115988	0.111382	-0.175462	-0.0168598	-0.211391	-0.244521	0.0985477	-0.309952	-0.327188	0.0462708	-0.276392	-0.327574
	Botou	-1.6184	-1.38344	-0.896499	0.210081	0.276198	0.490564	0.431549	0.445118	-0.679162	0.269677	0.251286	-0.452783	-0.519688	0.355381	-0.285711	0.374336	0.27887	-0.46501	0.170493	0.0698404	0.437533	0.27927	-0.429503	-0.182719	-0.175462	0.276409	0.0265597	0.333009	0.3852	-0.155244	0.488275	0.515427	-0.0728914	0.435406	0.516034
	Renqiu	-0.155509	-0.132933	-0.0861431	0.0201863	0.0265394	0.0471374	0.0414668	0.0427706	-0.0652595	0.0259128	0.0241456	-0.0435072	-0.0499359	0.034148	-0.0274534	0.0359693	0.0267961	-0.044682	0.0163824	0.00671085	0.0420418	0.0268346	-0.0412702	-0.0175572	-0.0168598	0.0265597	0.00255207	0.0319983	0.0370132	-0.0149172	0.0469175	0.0495265	-0.00700401	0.0418374	0.0495849
	Huanghua	-1.9498	-1.66673	-1.08008	0.253099	0.332755	0.591017	0.519917	0.536265	-0.818234	0.324898	0.302742	-0.5455	-0.626104	0.428153	-0.344216	0.450989	0.335974	-0.56023	0.205405	0.0841416	0.527127	0.336456	-0.517453	-0.220135	-0.211391	0.333009	0.0319983	0.4012	0.464078	-0.187034	0.588259	0.620971	-0.0878174	0.524564	0.621703
	Hejian	-2.25538	-1.92795	-1.24935	0.292766	0.384906	0.683644	0.601401	0.620311	-0.946471	0.375818	0.350189	-0.630993	-0.72423	0.495255	-0.398163	0.52167	0.38863	-0.648032	0.237597	0.0973288	0.609741	0.389187	-0.598551	-0.254635	-0.244521	0.3852	0.0370132	0.464078	0.53681	-0.216347	0.680454	0.718293	-0.101581	0.606777	0.71914
	Langfang	0.908969	0.777009	0.503517	-0.117991	-0.155126	-0.275524	-0.242378	-0.249999	0.38145	-0.151463	-0.141134	0.254305	0.291881	-0.199599	0.160469	-0.210245	-0.156627	0.261172	-0.095757	-0.0392257	-0.24574	-0.156851	0.24123	0.102624	0.0985477	-0.155244	-0.0149172	-0.187034	-0.216347	0.0871927	-0.274238	-0.289489	0.0409393	-0.244545	-0.28983
	Bazhou	-2.85889	-2.44385	-1.58366	0.371106	0.487901	0.866578	0.762328	0.786298	-1.19973	0.476382	0.443895	-0.799839	-0.918025	0.627779	-0.504706	0.661262	0.492622	-0.821437	0.301175	0.123373	0.7729	0.493328	-0.758715	-0.322772	-0.309952	0.488275	0.0469175	0.588259	0.680454	-0.274238	0.862534	0.910499	-0.128762	0.769142	0.911572
	Sanhe	-3.01787	-2.57975	-1.67173	0.391743	0.515033	0.914768	0.80472	0.830023	-1.26645	0.502873	0.46858	-0.844317	-0.969076	0.662689	-0.532772	0.698035	0.520016	-0.867117	0.317923	0.130233	0.81588	0.520762	-0.800906	-0.340721	-0.327188	0.515427	0.0495265	0.620971	0.718293	-0.289489	0.910499	0.961131	-0.135923	0.811913	0.962263
	Hengshui	0.426785	0.364826	0.236415	-0.0554001	-0.0728357	-0.129366	-0.113803	-0.117381	0.179101	-0.0711161	-0.0662663	0.119403	0.137046	-0.0937171	0.0753444	-0.0987157	-0.0735404	0.122627	-0.0449605	-0.0184175	-0.115381	-0.0736459	0.113264	0.0481846	0.0462708	-0.0728914	-0.00700401	-0.0878174	-0.101581	0.0409393	-0.128762	-0.135923	0.0192221	-0.11482	-0.136083
	Jizhou	-2.54934	-2.17924	-1.41219	0.330924	0.435073	0.772748	0.679786	0.70116	-1.06983	0.424801	0.395832	-0.713235	-0.818624	0.559805	-0.450058	0.589663	0.439282	-0.732495	0.268564	0.110014	0.689213	0.439913	-0.676564	-0.287824	-0.276392	0.435406	0.0418374	0.524564	0.606777	-0.244545	0.769142	0.811913	-0.11482	0.685862	0.81287
	Shenzhou	-3.02142	-2.58279	-1.6737	0.392205	0.51564	0.915846	0.805668	0.831001	-1.26794	0.503466	0.469132	-0.845312	-0.970217	0.66347	-0.5334	0.698857	0.520629	-0.868138	0.318297	0.130387	0.816841	0.521376	-0.80185	-0.341123	-0.327574	0.516034	0.0495849	0.621703	0.71914	-0.28983	0.911572	0.962263	-0.136083	0.81287	0.963397
	zzTW	Beijing	Tianjin	Shijiazhuang	Xinji	Gaocheng	Jinzhou	Xinle	Luquan	Tangshan	Zunhua	Qian'an	Qinhuangdao	Handan	Wuan	Xingtai	Nangong	Shahe	Baoding	Zhuozhou	Dingzhou	Anguo	Gaobeidian	Zhuangjiakou	Chengde	Cangzhou	Botou	Renqiu	Huanghua	Hejian	Langfang	Bazhou	Sanhe	Hengshui	Jizhou	Shenzhou	Diagonal
	Beijing	-0.0182907	-0.010558	0.038295	0.038295	0.038295	0.038295	0.0366117	0.0330008	-0.0250816	-0.0234671	-0.0372487	-0.00662473	0.0221056	0.0228629	0.025562	0.0281241	0.030604	0.0120207	-0.00275816	0.00969836	0.00584505	0.00189884	-0.0203562	-0.017339	0.0253025	0.0270037	0.00775463	-0.018784	0.00952996	-0.00786003	-0.00213712	-0.0252142	0.0330008	0.0281241	0.038295	Beijing
	Tianjin	-0.0156354	-0.00902526	0.0327355	0.0327355	0.0327355	0.0327355	0.0312966	0.0282099	-0.0214404	-0.0200602	-0.0318411	-0.00566298	0.0188964	0.0195437	0.021851	0.0240412	0.026161	0.0102756	-0.00235774	0.00829039	0.00499649	0.00162317	-0.017401	-0.0148218	0.0216292	0.0230834	0.00662884	-0.016057	0.00814644	-0.00671895	-0.00182686	-0.0215537	0.0282099	0.0240412	0.0327355	-0.0156354
	Shijiazhuang	-0.010132	-0.00584854	0.0212132	0.0212132	0.0212132	0.0212132	0.0202808	0.0182805	-0.0138938	-0.0129994	-0.0206337	-0.00366972	0.0122452	0.0126647	0.0141599	0.0155791	0.0169528	0.00665879	-0.00152786	0.00537234	0.00323782	0.00105185	-0.0112762	-0.00960481	0.0140161	0.0149585	0.00429562	-0.0104053	0.00527905	-0.00435401	-0.00118384	-0.0139672	0.0182805	0.0155791	0.0212132	-0.00584854
	Xinji	0.00237428	0.00137051	-0.00497099	-0.00497099	-0.00497099	-0.00497099	-0.00475249	-0.00428376	0.00325579	0.00304621	0.00483518	0.000859942	-0.00286948	-0.00296778	-0.00331815	-0.00365073	-0.00397264	-0.00156038	0.000358031	-0.00125892	-0.000758734	-0.000246484	0.0026424	0.00225074	-0.00328446	-0.00350529	-0.00100661	0.00243831	-0.00123706	0.00102029	0.000277415	0.003273	-0.00428376	-0.00365073	-0.00497099	-0.00497099
	Gaocheng	0.00312152	0.00180185	-0.00653547	-0.00653547	-0.00653547	-0.00653547	-0.0062482	-0.00563195	0.00428046	0.00400492	0.00635692	0.00113058	-0.00377257	-0.00390181	-0.00436244	-0.00479969	-0.00522291	-0.00205147	0.00047071	-0.00165513	-0.000997524	-0.000324058	0.00347402	0.00295909	-0.00431815	-0.00460848	-0.00132341	0.0032057	-0.00162639	0.0013414	0.000364723	0.00430308	-0.00563195	-0.00479969	-0.00653547	-0.00653547
	Jinzhou	0.00554424	0.00320032	-0.0116079	-0.0116079	-0.0116079	-0.0116079	-0.0110976	-0.0100031	0.00760267	0.00711328	0.0112907	0.00200807	-0.00670059	-0.00693013	-0.00774827	-0.0085249	-0.00927659	-0.00364369	0.000836045	-0.00293974	-0.00177174	-0.00057557	0.00617033	0.00525574	-0.00766962	-0.00818527	-0.00235056	0.00569375	-0.00288869	0.00238251	0.000647797	0.00764285	-0.0100031	-0.0085249	-0.0116079	-0.0116079
	Xinle	0.00487726	0.00281532	-0.0102114	-0.0102114	-0.0102114	-0.0102114	-0.00976258	-0.00879971	0.00668806	0.00625755	0.00993245	0.0017665	-0.0058945	-0.00609643	-0.00681615	-0.00749934	-0.0081606	-0.00320535	0.000735468	-0.00258609	-0.00155859	-0.000506328	0.00542803	0.00462347	-0.00674696	-0.00720057	-0.00206779	0.00500878	-0.00254118	0.00209589	0.000569867	0.00672341	-0.00879971	-0.00749934	-0.0102114	-0.0102114
	Luquan	0.00503062	0.00290384	-0.0105325	-0.0105325	-0.0105325	-0.0105325	-0.0100696	-0.00907641	0.00689835	0.0064543	0.0102448	0.00182204	-0.00607984	-0.00628812	-0.00703047	-0.00773515	-0.0084172	-0.00330613	0.000758593	-0.0026674	-0.0016076	-0.000522249	0.00559871	0.00476885	-0.0069591	-0.00742698	-0.0021328	0.00516627	-0.00262108	0.00216179	0.000587785	0.00693481	-0.00907641	-0.00773515	-0.0105325	-0.0100696
	Tangshan	-0.00767572	-0.00443068	0.0160705	0.0160705	0.0160705	0.0160705	0.0153641	0.0138488	-0.0105255	-0.00984799	-0.0156315	-0.00278007	0.00927664	0.00959442	0.0107271	0.0118023	0.012843	0.0050445	-0.00115746	0.00406992	0.00245288	0.000796848	-0.00854252	-0.00727632	0.0106182	0.0113321	0.00325424	-0.00788271	0.00399926	-0.00329847	-0.000896844	-0.0105812	0.0138488	0.0118023	0.0160705	0.0138488
	Zunhua	0.00304782	0.0017593	-0.00638117	-0.00638117	-0.00638117	-0.00638117	-0.00610068	-0.00549898	0.0041794	0.00391037	0.00620683	0.00110389	-0.0036835	-0.00380968	-0.00425944	-0.00468637	-0.0050996	-0.00200303	0.000459597	-0.00161606	-0.000973972	-0.000316407	0.003392	0.00288923	-0.0042162	-0.00449967	-0.00129217	0.00313001	-0.001588	0.00130973	0.000356112	0.00420149	-0.00549898	-0.00468637	-0.00638117	0.0041794
	Qian'an	0.00283998	0.00163933	-0.00594601	-0.00594601	-0.00594601	-0.00594601	-0.00568465	-0.00512398	0.00389438	0.0036437	0.00578355	0.00102861	-0.0034323	-0.00354988	-0.00396897	-0.00436679	-0.00475183	-0.00186644	0.000428255	-0.00150585	-0.000907552	-0.000294829	0.00316068	0.0026922	-0.00392868	-0.00419282	-0.00120405	0.00291656	-0.0014797	0.00122042	0.000331827	0.00391497	-0.00512398	-0.00436679	-0.00594601	0.0036437
	Qinhuangdao	-0.00511725	-0.00295385	0.0107139	0.0107139	0.0107139	0.0107139	0.010243	0.00923271	-0.00701715	-0.00656546	-0.0104212	-0.00185342	0.00618455	0.00639641	0.00715155	0.00786836	0.00856215	0.00336307	-0.000771657	0.00271334	0.00163529	0.000531243	-0.00569512	-0.00485098	0.00707895	0.00755489	0.00216953	-0.00525524	0.00266622	-0.00219902	-0.000597908	-0.00705424	0.00923271	0.00786836	0.0107139	-0.0104212
	Handan	-0.00587339	-0.00339031	0.012297	0.012297	0.012297	0.012297	0.0117565	0.010597	-0.00805402	-0.00753558	-0.011961	-0.00212728	0.00709839	0.00734156	0.00820827	0.009031	0.00982732	0.00386	-0.000885679	0.00311427	0.00187692	0.00060974	-0.00653665	-0.00556777	0.00812495	0.00867121	0.00249011	-0.00603177	0.00306019	-0.00252396	-0.000686256	-0.00809659	0.010597	0.009031	0.012297	-0.00212728
	Wuan	0.00401643	0.00231842	-0.00840914	-0.00840914	-0.00840914	-0.00840914	-0.00803951	-0.00724658	0.00550763	0.0051531	0.00817939	0.00145471	-0.00485414	-0.00502042	-0.00561311	-0.00617573	-0.00672028	-0.00263961	0.000605659	-0.00212965	-0.00128351	-0.000416963	0.00447	0.00380744	-0.00555613	-0.00592969	-0.00170283	0.00412474	-0.00209267	0.00172597	0.000469287	0.00553674	-0.00724658	-0.00617573	-0.00840914	-0.00485414
	Xingtai	-0.00322903	-0.00186391	0.00676057	0.00676057	0.00676057	0.00676057	0.00646341	0.00582593	-0.00442789	-0.00414287	-0.00657587	-0.00116952	0.00390251	0.0040362	0.00451269	0.00496501	0.0054028	0.00212213	-0.000486923	0.00171214	0.00103188	0.000335219	-0.00359368	-0.00306101	0.00446688	0.00476721	0.001369	-0.00331611	0.00168241	-0.0013876	-0.000377285	-0.00445129	0.00582593	0.00496501	0.00676057	0.0040362
	Nangong	0.00423066	0.00244208	-0.00885765	-0.00885765	-0.00885765	-0.00885765	-0.00846831	-0.00763309	0.00580139	0.00542795	0.00861565	0.0015323	-0.00511304	-0.00528819	-0.0059125	-0.00650512	-0.00707871	-0.0027804	0.000637963	-0.00224324	-0.00135196	-0.000439202	0.00470841	0.00401052	-0.00585248	-0.00624596	-0.00179365	0.00434474	-0.00220428	0.00181803	0.000494317	0.00583205	-0.00763309	-0.00650512	-0.00885765	-0.0059125
	Shahe	0.00315172	0.00181928	-0.0065987	-0.0065987	-0.0065987	-0.0065987	-0.00630865	-0.00568644	0.00432187	0.00404367	0.00641842	0.00114152	-0.00380907	-0.00393955	-0.00440464	-0.00484613	-0.00527344	-0.00207132	0.000475265	-0.00167115	-0.00100717	-0.000327193	0.00350763	0.00298772	-0.00435993	-0.00465306	-0.00133622	0.00323671	-0.00164213	0.00135438	0.000368252	0.00434471	-0.00568644	-0.00484613	-0.0065987	-0.00484613
	Baoding	-0.00525543	-0.00303361	0.0110032	0.0110032	0.0110032	0.0110032	0.0105196	0.00948203	-0.00720664	-0.00674274	-0.0107026	-0.00190347	0.00635155	0.00656913	0.00734466	0.00808083	0.00879336	0.00345388	-0.000792494	0.00278661	0.00167944	0.000545588	-0.00584891	-0.00498197	0.0072701	0.00775889	0.00222812	-0.00539715	0.00273822	-0.0022584	-0.000614053	-0.00724473	0.00948203	0.00808083	0.0110032	0.00879336
	Zhuozhou	0.00192687	0.00111225	-0.00403425	-0.00403425	-0.00403425	-0.00403425	-0.00385693	-0.00347652	0.00264227	0.00247218	0.00392403	0.000697893	-0.00232875	-0.00240853	-0.00269287	-0.00296278	-0.00322403	-0.00126634	0.000290563	-0.00102169	-0.000615757	-0.000200036	0.00214447	0.00182661	-0.00266554	-0.00284475	-0.000816925	0.00197883	-0.00100395	0.000828029	0.000225139	0.00265623	-0.00347652	-0.00296278	-0.00403425	-0.00126634
	Dingzhou	0.00078932	0.000455622	-0.00165259	-0.00165259	-0.00165259	-0.00165259	-0.00157994	-0.00142412	0.00108237	0.0010127	0.00160743	0.000285884	-0.000953947	-0.000986626	-0.0011031	-0.00121367	-0.00132069	-0.000518743	0.000119026	-0.000418524	-0.000252238	-8.19425e-05	0.000878455	0.000748248	-0.00109191	-0.00116532	-0.000334644	0.000810605	-0.000411257	0.000339192	9.22254e-05	0.00108809	-0.00142412	-0.00121367	-0.00165259	0.000119026
	Anguo	0.0049449	0.00285436	-0.010353	-0.010353	-0.010353	-0.010353	-0.00989797	-0.00892175	0.00678081	0.00634433	0.0100702	0.00179099	-0.00597625	-0.00618097	-0.00691067	-0.00760334	-0.00827377	-0.0032498	0.000745667	-0.00262195	-0.00158021	-0.00051335	0.00550331	0.00468759	-0.00684052	-0.00730043	-0.00209646	0.00507824	-0.00257642	0.00212496	0.00057777	0.00681665	-0.00892175	-0.00760334	-0.010353	-0.00262195
	Gaobeidian	0.00315624	0.00182189	-0.00660817	-0.00660817	-0.00660817	-0.00660817	-0.0063177	-0.0056946	0.00432807	0.00404947	0.00642763	0.00114316	-0.00381453	-0.00394521	-0.00441096	-0.00485308	-0.00528101	-0.00207429	0.000475946	-0.00167354	-0.00100862	-0.000327662	0.00351267	0.00299201	-0.00436619	-0.00465974	-0.00133814	0.00324136	-0.00164449	0.00135632	0.00036878	0.00435095	-0.0056946	-0.00485308	-0.00660817	-0.00100862
	Zhuangjiakou	-0.00485414	-0.00280197	0.010163	0.010163	0.010163	0.010163	0.00971631	0.00875801	-0.00665636	-0.00622789	-0.00988537	-0.00175812	0.00586657	0.00606753	0.00678384	0.0074638	0.00812193	0.00319015	-0.000731982	0.00257383	0.00155121	0.000503929	-0.00540231	-0.00460156	0.00671498	0.00716645	0.00205799	-0.00498504	0.00252914	-0.00208596	-0.000567166	-0.00669154	0.00875801	0.0074638	0.010163	0.000503929
	Chengde	-0.00206505	-0.00119202	0.00432356	0.00432356	0.00432356	0.00432356	0.00413351	0.00372583	-0.00283175	-0.00264947	-0.00420543	-0.00074794	0.00249575	0.00258125	0.00288598	0.00317525	0.00345523	0.00135716	-0.0003114	0.00109496	0.000659914	0.000214381	-0.00229825	-0.00195759	0.00285669	0.00304875	0.000875508	-0.00212074	0.00107595	-0.000887408	-0.000241284	-0.00284672	0.00372583	0.00317525	0.00432356	-0.00229825
	Cangzhou	-0.00198303	-0.00114467	0.00415183	0.00415183	0.00415183	0.00415183	0.00396933	0.00357785	-0.00271927	-0.00254423	-0.0040384	-0.000718233	0.00239662	0.00247873	0.00277135	0.00304913	0.00331799	0.00130325	-0.000299031	0.00105147	0.000633703	0.000205866	-0.00220696	-0.00187984	0.00274322	0.00292766	0.000840734	-0.0020365	0.00103321	-0.000852161	-0.0002317	-0.00273365	0.00357785	0.00304913	0.00415183	-0.00187984
	Botou	0.00312391	0.00180322	-0.00654047	-0.00654047	-0.00654047	-0.00654047	-0.00625298	-0.00563626	0.00428373	0.00400799	0.00636178	0.00113145	-0.00377546	-0.00390479	-0.00436578	-0.00480337	-0.00522691	-0.00205304	0.000471071	-0.0016564	-0.000998287	-0.000324306	0.00347668	0.00296136	-0.00432146	-0.004612	-0.00132443	0.00320815	-0.00162764	0.00134243	0.000365002	0.00430638	-0.00563626	-0.00480337	-0.00654047	-0.00432146
	Renqiu	0.000300171	0.000173269	-0.000628463	-0.000628463	-0.000628463	-0.000628463	-0.000600838	-0.000541579	0.000411617	0.000385121	0.000611292	0.000108719	-0.000362777	-0.000375205	-0.0004195	-0.000461547	-0.000502244	-0.000197273	4.52644e-05	-0.000159161	-9.59237e-05	-3.1162e-05	0.000334068	0.000284552	-0.000415242	-0.000443159	-0.000127262	0.000308266	-0.000156397	0.000128992	3.50725e-05	0.000413792	-0.000541579	-0.000461547	-0.000628463	-0.000443159
	Huanghua	0.00376359	0.00217247	-0.00787977	-0.00787977	-0.00787977	-0.00787977	-0.00753341	-0.0067904	0.00516091	0.00482871	0.00766448	0.00136314	-0.00454856	-0.00470438	-0.00525976	-0.00578695	-0.00629722	-0.00247344	0.000567532	-0.00199558	-0.00120271	-0.000390714	0.0041886	0.00356775	-0.00520636	-0.0055564	-0.00159563	0.00386508	-0.00196093	0.00161732	0.000439744	0.00518819	-0.0067904	-0.00578695	-0.00787977	-0.00159563
	Hejian	0.00435344	0.00251295	-0.00911472	-0.00911472	-0.00911472	-0.00911472	-0.00871408	-0.00785462	0.00596976	0.00558549	0.0088657	0.00157677	-0.00526143	-0.00544167	-0.00608409	-0.00669391	-0.00728415	-0.00286109	0.000656478	-0.00230834	-0.0013912	-0.000451949	0.00484506	0.00412691	-0.00602233	-0.00642723	-0.00184571	0.00447084	-0.00226826	0.00187079	0.000508663	0.00600131	-0.00785462	-0.00669391	-0.00911472	0.00447084
	Langfang	-0.00175454	-0.00101278	0.00367344	0.00367344	0.00367344	0.00367344	0.00351197	0.00316559	-0.00240595	-0.00225108	-0.00357308	-0.000635476	0.00212048	0.00219312	0.00245203	0.0026978	0.00293568	0.00115309	-0.000264576	0.000930314	0.000560686	0.000182146	-0.00195267	-0.00166324	0.00242714	0.00259032	0.000743862	-0.00180185	0.00091416	-0.000753972	-0.000205003	-0.00241867	0.00316559	0.0026978	0.00367344	0.00091416
	Bazhou	0.00551836	0.00318538	-0.0115537	-0.0115537	-0.0115537	-0.0115537	-0.0110459	-0.00995642	0.00756719	0.00708009	0.011238	0.0019987	-0.00666932	-0.00689779	-0.00771212	-0.00848511	-0.0092333	-0.00362668	0.000832143	-0.00292602	-0.00176347	-0.000572884	0.00614153	0.00523122	-0.00763383	-0.00814707	-0.00233959	0.00566718	-0.00287521	0.00237139	0.000644774	0.00760719	-0.00995642	-0.00848511	-0.0115537	0.00237139
	Sanhe	0.00582524	0.00336252	-0.0121962	-0.0121962	-0.0121962	-0.0121962	-0.0116601	-0.0105101	0.00798799	0.00747381	0.011863	0.00210984	-0.0070402	-0.00728137	-0.00814098	-0.00895696	-0.00974675	-0.00382836	0.000878418	-0.00308873	-0.00186153	-0.000604742	0.00648306	0.00552212	-0.00805834	-0.00860012	-0.00246969	0.00598232	-0.0030351	0.00250326	0.00068063	0.00803021	-0.0105101	-0.00895696	-0.0121962	0.00068063
	Hengshui	-0.000823802	-0.000475526	0.00172478	0.00172478	0.00172478	0.00172478	0.00164897	0.00148633	-0.00112966	-0.00105694	-0.00167766	-0.000298373	0.000995621	0.00102973	0.00115129	0.00126669	0.00137838	0.000541404	-0.000124225	0.000436807	0.000263257	8.55222e-05	-0.000916831	-0.000780936	0.00113961	0.00121623	0.000349263	-0.000846017	0.000429223	-0.00035401	-9.62543e-05	-0.00113563	0.00148633	0.00126669	0.00172478	-0.00113563
	Jizhou	0.00492086	0.00284048	-0.0103027	-0.0103027	-0.0103027	-0.0103027	-0.00984985	-0.00887837	0.00674784	0.00631348	0.0100212	0.00178229	-0.00594719	-0.00615092	-0.00687708	-0.00756638	-0.00823355	-0.003234	0.000742042	-0.0026092	-0.00157253	-0.000510854	0.00547655	0.0046648	-0.00680726	-0.00726494	-0.00208627	0.00505355	-0.0025639	0.00211463	0.00057496	0.00678351	-0.00887837	-0.00756638	-0.0103027	-0.00887837
	Shenzhou	0.0058321	0.00336648	-0.0122106	-0.0122106	-0.0122106	-0.0122106	-0.0116738	-0.0105225	0.00799741	0.00748261	0.011877	0.00211233	-0.00704849	-0.00728995	-0.00815057	-0.00896752	-0.00975824	-0.00383287	0.000879453	-0.00309237	-0.00186373	-0.000605454	0.0064907	0.00552863	-0.00806784	-0.00861026	-0.0024726	0.00598937	-0.00303868	0.00250621	0.000681432	0.00803968	-0.0105225	-0.00896752	-0.0122106	-0.00896752
																																					-0.0838958
		-0.365907	-0.147994	1.7702	1.16945	1.13356	1.01718	0.974017	0.805327	-1.1792	-1.62219	-2.22791	-0.477518	0.84236	0.401124	0.869752	0.625884	0.788502	0.362123	-0.643147	-0.031996	-0.403764	-0.494145	-1.10363	-1.1028	0.798307	0.628991	-0.0953373	-1.44734	-0.210725	-0.694238	-0.787922	-1.83365	1.08655	0.59273	1.00335
	(ei-ej)2	Beijing	Tianjin	Shijiazhuang	Xinji	Gaocheng	Jinzhou	Xinle	Luquan	Tangshan	Zunhua	Qian'an	Qinhuangdao	Handan	Wuan	Xingtai	Nangong	Shahe	Baoding	Zhuozhou	Dingzhou	Anguo	Gaobeidian	Zhuangjiakou	Chengde	Cangzhou	Botou	Renqiu	Huanghua	Hejian	Langfang	Bazhou	Sanhe	Hengshui	Jizhou	Shenzhou
-0.365907	Beijing	0	0.0474862	4.56297	2.35733	2.2484	1.91293	1.7954	1.37179	0.661443	1.57823	3.46705	0.0124569	1.45991	0.588337	1.52686	0.98365	1.33266	0.530028	0.0768616	0.111497	0.00143309	0.0164448	0.544229	0.543016	1.35539	0.989822	0.0732081	1.16951	0.0240814	0.107801	0.178096	2.15428	2.10963	0.918985	1.87487
-0.147994	Tianjin	0.0474862	0	3.67949	1.73566	1.64237	1.35763	1.25891	0.908821	1.06338	2.17324	4.32605	0.108586	0.980801	0.301531	1.03581	0.598887	0.877026	0.26022	0.245176	0.0134555	0.065418	0.11982	0.913232	0.911661	0.895485	0.603705	0.00277273	1.68831	0.00393523	0.298382	0.409508	2.84145	1.5241	0.548672	1.3256
1.7702	Shijiazhuang	4.56297	3.67949	0	0.360904	0.405319	0.567046	0.633915	0.930989	8.69898	11.5083	15.9849	5.05226	0.860896	1.87438	0.810814	1.30947	0.963739	1.98269	5.82426	3.24793	4.72614	5.12728	8.2589	8.25418	0.944586	1.30237	3.48025	10.3526	3.92408	6.07348	6.54401	12.9878	0.467384	1.38645	0.588063
1.16945	Xinji	2.35733	1.73566	0.360904	0	0.0012884	0.0231867	0.0381948	0.132587	5.51616	7.79324	11.5421	2.71251	0.106989	0.590328	0.0898198	0.295466	0.145123	0.65178	3.28551	1.44348	2.47501	2.76755	5.16688	5.16315	0.137749	0.292098	1.59969	6.84762	1.90489	3.47334	3.83131	9.01864	0.00687277	0.332608	0.0275891
1.13356	Gaocheng	2.2484	1.64237	0.405319	0.0012884	0	0.0135437	0.0254532	0.107735	5.34884	7.59412	11.2995	2.59556	0.0847962	0.536459	0.0695931	0.257732	0.119063	0.595111	3.15668	1.35852	2.36336	2.64942	5.00499	5.00131	0.112393	0.254588	1.51018	6.66106	1.8071	3.34084	3.69208	8.80434	0.00220974	0.292495	0.0169534
1.01718	Jinzhou	1.91293	1.35763	0.567046	0.0231867	0.0135437	0	0.00186306	0.0448817	4.82408	6.96625	10.5306	2.23412	0.0305621	0.379525	0.0217349	0.153113	0.0522935	0.429099	2.75668	1.10077	2.01908	2.2841	4.49782	4.49433	0.0479056	0.150691	1.23769	6.07388	1.50775	2.92895	3.25839	8.12725	0.00481216	0.180158	0.000191207
0.974017	Xinle	1.7954	1.25891	0.633915	0.0381948	0.0254532	0.00186306	0	0.0284563	4.63634	6.74027	10.2523	2.10695	0.0173336	0.328206	0.0108711	0.121196	0.0344157	0.374414	2.61522	1.01206	1.89828	2.1555	4.3166	4.31318	0.0308741	0.119043	1.14352	5.86299	1.40361	2.78307	3.10443	7.88301	0.0126636	0.14538	0.000860563
0.805327	Luquan	1.37179	0.908821	0.930989	0.132587	0.107735	0.0448817	0.0284563	0	3.93834	5.89282	9.20052	1.64569	0.00137143	0.16338	0.00415064	0.0321998	0.00028307	0.19643	2.09808	0.70111	1.4619	1.68863	3.6441	3.64096	4.92872e-05	0.0310945	0.811196	5.07453	1.03236	2.24869	2.53844	6.96422	0.0790862	0.0451976	0.039214
-1.1792	Tangshan	0.661443	1.06338	8.69898	5.51616	5.34884	4.82408	4.63634	3.93834	0	0.196237	1.09979	0.492356	4.0867	2.49742	4.1982	3.25832	3.87185	2.37567	0.287352	1.31607	0.6013	0.469299	0.00571128	0.00583625	3.91053	3.26955	1.17476	0.071902	0.937941	0.235187	0.153098	0.428311	5.13362	3.13973	4.76353
-1.62219	Zunhua	1.57823	2.17324	11.5083	7.79324	7.59412	6.96625	6.74027	5.89282	0.196237	0	0.366902	1.31026	6.07398	4.09378	6.20975	5.05382	5.81141	3.93748	0.958517	2.5287	1.48455	1.27248	0.268904	0.269757	5.85878	5.06779	2.33126	0.0305692	1.99222	0.861086	0.695995	0.0447188	7.33724	4.90585	6.89345
-2.22791	Qian'an	3.46705	4.32605	15.9849	11.5421	11.2995	10.5306	10.2523	9.20052	1.09979	0.366902	0	3.06387	9.42655	6.91182	9.59551	8.14414	9.09874	6.70827	2.51147	4.82203	3.32751	3.00594	1.26401	1.26586	9.15798	8.16188	4.54786	0.609281	4.06903	2.35215	2.07356	0.155438	10.9856	7.956	10.4411
-0.477518	Qinhuangdao	0.0124569	0.108586	5.05226	2.71251	2.59556	2.23412	2.10695	1.64569	0.492356	1.31026	3.06387	0	1.74208	0.772012	1.81514	1.2175	1.60281	0.704997	0.0274328	0.19849	0.00543973	0.000276448	0.392011	0.390982	1.62773	1.22436	0.146062	0.940563	0.0711783	0.0469675	0.0963506	1.8391	2.44631	1.14543	2.19298
0.84236	Handan	1.45991	0.980801	0.860896	0.106989	0.0847962	0.0305621	0.0173336	0.00137143	4.0867	6.07398	9.42655	1.74208	0	0.194689	0.000750358	0.0468617	0.00290063	0.230627	2.20673	0.764498	1.55282	1.78624	3.78686	3.78366	0.00194069	0.0455264	0.879276	5.24275	1.10899	2.36113	2.65782	7.16105	0.0596287	0.0623151	0.0259186
0.401124	Wuan	0.588337	0.301531	1.87438	0.590328	0.536459	0.379525	0.328206	0.16338	2.49742	4.09378	6.91182	0.772012	0.194689	0	0.219613	0.0505171	0.150062	0.00152107	1.0905	0.187593	0.647844	0.801506	2.26427	2.2618	0.157754	0.0519232	0.246474	3.41684	0.37436	1.19982	1.41383	4.99423	0.469808	0.0367128	0.362679
0.869752	Xingtai	1.52686	1.03581	0.810814	0.0898198	0.0695931	0.0217349	0.0108711	0.00415064	4.1982	6.20975	9.59551	1.81514	0.000750358	0.219613	0	0.0594718	0.00660158	0.257687	2.28886	0.81315	1.62184	1.86022	3.89422	3.89098	0.00510452	0.0579662	0.931398	5.36894	1.16743	2.44607	2.74788	7.3084	0.047001	0.0767416	0.0178489
0.625884	Nangong	0.98365	0.598887	1.30947	0.295466	0.257732	0.153113	0.121196	0.0321998	3.25832	5.05382	8.14414	1.2175	0.0468617	0.0505171	0.0594718	0	0.0264447	0.0695698	1.61044	0.432806	1.06017	1.25446	2.9912	2.98836	0.0297295	9.65124e-06	0.52016	4.29828	0.699916	1.74272	1.99885	6.04932	0.212213	0.00109921	0.142482
0.788502	Shahe	1.33266	0.877026	0.963739	0.145123	0.119063	0.0522935	0.0344157	0.00028307	3.87185	5.81141	9.09874	1.60281	0.00290063	0.150062	0.00660158	0.0264447	0	0.181799	2.04962	0.673218	1.4215	1.64518	3.58015	3.57704	9.61224e-05	0.025444	0.781173	4.99901	0.998456	2.19852	2.48511	6.8757	0.0888322	0.0383269	0.0461605
0.362123	Baoding	0.530028	0.26022	1.98269	0.65178	0.595111	0.429099	0.374414	0.19643	2.37567	3.93748	6.70827	0.704997	0.230627	0.00152107	0.257687	0.0695698	0.181799	0	1.01057	0.15533	0.586582	0.733195	2.14842	2.14601	0.190256	0.0712183	0.20927	3.27417	0.328156	1.1159	1.3226	4.82143	0.524794	0.0531794	0.411175
-0.643147	Zhuozhou	0.0768616	0.245176	5.82426	3.28551	3.15668	2.75668	2.61522	2.09808	0.287352	0.958517	2.51147	0.0274328	2.20673	1.0905	2.28886	1.61044	2.04962	1.01057	0	0.373505	0.0573042	0.0222015	0.212041	0.211285	2.07779	1.61833	0.300095	0.646734	0.186988	0.00261032	0.0209599	1.41731	2.99185	1.52739	2.71096
-0.031996	Dingzhou	0.111497	0.0134555	3.24793	1.44348	1.35852	1.10077	1.01206	0.70111	1.31607	2.5287	4.82203	0.19849	0.764498	0.187593	0.81315	0.432806	0.673218	0.15533	0.373505	0	0.138211	0.213581	1.14839	1.14663	0.689402	0.436903	0.00401212	2.00321	0.0319442	0.438564	0.571424	3.24597	1.25114	0.390282	1.07195
-0.403764	Anguo	0.00143309	0.065418	4.72614	2.47501	2.36336	2.01908	1.89828	1.4619	0.6013	1.48455	3.32751	0.00543973	1.55282	0.647844	1.62184	1.06017	1.4215	0.586582	0.0573042	0.138211	0	0.00816877	0.489807	0.488657	1.44497	1.06658	0.0951267	1.08906	0.0372637	0.0843753	0.147578	2.04459	2.22103	0.992999	1.97997
-0.494145	Gaobeidian	0.0164448	0.11982	5.12728	2.76755	2.64942	2.2841	2.1555	1.68863	0.469299	1.27248	3.00594	0.000276448	1.78624	0.801506	1.86022	1.25446	1.64518	0.733195	0.0222015	0.213581	0.00816877	0	0.371467	0.370466	1.67043	1.26143	0.159047	0.90859	0.0803265	0.0400372	0.086305	1.79428	2.4986	1.1813	2.2425
-1.10363	Zhuangjiakou	0.544229	0.913232	8.2589	5.16688	5.00499	4.49782	4.3166	3.6441	0.00571128	0.268904	1.26401	0.392011	3.78686	2.26427	3.89422	2.9912	3.58015	2.14842	0.212041	1.14839	0.489807	0.371467	0	6.7619e-07	3.61735	3.00196	1.01665	0.118142	0.797271	0.167599	0.099669	0.53294	4.79687	2.87762	4.43936
-1.1028	Chengde	0.543016	0.911661	8.25418	5.16315	5.00131	4.49433	4.31318	3.64096	0.00583625	0.269757	1.26586	0.390982	3.78366	2.2618	3.89098	2.98836	3.57704	2.14601	0.211285	1.14663	0.488657	0.370466	6.7619e-07	0	3.61422	2.99911	1.01499	0.118708	0.795803	0.166926	0.0991505	0.534141	4.79327	2.87483	4.43589
0.798307	Cangzhou	1.35539	0.895485	0.944586	0.137749	0.112393	0.0479056	0.0308741	4.92872e-05	3.91053	5.85878	9.15798	1.62773	0.00194069	0.157754	0.00510452	0.0297295	9.61224e-05	0.190256	2.07779	0.689402	1.44497	1.67043	3.61735	3.61422	0	0.0286679	0.798599	5.04295	1.01815	2.22769	2.51612	6.92721	0.0830841	0.0422618	0.0420437
0.628991	Botou	0.989822	0.603705	1.30237	0.292098	0.254588	0.150691	0.119043	0.0310945	3.26955	5.06779	8.16188	1.22436	0.0455264	0.0519232	0.0579662	9.65124e-06	0.025444	0.0712183	1.61833	0.436903	1.06658	1.26143	3.00196	2.99911	0.0286679	0	0.524651	4.31117	0.705123	1.75093	2.00764	6.06462	0.20936	0.00131485	0.140147
-0.0953373	Renqiu	0.0732081	0.00277273	3.48025	1.59969	1.51018	1.23769	1.14352	0.811196	1.17476	2.33126	4.54786	0.146062	0.879276	0.246474	0.931398	0.52016	0.781173	0.20927	0.300095	0.00401212	0.0951267	0.159047	1.01665	1.01499	0.798599	0.524651	0	1.82792	0.0133144	0.358682	0.479673	3.02174	1.39686	0.473436	1.20712
-1.44734	Huanghua	1.16951	1.68831	10.3526	6.84762	6.66106	6.07388	5.86299	5.07453	0.071902	0.0305692	0.609281	0.940563	5.24275	3.41684	5.36894	4.29828	4.99901	3.27417	0.646734	2.00321	1.08906	0.90859	0.118142	0.118708	5.04295	4.31117	1.82792	0	1.52923	0.56717	0.434838	0.149235	6.42062	4.1619	6.00591
-0.210725	Hejian	0.0240814	0.00393523	3.92408	1.90489	1.8071	1.50775	1.40361	1.03236	0.937941	1.99222	4.06903	0.0711783	1.10899	0.37436	1.16743	0.699916	0.998456	0.328156	0.186988	0.0319442	0.0372637	0.0803265	0.797271	0.795803	1.01815	0.705123	0.0133144	1.52923	0	0.233784	0.333156	2.6339	1.68292	0.64554	1.47398
-0.694238	Langfang	0.107801	0.298382	6.07348	3.47334	3.34084	2.92895	2.78307	2.24869	0.235187	0.861086	2.35215	0.0469675	2.36113	1.19982	2.44607	1.74272	2.19852	1.1159	0.00261032	0.438564	0.0843753	0.0400372	0.167599	0.166926	2.22769	1.75093	0.358682	0.56717	0.233784	0	0.00877671	1.29827	3.1712	1.65629	2.88181
-0.787922	Bazhou	0.178096	0.409508	6.54401	3.83131	3.69208	3.25839	3.10443	2.53844	0.153098	0.695995	2.07356	0.0963506	2.65782	1.41383	2.74788	1.99885	2.48511	1.3226	0.0209599	0.571424	0.147578	0.086305	0.099669	0.0991505	2.51612	2.00764	0.479673	0.434838	0.333156	0.00877671	0	1.09355	3.51364	1.9062	3.20866
-1.83365	Sanhe	2.15428	2.84145	12.9878	9.01864	8.80434	8.12725	7.88301	6.96422	0.428311	0.0447188	0.155438	1.8391	7.16105	4.99423	7.3084	6.04932	6.8757	4.82143	1.41731	3.24597	2.04459	1.79428	0.53294	0.534141	6.92721	6.06462	3.02174	0.149235	2.6339	1.29827	1.09355	0	8.52759	5.88734	8.0486
1.08655	Hengshui	2.10963	1.5241	0.467384	0.00687277	0.00220974	0.00481216	0.0126636	0.0790862	5.13362	7.33724	10.9856	2.44631	0.0596287	0.469808	0.047001	0.212213	0.0888322	0.524794	2.99185	1.25114	2.22103	2.4986	4.79687	4.79327	0.0830841	0.20936	1.39686	6.42062	1.68292	3.1712	3.51364	8.52759	0	0.243858	0.00692182
0.59273	Jizhou	0.918985	0.548672	1.38645	0.332608	0.292495	0.180158	0.14538	0.0451976	3.13973	4.90585	7.956	1.14543	0.0623151	0.0367128	0.0767416	0.00109921	0.0383269	0.0531794	1.52739	0.390282	0.992999	1.1813	2.87762	2.87483	0.0422618	0.00131485	0.473436	4.1619	0.64554	1.65629	1.9062	5.88734	0.243858	0	0.168611
1.00335	Shenzhou	1.87487	1.3256	0.588063	0.0275891	0.0169534	0.000191207	0.000860563	0.039214	4.76353	6.89345	10.4411	2.19298	0.0259186	0.362679	0.0178489	0.142482	0.0461605	0.411175	2.71096	1.07195	1.97997	2.2425	4.43936	4.43589	0.0420437	0.140147	1.20712	6.00591	1.47398	2.88181	3.20866	8.0486	0.00692182	0.168611	0
																																				1.94286
	wij(ei-ej)2	Beijing	Tianjin	Shijiazhuang	Xinji	Gaocheng	Jinzhou	Xinle	Luquan	Tangshan	Zunhua	Qian'an	Qinhuangdao	Handan	Wuan	Xingtai	Nangong	Shahe	Baoding	Zhuozhou	Dingzhou	Anguo	Gaobeidian	Zhuangjiakou	Chengde	Cangzhou	Botou	Renqiu	Huanghua	Hejian	Langfang	Bazhou	Sanhe	Hengshui	Jizhou	Shenzhou
	Beijing	0	0	0.00844995	0.00436542	0.00416369	0.00354246	0.00332481	0.00254035	0	0	0	2.30684e-05	0.00270354	0.00108951	0.00282751	0.00182157	0.00246789	0	0	0	0	0	0	0	0.00250999	0.001833	0	0	0	0	0	0	0.00390673	0.00170182	0.00347198
	Tianjin	0	0	0.00681386	0.00321419	0.00304143	0.00251413	0.00233131	0.001683	0	0	0	0.000201085	0.0018163	0.00055839	0.00191816	0.00110905	0.00162412	0	0	0	0	0	0.00169117	0.00168826	0	0	0	0	0	0	0	0	0.0028224	0.00101606	0.00245481
	Shijiazhuang	0.00844995	0.00681386	0	0	0	0	0	0	0.0161092	0.0213117	0.0296017	0.00935603	0	0	0	0	0	0	0	0	0	0	0.0152943	0.0152855	0	0	0	0.0191715	0	0.0112472	0	0.0240515	0	0	0
	Xinji	0.00436542	0.00321419	0	0	0	0	0	0	0.0102151	0.0144319	0.0213742	0.00502317	0	0	0	0	0	0	0	0	0	0	0.0095683	0.00956138	0	0	0	0.0126808	0	0.00643211	0	0.0167012	0	0	0
	Gaocheng	0.00416369	0.00304143	0	0	0	0	0	0	0.00990526	0.0140632	0.0209249	0.0048066	0	0	0	0	0	0	0	0	0	0	0.0092685	0.00926169	0	0	0	0.0123353	0	0.00618673	0	0.0163043	0	0	0
	Jinzhou	0.00354246	0.00251413	0	0	0	0	0	0	0.00893348	0.0129005	0.0195011	0.00413726	0	0	0	0	0	0	0	0	0	0	0.00832929	0.00832283	0	0	0	0.0112479	0	0.00542398	0	0.0150505	0	0	0
	Xinle	0.00332481	0.00233131	0	0	0	0	0	0	0.00858581	0.012482	0.0189858	0.00390177	0	0	0	0	0	0	0	0	0	0	0.0079937	0.00798738	0	0	0	0.0108574	0	0	0	0.0145982	0	0	0
	Luquan	0.00254035	0.001683	0	0	0	0	0	0	0.00729323	0.0109126	0.017038	0.00304758	0	0	0	0	0	0	0	0	0	0	0.00674834	0.00674252	0	0	0	0.00939728	0	0.00416425	0.00470082	0.0128967	0	0	0
	Tangshan	0	0	0.0161092	0.0102151	0.00990526	0.00893348	0.00858581	0.00729323	0	0	0	0	0.00756796	0.00462485	0.00777445	0.00603393	0.00717009	0.0043994	0	0.00243718	0.00111352	0	1.05764e-05	0	0	0.00605472	0	0	0.00173693	0	0	0	0.0095067	0.00581432	0.00882135
	Zunhua	0	0	0.0213117	0.0144319	0.0140632	0.0129005	0.012482	0.0109126	0	0	0	0	0.0112481	0.00758107	0.0114995	0.00935892	0.0107619	0.00729163	0	0.00468278	0.00274917	0	0.00049797	0	0.0108496	0.0093848	0.00431716	0	0.00368929	0	0	0	0.0135875	0.0090849	0.0127656
	Qian'an	0	0	0.0296017	0.0213742	0.0209249	0.0195011	0.0189858	0.017038	0	0	0	0	0.0174566	0.0127997	0.0177695	0.0150817	0.0168495	0.0124227	0.00465088	0.00892969	0.00616205	0.00556655	0.00234076	0	0.0169592	0.0151146	0.00842197	0.0011283	0.00753524	0	0.00383993	0	0.0203438	0.0147333	0.0193353
	Qinhuangdao	2.30684e-05	0.000201085	0.00935603	0.00502317	0.0048066	0.00413726	0.00390177	0.00304758	0	0	0	0	0.00322607	0.00142965	0.00336137	0.00225462	0.00296816	0.00130555	5.08015e-05	0.000367574	1.00736e-05	5.11941e-07	0.000725946	0.000724041	0.00301431	0.00226734	0.000270485	0.00174178	0.000131812	8.69768e-05	0.000178427	0.00340575	0.0045302	0.00212117	0.00406107
	Handan	0.00270354	0.0018163	0	0	0	0	0	0	0.00756796	0.0112481	0.0174566	0.00322607	0	0	0	0	0	0.000427087	0.00408654	0.00141574	0.0028756	0.00330786	0.0070127	0.00700678	3.59387e-06	8.43081e-05	0.00162829	0.00970879	0.00205368	0.00437247	0.00492189	0.0132612	0	0	0
	Wuan	0.00108951	0.00055839	0	0	0	0	0	0	0.00462485	0.00758107	0.0127997	0.00142965	0	0	0	0	0	2.81679e-06	0.00201945	0	0.00119971	0.00148427	0.0041931	0.00418852	0.000292137	9.61541e-05	0.000456433	0.00632747	0.000693259	0.00222188	0.0026182	0.00924857	0	0	0
	Xingtai	0.00282751	0.00191816	0	0	0	0	0	0	0.00777445	0.0114995	0.0177695	0.00336137	0	0	0	0	0	0	0.00423864	0	0	0.00344484	0.00721152	0.00720551	9.45282e-06	0	0.00172481	0.00994248	0.00216191	0.00452975	0.00508867	0.0135341	0	0	0
	Nangong	0.00182157	0.00110905	0	0	0	0	0	0	0.00603393	0.00935892	0.0150817	0.00225462	0	0	0	0	0	0	0.00298229	0	0	0.00232308	0.00553927	0.005534	0	0	0	0.00795977	0	0.00322726	0.00370157	0.0112025	0	0	0
	Shahe	0.00246789	0.00162412	0	0	0	0	0	0	0.00717009	0.0107619	0.0168495	0.00296816	0	0	0	0	0	0.000336665	0.00379559	0	0	0.00304664	0.00662991	0.00662415	1.78004e-07	0	0.00144662	0.00925743	0.00184899	0.00407133	0.00460206	0.0127328	0	0	0
	Baoding	0	0	0	0	0	0	0	0	0.0043994	0.00729163	0.0124227	0.00130555	0.000427087	2.81679e-06	0	0	0.000336665	0	0	0	0	0	0.00397856	0.00397409	0	0	0	0	0	0	0	0	0	0	0
	Zhuozhou	0	0	0	0	0	0	0	0	0	0	0.00465088	5.08015e-05	0.00408654	0.00201945	0.00423864	0.00298229	0.00379559	0	0	0	0	0	0	0.000391268	0	0	0	0	0	0	0	0	0	0.0028285	0
	Dingzhou	0	0	0	0	0	0	0	0	0.00243718	0.00468278	0.00892969	0.000367574	0.00141574	0	0	0	0	0	0	0	0	0	0.00212665	0.00212339	0	0	0	0.00370965	0	0	0	0.00601105	0	0	0
	Anguo	0	0	0	0	0	0	0	0	0.00111352	0.00274917	0.00616205	1.00736e-05	0.0028756	0.00119971	0	0	0	0	0	0	0	0	0.000907051	0.000904921	0	0	0	0.00201678	0	0	0	0.00378627	0	0	0
	Gaobeidian	0	0	0	0	0	0	0	0	0	0	0.00556655	5.11941e-07	0.00330786	0.00148427	0.00344484	0.00232308	0.00304664	0	0	0	0	0	0.000687902	0.000686047	0	0	0	0	0	0	0	0	0	0.00218759	0
	Zhuangjiakou	0	0.00169117	0.0152943	0.0095683	0.0092685	0.00832929	0.0079937	0.00674834	1.05764e-05	0.00049797	0.00234076	0.000725946	0.0070127	0.0041931	0.00721152	0.00553927	0.00662991	0.00397856	0	0.00212665	0.000907051	0.000687902	0	1.2522e-09	0.00669879	0.00555919	0.00188268	0.000218782	0.00147643	0.000310368	0.000184572	0.000986926	0.00888309	0.00532893	0.00822103
	Chengde	0	0.00168826	0.0152855	0.00956138	0.00926169	0.00832283	0.00798738	0.00674252	0	0	0	0.000724041	0.00700678	0.00418852	0.00720551	0.005534	0.00662415	0.00397409	0.000391268	0.00212339	0.000904921	0.000686047	1.2522e-09	0	0.006693	0.00555391	0.00187961	0.00021983	0.00147371	0	0.000183612	0	0.00887642	0.00532377	0.00821462
	Cangzhou	0.00250999	0	0	0	0	0	0	0	0	0.0108496	0.0169592	0.00301431	3.59387e-06	0.000292137	9.45282e-06	0	1.78004e-07	0	0	0	0	0	0.00669879	0.006693	0	0	0	0	0	0	0	0	0	0	0
	Botou	0.001833	0	0	0	0	0	0	0	0.00605472	0.0093848	0.0151146	0.00226734	8.43081e-05	9.61541e-05	0	0	0	0	0	0	0	0	0.00555919	0.00555391	0	0	0	0	0	0	0	0.0112308	0	0	0
	Renqiu	0	0	0	0	0	0	0	0	0	0.00431716	0.00842197	0.000270485	0.00162829	0.000456433	0.00172481	0	0.00144662	0	0	0	0	0	0.00188268	0.00187961	0	0	0	0	0	0	0	0	0	0	0
	Huanghua	0	0	0.0191715	0.0126808	0.0123353	0.0112479	0.0108574	0.00939728	0	0	0.0011283	0.00174178	0.00970879	0.00632747	0.00994248	0.00795977	0.00925743	0	0	0.00370965	0.00201678	0	0.000218782	0.00021983	0	0	0	0	0	0	0	0	0.01189	0.00770723	0.0111221
	Hejian	0	0	0	0	0	0	0	0	0.00173693	0.00368929	0.00753524	0.000131812	0.00205368	0.000693259	0.00216191	0	0.00184899	0	0	0	0	0	0.00147643	0.00147371	0	0	0	0	0	0	0	0.00487758	0	0	0
	Langfang	0	0	0.0112472	0.00643211	0.00618673	0.00542398	0	0.00416425	0	0	0	8.69768e-05	0.00437247	0.00222188	0.00452975	0.00322726	0.00407133	0	0	0	0	0	0.000310368	0	0	0	0	0	0	0	0	0	0.0058726	0.0030672	0.00533669
	Bazhou	0	0	0	0	0	0	0	0.00470082	0	0	0.00383993	0.000178427	0.00492189	0.0026182	0.00508867	0.00370157	0.00460206	0	0	0	0	0	0.000184572	0.000183612	0	0	0	0	0	0	0	0	0.00650675	0.00353	0
	Sanhe	0	0	0.0240515	0.0167012	0.0163043	0.0150505	0.0145982	0.0128967	0	0	0	0.00340575	0.0132612	0.00924857	0.0135341	0.0112025	0.0127328	0	0	0.00601105	0.00378627	0	0.000986926	0	0	0.0112308	0	0	0.00487758	0	0	0	0.0157918	0.0109025	0.0149048
	Hengshui	0.00390673	0.0028224	0	0	0	0	0	0	0.0095067	0.0135875	0.0203438	0.0045302	0	0	0	0	0	0	0	0	0	0	0.00888309	0.00887642	0	0	0	0.01189	0	0.0058726	0.00650675	0.0157918	0	0	0
	Jizhou	0.00170182	0.00101606	0	0	0	0	0	0	0.00581432	0.0090849	0.0147333	0.00212117	0	0	0	0	0	0	0.0028285	0	0	0.00218759	0.00532893	0.00532377	0	0	0	0.00770723	0	0.0030672	0.00353	0.0109025	0	0	0
	Shenzhou	0.00347198	0.00245481	0	0	0	0	0	0	0.00882135	0.0127656	0.0193353	0.00406107	0	0	0	0	0	0	0	0	0	0	0.00822103	0.00821462	0	0	0	0.0111221	0	0.00533669	0	0.0149048	0	0	0
																																			DW	1.66838

## Sheet: 2010CP-Bounds
W	Beijing	Tianjin	Shijiazhuang	Xinji	Gaocheng	Jinzhou	Xinle	Luquan	Tangshan	Zunhua	Qian'an	Qinhuangdao	Handan	Wuan	Xingtai	Nangong	Shahe	Baoding	Zhuozhou	Dingzhou	Anguo	Gaobeidian	Zhuangjiakou	Chengde	Cangzhou	Botou	Renqiu	Huanghua	Hejian	Langfang	Bazhou	Sanhe	Hengshui	Jizhou	Shenzhou		City	z-CP	Wz		WTzzTW	-0.00234258	-0.0022132	-0.0140827	-0.0121772	-0.00700154	-0.00828617	-0.00229407	0.00235593
Beijing	0	0.000926703	0.000462511	0.000482961	0.000464991	0.000490267	0.0005349	0.000438388	0.0007753	0.00087951	0.00060714	0.000425445	0.000280792	0.000296182	0.000339878	0.00038237	0.000325263	0.000795123	0.00167369	0.000585761	0.000622107	0.00116859	0.000712112	0.000666044	0.000507492	0.000494437	0.000675856	0.00056341	0.000581583	0.00176355	0.00102692	0.0020082	0.000445354	0.000409156	0.000488646		Beijing	3.07829	-0.00234258		-0.00234258	5.48769e-06	5.18461e-06	3.29898e-05	2.8526e-05	1.64017e-05	1.9411e-05	5.37405e-06	-5.51896e-06
Tianjin	0.000926703	0	0.000458668	0.000478772	0.000461106	0.000485951	0.000528807	0.000430584	0.00111156	0.000905585	0.000671417	0.000458999	0.000279371	0.000294601	0.000337799	0.000408136	0.000323357	0.000783832	0.00105722	0.00057961	0.000615174	0.00120883	0.000407531	0.000538557	0.000857611	0.000655891	0.000810953	0.00103044	0.000744217	0.00189033	0.00213448	0.00115134	0.000483963	0.000442462	0.0005057		Tianjin	2.63139	-0.0022132		-0.0022132	5.18461e-06	4.89827e-06	3.11678e-05	2.69506e-05	1.54958e-05	1.8339e-05	5.07725e-06	-5.21415e-06
Shijiazhuang	0.000462511	0.000458668	0	0.00180626	0.00394984	0.00245543	0.00320862	0.00521328	0.000341567	0.000325515	0.000284298	0.000237716	0.000681047	0.000783765	0.00117344	0.00100597	0.00101486	0.00109066	0.000629073	0.0019524	0.00134021	0.000650906	0.000391827	0.000278402	0.000645055	0.000809873	0.000758335	0.000394704	0.000767773	0.000500152	0.000559388	0.000411013	0.00112894	0.00103743	0.00139158		Shijiazhuang	1.70519	-0.0140827		-0.0140827	3.29898e-05	3.11678e-05	0.000198322	0.000171487	9.86005e-05	0.000116691	3.23067e-05	-3.31778e-05
Xinji	0.000482961	0.000478772	0.00180626	0	0.00288735	0.00509263	0.00155199	0.00136605	0.000375307	0.000340313	0.000307291	0.000256227	0.000614624	0.000693503	0.00099218	0.00157657	0.000877123	0.00114329	0.000665726	0.00175774	0.00198699	0.000692153	0.000360987	0.000285684	0.000912457	0.00128132	0.000999579	0.000458776	0.00112714	0.000524153	0.000589583	0.000427084	0.002719	0.0018581	0.0042833		Xinji	-0.399586	-0.0121772		-0.0121772	2.8526e-05	2.69506e-05	0.000171487	0.000148284	8.5259e-05	0.000100902	2.79353e-05	-2.86885e-05
Gaocheng	0.000464991	0.000461106	0.00394984	0.00288735	0	0.0058324	0.00253446	0.00231706	0.000342918	0.000326742	0.000285233	0.000240086	0.00069013	0.000795819	0.00120478	0.00120127	0.00103822	0.00108299	0.000632055	0.00205511	0.00168333	0.000655828	0.000376851	0.000279299	0.000725465	0.000940794	0.000839375	0.000409482	0.000882056	0.000503053	0.00056302	0.00041297	0.00149276	0.00126792	0.00182889		Gaocheng	-0.525344	-0.00700154		-0.00700154	1.64017e-05	1.54958e-05	9.86005e-05	8.5259e-05	4.90216e-05	5.80159e-05	1.6062e-05	-1.64951e-05
Jinzhou	0.000490267	0.000485951	0.00245543	0.00509263	0.0058324	0	0.00199984	0.00170745	0.000356471	0.000339024	0.000294548	0.000246854	0.000646714	0.000734632	0.00107857	0.00136523	0.000943966	0.00118509	0.000679686	0.00216077	0.0020696	0.000707256	0.000375987	0.000288224	0.000803769	0.00107684	0.000925508	0.00042957	0.00097767	0.000532769	0.000600506	0.000432786	0.00192335	0.0015108	0.0024423		Jinzhou	-0.933081	-0.00828617		-0.00828617	1.9411e-05	1.8339e-05	0.000116691	0.000100902	5.80159e-05	6.86605e-05	1.90091e-05	-1.95216e-05
Xinle	0.0005349	0.000528807	0.00320862	0.00155199	0.00253446	0.00199984	0	0.00220331	0.000379003	0.000359784	0.000309765	0.000255263	0.00057834	0.000650765	0.000900812	0.00084101	0.000804331	0.00161044	0.000772968	0.00426625	0.00213512	0.000801834	0.000434203	0.000303092	0.000715773	0.000808876	0.00096072	0.000444712	0.000953951	0.000584723	0.00066734	0.0004672	0.00102407	0.00089408	0.00126156		Xinle	-0.820831	-0.00229407		-0.00229407	5.37405e-06	5.07725e-06	3.23067e-05	2.79353e-05	1.6062e-05	1.90091e-05	5.26276e-06	-5.40467e-06
Luquan	0.000438388	0.000430584	0.00521328	0.00136605	0.00231706	0.00170745	0.00220331	0	0.000325745	0.000313379	0.000273251	0.000229943	0.00062762	0.000713834	0.00102335	0.000858507	0.00090062	0.000944218	0.00058641	0.00152813	0.00112568	0.000595762	0.000387064	0.000269476	0.000579388	0.000708987	0.000684518	0.000373728	0.0006922	0.000466942	0.00051817	0.000391851	0.000939677	0.000881318	0.00111818		Luquan	-0.84664	0.00235593		0.00235593	-5.51896e-06	-5.21415e-06	-3.31778e-05	-2.86885e-05	-1.64951e-05	-1.95216e-05	-5.40467e-06	5.55039e-06
Tangshan	0.0007753	0.00111156	0.000341567	0.000375307	0.000342918	0.000356471	0.000379003	0.000325745	0	0.00213346	0.00165752	0.000762555	0.000242068	0.000251799	0.00028301	0.000337254	0.000273721	0.000494257	0.000626814	0.000404408	0.000421406	0.000635043	0.000372341	0.000744029	0.000594887	0.000490291	0.000572057	0.000696127	0.000538024	0.000864511	0.0008224	0.00114836	0.000387412	0.000360355	0.000401217		Tangshan	1.29181	0.000110876		0.000110876	-2.59736e-07	-2.45391e-07	-1.56143e-06	-1.35015e-06	-7.76301e-07	-9.18735e-07	-2.54357e-07	2.61215e-07
Zunhua	0.00087951	0.000905585	0.000325515	0.000340313	0.000326742	0.000339024	0.000359784	0.000313379	0.00213346	0	0.00180433	0.000792209	0.000227012	0.000235548	0.000262644	0.000308727	0.000254625	0.000461338	0.000663384	0.000382099	0.000397239	0.000595315	0.000400585	0.00106702	0.000511515	0.000432228	0.000494544	0.000568372	0.000468902	0.000891762	0.000703175	0.00153353	0.000350236	0.000327973	0.00036148		Zunhua	-0.512941	0.00382704		0.00382704	-8.96516e-06	-8.47003e-06	-5.3895e-05	-4.66026e-05	-2.67952e-05	-3.17115e-05	-8.77951e-06	9.01623e-06
Qian'an	0.00060714	0.000671417	0.000284298	0.000307291	0.000285233	0.000294548	0.000309765	0.000273251	0.00165752	0.00180433	0	0.00131594	0.000211827	0.000219242	0.00024253	0.000281304	0.000235676	0.000382703	0.000502124	0.00032653	0.000337523	0.000473641	0.000332621	0.000764861	0.000440384	0.000380321	0.000427747	0.000493517	0.000408429	0.000643959	0.0005538	0.000860466	0.000315359	0.000297195	0.000324447		Qian'an	-0.477961	0.00306641		0.00306641	-7.18332e-06	-6.78659e-06	-4.31833e-05	-3.73402e-05	-2.14696e-05	-2.54088e-05	-7.03456e-06	7.22424e-06
Qinhuangdao	0.000425445	0.000458999	0.000237716	0.000256227	0.000240086	0.000246854	0.000255263	0.000229943	0.000762555	0.000792209	0.00131594	0	0.000186242	0.000191949	0.000209567	0.000237902	0.00020443	0.000302823	0.000370424	0.000266541	0.000276139	0.000354689	0.000269554	0.000557082	0.000342549	0.000305073	0.000334854	0.000374827	0.000322898	0.000442289	0.000400806	0.000536028	0.000261812	0.000249169	0.000268045		Qinhuangdao	0.861221	0.000270546		0.000270546	-6.33776e-07	-5.98773e-07	-3.81001e-06	-3.29448e-06	-1.89424e-06	-2.24179e-06	-6.20652e-07	6.37386e-07
Handan	0.000280792	0.000279371	0.000681047	0.000614624	0.00069013	0.000646714	0.00057834	0.00062762	0.000242068	0.000227012	0.000211827	0.000186242	0	0.00325073	0.00155009	0.000795144	0.00178532	0.000429743	0.000334122	0.000520213	0.000498794	0.00034065	0.000250239	0.000200354	0.000390659	0.000454602	0.000388835	0.000274251	0.000411995	0.000294236	0.000313783	0.000260943	0.000614354	0.000666398	0.000562099		Handan	0.988477	-0.00427153		-0.00427153	1.00064e-05	9.45378e-06	6.01546e-05	5.20152e-05	2.99073e-05	3.53946e-05	9.7992e-06	-1.00634e-05
Wuan	0.000296182	0.000294601	0.000783765	0.000693503	0.000795819	0.000734632	0.000650765	0.000713834	0.000251799	0.000235548	0.000219242	0.000191949	0.00325073	0	0.00220902	0.000857264	0.00240935	0.000468485	0.000356214	0.000578083	0.000549517	0.000363569	0.000262898	0.000208068	0.000416644	0.000490176	0.000416477	0.000286808	0.000441001	0.000311179	0.000333127	0.000274183	0.000681163	0.000740766	0.000627356		Wuan	-0.675956	0.000887691		0.000887691	-2.07949e-06	-1.96464e-06	-1.25011e-05	-1.08096e-05	-6.2152e-06	-7.35555e-06	-2.03643e-06	2.09133e-06
Xingtai	0.000339878	0.000337799	0.00117344	0.00099218	0.00120478	0.00107857	0.000900812	0.00102335	0.00028301	0.000262644	0.00024253	0.000209567	0.00155009	0.00220902	0	0.00137264	0.00558911	0.000585481	0.000421268	0.000767276	0.000721654	0.000431697	0.000296103	0.000228726	0.000509645	0.00062418	0.000508383	0.000328012	0.000546571	0.000359776	0.000389441	0.000311223	0.000970781	0.00109652	0.00086213		Xingtai	0.543438	-0.00651445		-0.00651445	1.52606e-05	1.44178e-05	9.17409e-05	7.93276e-05	4.56112e-05	5.39798e-05	1.49446e-05	-1.53476e-05
Nangong	0.00038237	0.000408136	0.00100597	0.00157657	0.00120127	0.00136523	0.00084101	0.000858507	0.000337254	0.000308727	0.000281304	0.000237902	0.000795144	0.000857264	0.00137264	0	0.00120663	0.000704531	0.00048856	0.00089797	0.000947567	0.000502644	0.000301669	0.000247776	0.000731433	0.000967326	0.000711322	0.000403169	0.000792855	0.000407739	0.000446264	0.00034648	0.00216556	0.0038514	0.00160069		Nangong	-0.712009	-0.00593403		-0.00593403	1.3901e-05	1.31332e-05	8.35671e-05	7.22597e-05	4.15474e-05	4.91704e-05	1.36131e-05	-1.39801e-05
Shahe	0.000325263	0.000323357	0.00101486	0.000877123	0.00103822	0.000943966	0.000804331	0.00090062	0.000273721	0.000254625	0.000235676	0.00020443	0.00178532	0.00240935	0.00558911	0.00120663	0	0.000543137	0.000399043	0.00069615	0.000658799	0.000408389	0.00028487	0.000222012	0.000480294	0.000580717	0.00047754	0.000315599	0.000512953	0.00034344	0.000370371	0.000298923	0.000869561	0.000969105	0.000773918		Shahe	-0.530427	6.50573e-05		6.50573e-05	-1.52402e-07	-1.43985e-07	-9.16181e-07	-7.92214e-07	-4.55501e-07	-5.39076e-07	-1.49246e-07	1.5327e-07
Baoding	0.000795123	0.000783832	0.00109066	0.00114329	0.00108299	0.00118509	0.00161044	0.000944218	0.000494257	0.000461338	0.000382703	0.000302823	0.000429743	0.000468485	0.000585481	0.000704531	0.000543137	0	0.0014509	0.00208939	0.00242982	0.00158259	0.000525223	0.000372095	0.00100334	0.00107434	0.00206596	0.000608523	0.00159301	0.000913285	0.00113222	0.000654206	0.000923201	0.000780129	0.0011727		Baoding	0.884476	-0.00579833		-0.00579833	1.35831e-05	1.28329e-05	8.16561e-05	7.06073e-05	4.05973e-05	4.8046e-05	1.33018e-05	-1.36605e-05
Zhuozhou	0.00167369	0.00105722	0.000629073	0.000665726	0.000632055	0.000679686	0.000772968	0.00058641	0.000626814	0.000663384	0.000502124	0.000370424	0.000334122	0.000356214	0.000421268	0.00048856	0.000399043	0.0014509	0	0.000878163	0.000962464	0.00337072	0.000628015	0.000493267	0.000660222	0.000687728	0.0010975	0.000609128	0.000868805	0.00198421	0.00151289	0.00115156	0.000596316	0.000533158	0.000676576		Zhuozhou	-0.324288	0.00202043		0.00202043	-4.73302e-06	-4.47162e-06	-2.8453e-05	-2.46031e-05	-1.41461e-05	-1.67416e-05	-4.63501e-06	4.75998e-06
Dingzhou	0.000585761	0.00057961	0.0019524	0.00175774	0.00205511	0.00216077	0.00426625	0.00152813	0.000404408	0.000382099	0.00032653	0.000266541	0.000520213	0.000578083	0.000767276	0.00089797	0.00069615	0.00208939	0.000878163	0	0.00375659	0.000924736	0.000447057	0.000318776	0.000836868	0.00096287	0.00118594	0.00048109	0.00118188	0.000647475	0.000750336	0.00050554	0.00110979	0.000958732	0.00148755		Dingzhou	-0.132841	-0.0081418		-0.0081418	1.90728e-05	1.80195e-05	0.000114658	9.91441e-05	5.70052e-05	6.74643e-05	1.86779e-05	-1.91815e-05
Anguo	0.000622107	0.000615174	0.00134021	0.00198699	0.00168333	0.0020696	0.00213512	0.00112568	0.000421406	0.000397239	0.000337523	0.000276139	0.000498794	0.000549517	0.000721654	0.000947567	0.000658799	0.00242982	0.000962464	0.00375659	0	0.00101869	0.000433452	0.000329245	0.00100073	0.00125749	0.00154429	0.000526789	0.00153741	0.000692175	0.000811033	0.000532384	0.00141506	0.00109096	0.00215493		Anguo	-0.832214	-0.00508221		-0.00508221	1.19055e-05	1.1248e-05	7.15711e-05	6.18869e-05	3.55833e-05	4.2112e-05	1.16589e-05	-1.19733e-05
Gaobeidian	0.00116859	0.00120883	0.000650906	0.000692153	0.000655828	0.000707256	0.000801834	0.000595762	0.000635043	0.000595315	0.000473641	0.000354689	0.00034065	0.000363569	0.000431697	0.000502644	0.000408389	0.00158259	0.00337072	0.000924736	0.00101869	0	0.000552178	0.000442168	0.000686205	0.000715967	0.00117122	0.000656575	0.000914365	0.00176162	0.00222605	0.000919307	0.000617432	0.000549975	0.000703889		Gaobeidian	-0.531188	0.000928861		0.000928861	-2.17593e-06	-2.05576e-06	-1.30809e-05	-1.13109e-05	-6.50346e-06	-7.6967e-06	-2.13087e-06	2.18833e-06
Zhuangjiakou	0.000712112	0.000407531	0.000391827	0.000360987	0.000376851	0.000375987	0.000434203	0.000387064	0.000372341	0.000400585	0.000332621	0.000269554	0.000250239	0.000262898	0.000296103	0.000301669	0.00028487	0.000525223	0.000628015	0.000447057	0.000433452	0.000552178	0	0.000454409	0.000345631	0.000353683	0.000429625	0.000317499	0.000396144	0.000509444	0.000458129	0.000537272	0.000335717	0.000314728	0.000363869		Zhuangjiakou	0.816941	0.000517512		0.000517512	-1.21231e-06	-1.14536e-06	-7.28795e-06	-6.30183e-06	-3.62338e-06	-4.28819e-06	-1.18721e-06	1.21922e-06
Chengde	0.000666044	0.000538557	0.000278402	0.000285684	0.000279299	0.000288224	0.000303092	0.000269476	0.000744029	0.00106702	0.000764861	0.000557082	0.000200354	0.000208068	0.000228726	0.000247776	0.000222012	0.000372095	0.000493267	0.000318776	0.000329245	0.000442168	0.000454409	0	0.000363403	0.000321504	0.000354754	0.000391206	0.000341363	0.000580179	0.000469236	0.000841995	0.000273822	0.000260023	0.000287663		Chengde	0.347543	0.00122685		0.00122685	-2.874e-06	-2.71527e-06	-1.72774e-05	-1.49396e-05	-8.58986e-06	-1.01659e-05	-2.81449e-06	2.89037e-06
Cangzhou	0.000507492	0.000857611	0.000645055	0.000912457	0.000725465	0.000803769	0.000715773	0.000579388	0.000594887	0.000511515	0.000440384	0.000342549	0.000390659	0.000416644	0.000509645	0.000731433	0.000480294	0.00100334	0.000660222	0.000836868	0.00100073	0.000686205	0.000345631	0.000363403	0	0.00223622	0.00162906	0.000835968	0.00226698	0.000704032	0.000735359	0.000566744	0.000990162	0.000830741	0.0010824		Cangzhou	0.333739	-0.00377709		-0.00377709	8.84815e-06	8.35947e-06	5.31915e-05	4.59943e-05	2.64455e-05	3.12976e-05	8.66491e-06	-8.89855e-06
Botou	0.000494437	0.000655891	0.000809873	0.00128132	0.000940794	0.00107684	0.000808876	0.000708987	0.000490291	0.000432228	0.000380321	0.000305073	0.000454602	0.000490176	0.00062418	0.000967326	0.000580717	0.00107434	0.000687728	0.00096287	0.00125749	0.000715967	0.000353683	0.000321504	0.00223622	0	0.00154913	0.000643157	0.00244383	0.000562113	0.000606774	0.000471014	0.00153872	0.00118526	0.00164371		Botou	-0.525746	-0.00389085		-0.00389085	9.11464e-06	8.61125e-06	5.47936e-05	4.73796e-05	2.7242e-05	3.22402e-05	8.92589e-06	-9.16656e-06
Renqiu	0.000675856	0.000810953	0.000758335	0.000999579	0.000839375	0.000925508	0.00096072	0.000684518	0.000572057	0.000494544	0.000427747	0.000334854	0.000388835	0.000416477	0.000508383	0.000711322	0.00047754	0.00206596	0.0010975	0.00118594	0.00154429	0.00117122	0.000429625	0.000354754	0.00162906	0.00154913	0	0.000791574	0.00382991	0.000759368	0.000904846	0.000571263	0.000978526	0.000822535	0.00117702		Renqiu	-0.050518	-0.00395037		-0.00395037	9.25406e-06	8.74297e-06	5.56317e-05	4.81043e-05	2.76587e-05	3.27334e-05	9.06242e-06	-9.30678e-06
Huanghua	0.00056341	0.00103044	0.000394704	0.000458776	0.000409482	0.00042957	0.000444712	0.000373728	0.000696127	0.000568372	0.000493517	0.000374827	0.000274251	0.000286808	0.000328012	0.000403169	0.000315599	0.000608523	0.000609128	0.00048109	0.000526789	0.000656575	0.000317499	0.000391206	0.000835968	0.000643157	0.000791574	0	0.000727865	0.000816445	0.000858876	0.000637391	0.000476995	0.00043663	0.000498096		Huanghua	-0.633403	0.00142053		0.00142053	-3.32772e-06	-3.14393e-06	-2.00049e-05	-1.72981e-05	-9.94593e-06	-1.17708e-05	-3.25881e-06	3.34667e-06
Hejian	0.000581583	0.000744217	0.000767773	0.00112714	0.000882056	0.00097767	0.000953951	0.0006922	0.000538024	0.000468902	0.000408429	0.000322898	0.000411995	0.000441001	0.000546571	0.000792855	0.000512953	0.00159301	0.000868805	0.00118188	0.00153741	0.000914365	0.000396144	0.000341363	0.00226698	0.00244383	0.00382991	0.000727865	0	0.000642374	0.000743494	0.000514899	0.00113976	0.000933546	0.00135798		Hejian	-0.732673	-0.00251938		-0.00251938	5.90186e-06	5.5759e-06	3.54796e-05	3.06789e-05	1.76395e-05	2.0876e-05	5.77964e-06	-5.93547e-06
Langfang	0.00176355	0.00189033	0.000500152	0.000524153	0.000503053	0.000532769	0.000584723	0.000466942	0.000864511	0.000891762	0.000643959	0.000442289	0.000294236	0.000311179	0.000359776	0.000407739	0.00034344	0.000913285	0.00198421	0.000647475	0.000692175	0.00176162	0.000509444	0.000580179	0.000704032	0.000562113	0.000759368	0.000816445	0.000642374	0	0.00233995	0.00182148	0.00048015	0.00043834	0.000530856		Langfang	0.295284	0.00326689		0.00326689	-7.65296e-06	-7.2303e-06	-4.60066e-05	-3.97815e-05	-2.28733e-05	-2.707e-05	-7.49448e-06	7.69656e-06
Bazhou	0.00102692	0.00213448	0.000559388	0.000589583	0.00056302	0.000600506	0.00066734	0.00051817	0.0008224	0.000703175	0.0005538	0.000400806	0.000313783	0.000333127	0.000389441	0.000446264	0.000370371	0.00113222	0.00151289	0.000750336	0.000811033	0.00222605	0.000458129	0.000469236	0.000735359	0.000606774	0.000904846	0.000858876	0.000743494	0.00233995	0	0.00104545	0.000534485	0.000483183	0.000598077		Bazhou	-0.928727	0.00485406		0.00485406	-1.1371e-05	-1.0743e-05	-6.83581e-05	-5.91087e-05	-3.39859e-05	-4.02215e-05	-1.11355e-05	1.14358e-05
Sanhe	0.0020082	0.00115134	0.000411013	0.000427084	0.00041297	0.000432786	0.0004672	0.000391851	0.00114836	0.00153353	0.000860466	0.000536028	0.000260943	0.000274183	0.000311223	0.00034648	0.000298923	0.000654206	0.00115156	0.00050554	0.000532384	0.000919307	0.000537272	0.000841995	0.000566744	0.000471014	0.000571263	0.000637391	0.000514899	0.00182148	0.00104545	0	0.000397408	0.00036833	0.000431523		Sanhe	-0.980373	0.0069526		0.0069526	-1.6287e-05	-1.53875e-05	-9.79112e-05	-8.4663e-05	-4.86789e-05	-5.76104e-05	-1.59498e-05	1.63798e-05
Hengshui	0.000445354	0.000483963	0.00112894	0.002719	0.00149276	0.00192335	0.00102407	0.000939677	0.000387412	0.000350236	0.000315359	0.000261812	0.000614354	0.000681163	0.000970781	0.00216556	0.000869561	0.000923201	0.000596316	0.00110979	0.00141506	0.000617432	0.000335717	0.000273822	0.000990162	0.00153872	0.000978526	0.000476995	0.00113976	0.00048015	0.000534485	0.000397408	0	0.00368061	0.00390677		Hengshui	0.138644	-0.0116178		-0.0116178	2.72156e-05	2.57125e-05	0.000163609	0.000141471	8.13423e-05	9.62667e-05	2.6652e-05	-2.73706e-05
Jizhou	0.000409156	0.000442462	0.00103743	0.0018581	0.00126792	0.0015108	0.00089408	0.000881318	0.000360355	0.000327973	0.000297195	0.000249169	0.000666398	0.000740766	0.00109652	0.0038514	0.000969105	0.000780129	0.000533158	0.000958732	0.00109096	0.000549975	0.000314728	0.000260023	0.000830741	0.00118526	0.000822535	0.00043663	0.000933546	0.00043834	0.000483183	0.00036833	0.00368061	0	0.00205753		Jizhou	-0.828168	-0.00623852		-0.00623852	1.46143e-05	1.38071e-05	8.78551e-05	7.59676e-05	4.36793e-05	5.16934e-05	1.43116e-05	-1.46975e-05
Shenzhou	0.000488646	0.0005057	0.00139158	0.0042833	0.00182889	0.0024423	0.00126156	0.00111818	0.000401217	0.00036148	0.000324447	0.000268045	0.000562099	0.000627356	0.00086213	0.00160069	0.000773918	0.0011727	0.000676576	0.00148755	0.00215493	0.000703889	0.000363869	0.000287663	0.0010824	0.00164371	0.00117702	0.000498096	0.00135798	0.000530856	0.000598077	0.000431523	0.00390677	0.00205753	0		Shenzhou	-0.981528	-0.00727386		-0.00727386	1.70396e-05	1.60985e-05	0.000102435	8.8575e-05	5.09282e-05	6.02724e-05	1.66867e-05	-1.71367e-05
																																			1
nW	Beijing	Tianjin	Shijiazhuang	Xinji	Gaocheng	Jinzhou	Xinle	Luquan	Tangshan	Zunhua	Qian'an	Qinhuangdao	Handan	Wuan	Xingtai	Nangong	Shahe	Baoding	Zhuozhou	Dingzhou	Anguo	Gaobeidian	Zhuangjiakou	Chengde	Cangzhou	Botou	Renqiu	Huanghua	Hejian	Langfang	Bazhou	Sanhe	Hengshui	Jizhou	Shenzhou		sumsq(Wz)	0.00110152			(nW)T(nW)	Beijing	Tianjin	Shijiazhuang	Xinji	Gaocheng	Jinzhou	Xinle	Luquan
Beijing	0	0.0324346	0.0161879	0.0169036	0.0162747	0.0171593	0.0187215	0.0153436	0.0271355	0.0307828	0.0212499	0.0148906	0.00982772	0.0103664	0.0118957	0.0133829	0.0113842	0.0278293	0.0585791	0.0205016	0.0217738	0.0409008	0.0249239	0.0233115	0.0177622	0.0173053	0.023655	0.0197193	0.0203554	0.0617244	0.0359422	0.0702868	0.0155874	0.0143205	0.0171026		n(Wz)T(Wz)	0.0385531	λ**max		Beijing	0.0264546	0.0246831	0.0264873	0.0290566	0.0284826	0.0299124	0.0271465	0.0225142
Tianjin	0.0324346	0	0.0160534	0.016757	0.0161387	0.0170083	0.0185083	0.0150704	0.0389047	0.0316955	0.0234996	0.016065	0.00977798	0.010311	0.0118229	0.0142848	0.0113175	0.0274341	0.0370026	0.0202864	0.0215311	0.0423092	0.0142636	0.0188495	0.0300164	0.0229562	0.0283833	0.0360653	0.0260476	0.0661615	0.0747066	0.0402969	0.0169387	0.0154862	0.0176995			0.196349			Tianjin	0.0246831	0.0286931	0.0273811	0.0305608	0.0295366	0.0311315	0.0281707	0.0233377
Shijiazhuang	0.0161879	0.0160534	0	0.0632192	0.138245	0.08594	0.112302	0.182465	0.0119549	0.011393	0.00995043	0.00832006	0.0238366	0.0274318	0.0410705	0.0352089	0.0355203	0.0381731	0.0220176	0.0683338	0.0469074	0.0227817	0.013714	0.00974407	0.0225769	0.0283456	0.0265417	0.0138146	0.0268721	0.0175053	0.0195786	0.0143855	0.0395128	0.0363101	0.0487052						Shijiazhuang	0.0264873	0.0273811	0.101562	0.0796635	0.0769208	0.0898193	0.0678403	0.0495633
Xinji	0.0169036	0.016757	0.0632192	0	0.101057	0.178242	0.0543196	0.0478119	0.0131357	0.0119109	0.0107552	0.00896796	0.0215119	0.0242726	0.0347263	0.05518	0.0306993	0.040015	0.0233004	0.061521	0.0695446	0.0242253	0.0126346	0.00999893	0.031936	0.044846	0.0349853	0.0160572	0.03945	0.0183454	0.0206354	0.0149479	0.0951651	0.0650335	0.149915						Xinji	0.0290566	0.0305608	0.0796635	0.112966	0.0954771	0.0816096	0.0741737	0.0647355
Gaocheng	0.0162747	0.0161387	0.138245	0.101057	0	0.204134	0.088706	0.0810971	0.0120021	0.011436	0.00998315	0.008403	0.0241546	0.0278537	0.0421674	0.0420445	0.0363378	0.0379045	0.0221219	0.0719288	0.0589167	0.022954	0.0131898	0.00977545	0.0253913	0.0329278	0.0293781	0.0143319	0.030872	0.0176069	0.0197057	0.014454	0.0522465	0.0443771	0.0640112						Gaocheng	0.0284826	0.0295366	0.0769208	0.0954771	0.117458	0.0771497	0.077141	0.0731918
Jinzhou	0.0171593	0.0170083	0.08594	0.178242	0.204134	0	0.0699943	0.0597608	0.0124765	0.0118658	0.0103092	0.00863988	0.022635	0.0257121	0.03775	0.047783	0.0330388	0.0414781	0.023789	0.0756268	0.0724361	0.024754	0.0131595	0.0100878	0.0281319	0.0376894	0.0323928	0.0150349	0.0342184	0.0186469	0.0210177	0.0151475	0.0673174	0.0528782	0.0854805						Jinzhou	0.0299124	0.0311315	0.0898193	0.0816096	0.0771497	0.130784	0.0816486	0.0730235
Xinle	0.0187215	0.0185083	0.112302	0.0543196	0.088706	0.0699943	0	0.0771159	0.0132651	0.0125924	0.0108418	0.00893422	0.0202419	0.0227768	0.0315284	0.0294353	0.0281516	0.0563653	0.0270539	0.149319	0.0747291	0.0280642	0.0151971	0.0106082	0.025052	0.0283107	0.0336252	0.0155649	0.0333883	0.0204653	0.0233569	0.016352	0.0358425	0.0312928	0.0441546						Xinle	0.0271465	0.0281707	0.0678403	0.0741737	0.077141	0.0816486	0.0813662	0.0615336
Luquan	0.0153436	0.0150704	0.182465	0.0478119	0.0810971	0.0597608	0.0771159	0	0.0114011	0.0109683	0.00956379	0.00804801	0.0219667	0.0249842	0.0358171	0.0300477	0.0315217	0.0330476	0.0205243	0.0534847	0.0393987	0.0208517	0.0135472	0.00943167	0.0202786	0.0248145	0.0239581	0.0130805	0.024227	0.016343	0.0181359	0.0137148	0.0328887	0.0308461	0.0391363						Luquan	0.0225142	0.0233377	0.0495633	0.0647355	0.0731918	0.0730235	0.0615336	0.070171
Tangshan	0.0271355	0.0389047	0.0119549	0.0131357	0.0120021	0.0124765	0.0132651	0.0114011	0	0.0746712	0.0580133	0.0266894	0.00847238	0.00881296	0.00990535	0.0118039	0.00958024	0.017299	0.0219385	0.0141543	0.0147492	0.0222265	0.0130319	0.026041	0.0208211	0.0171602	0.020022	0.0243644	0.0188308	0.0302579	0.028784	0.0401927	0.0135594	0.0126124	0.0140426						Tangshan	0.0195808	0.0197521	0.0208731	0.0233052	0.0224925	0.0237559	0.0212312	0.017861
Zunhua	0.0307828	0.0316955	0.011393	0.0119109	0.011436	0.0118658	0.0125924	0.0109683	0.0746712	0	0.0631515	0.0277273	0.00794541	0.00824419	0.00919255	0.0108054	0.00891188	0.0161468	0.0232184	0.0133735	0.0139033	0.020836	0.0140205	0.0373457	0.017903	0.015128	0.017309	0.019893	0.0164116	0.0312117	0.0246111	0.0536735	0.0122583	0.0114791	0.0126518						Zunhua	0.0198373	0.0203818	0.0200686	0.0222669	0.021525	0.0226513	0.0204435	0.0172055
Qian'an	0.0212499	0.0234996	0.00995043	0.0107552	0.00998315	0.0103092	0.0108418	0.00956379	0.0580133	0.0631515	0	0.0460578	0.00741396	0.00767345	0.00848855	0.00984563	0.00824867	0.0133946	0.0175743	0.0114286	0.0118133	0.0165774	0.0116418	0.0267701	0.0154134	0.0133112	0.0149711	0.0172731	0.014295	0.0225386	0.019383	0.0301163	0.0110376	0.0104018	0.0113556						Qian'an	0.016173	0.0169613	0.0171527	0.0190726	0.0184472	0.0194484	0.0173573	0.0146819
Qinhuangdao	0.0148906	0.016065	0.00832006	0.00896796	0.008403	0.00863988	0.00893422	0.00804801	0.0266894	0.0277273	0.0460578	0	0.00651846	0.00671821	0.00733484	0.00832655	0.00715505	0.0105988	0.0129648	0.00932893	0.00966487	0.0124141	0.00943438	0.0194979	0.0119892	0.0106776	0.0117199	0.0131189	0.0113014	0.0154801	0.0140282	0.018761	0.00916343	0.00872092	0.00938158						Qinhuangdao	0.0113772	0.01194	0.013427	0.0149344	0.0144808	0.0152649	0.0134407	0.0114058
Handan	0.00982772	0.00977798	0.0238366	0.0215119	0.0241546	0.022635	0.0202419	0.0219667	0.00847238	0.00794541	0.00741396	0.00651846	0	0.113775	0.054253	0.02783	0.0624862	0.015041	0.0116943	0.0182074	0.0174578	0.0119227	0.00875835	0.00701238	0.0136731	0.0159111	0.0136092	0.00959877	0.0144198	0.0102982	0.0109824	0.009133	0.0215024	0.0233239	0.0196735						Handan	0.0129292	0.0135014	0.0302875	0.031998	0.0326293	0.0335899	0.0274595	0.0254418
Wuan	0.0103664	0.010311	0.0274318	0.0242726	0.0278537	0.0257121	0.0227768	0.0249842	0.00881296	0.00824419	0.00767345	0.00671821	0.113775	0	0.0773155	0.0300042	0.0843272	0.016397	0.0124675	0.0202329	0.0192331	0.0127249	0.00920144	0.00728238	0.0145825	0.0171562	0.0145767	0.0100383	0.015435	0.0108913	0.0116594	0.00959639	0.0238407	0.0259268	0.0219574						Wuan	0.0142854	0.0148945	0.0342534	0.0360173	0.0368591	0.037933	0.0309373	0.0288152
Xingtai	0.0118957	0.0118229	0.0410705	0.0347263	0.0421674	0.03775	0.0315284	0.0358171	0.00990535	0.00919255	0.00848855	0.00733484	0.054253	0.0773155	0	0.0480425	0.195619	0.0204918	0.0147444	0.0268546	0.0252579	0.0151094	0.0103636	0.00800541	0.0178376	0.0218463	0.0177934	0.0114804	0.01913	0.0125922	0.0136304	0.0108928	0.0339773	0.0383783	0.0301745						Xingtai	0.0181121	0.0188778	0.0458579	0.0486957	0.0495338	0.0514011	0.0413742	0.0386797
Nangong	0.0133829	0.0142848	0.0352089	0.05518	0.0420445	0.047783	0.0294353	0.0300477	0.0118039	0.0108054	0.00984563	0.00832655	0.02783	0.0300042	0.0480425	0	0.0422319	0.0246586	0.0170996	0.0314289	0.0331648	0.0175925	0.0105584	0.00867217	0.0256001	0.0338564	0.0248963	0.0141109	0.0277499	0.0142709	0.0156192	0.0121268	0.0757946	0.134799	0.0560241						Nangong	0.0201818	0.0213731	0.0481712	0.0591923	0.0551691	0.0594641	0.0448986	0.0399296
Shahe	0.0113842	0.0113175	0.0355203	0.0306993	0.0363378	0.0330388	0.0281516	0.0315217	0.00958024	0.00891188	0.00824867	0.00715505	0.0624862	0.0843272	0.195619	0.0422319	0	0.0190098	0.0139665	0.0243652	0.023058	0.0142936	0.00997046	0.00777043	0.0168103	0.0203251	0.0167139	0.011046	0.0179534	0.0120204	0.012963	0.0104623	0.0304346	0.0339187	0.0270871						Shahe	0.0171852	0.0178985	0.0434845	0.0455891	0.0468439	0.0481123	0.0388785	0.0366252
Baoding	0.0278293	0.0274341	0.0381731	0.040015	0.0379045	0.0414781	0.0563653	0.0330476	0.017299	0.0161468	0.0133946	0.0105988	0.015041	0.016397	0.0204918	0.0246586	0.0190098	0	0.0507815	0.0731287	0.0850438	0.0553906	0.0183828	0.0130233	0.0351171	0.037602	0.0723087	0.0212983	0.0557553	0.031965	0.0396276	0.0228972	0.032312	0.0273045	0.0410446						Baoding	0.0280882	0.0297696	0.0516386	0.0571752	0.0569081	0.0595158	0.0525294	0.0429245
Zhuozhou	0.0585791	0.0370026	0.0220176	0.0233004	0.0221219	0.023789	0.0270539	0.0205243	0.0219385	0.0232184	0.0175743	0.0129648	0.0116943	0.0124675	0.0147444	0.0170996	0.0139665	0.0507815	0	0.0307357	0.0336862	0.117975	0.0219805	0.0172644	0.0231078	0.0240705	0.0384124	0.0213195	0.0304082	0.0694474	0.0529513	0.0403047	0.0208711	0.0186605	0.0236802						Zhuozhou	0.0275717	0.0307519	0.0356344	0.0392335	0.0384828	0.0404302	0.0368928	0.0301261
Dingzhou	0.0205016	0.0202864	0.0683338	0.061521	0.0719288	0.0756268	0.149319	0.0534847	0.0141543	0.0133735	0.0114286	0.00932893	0.0182074	0.0202329	0.0268546	0.0314289	0.0243652	0.0731287	0.0307357	0	0.131481	0.0323658	0.015647	0.0111572	0.0292904	0.0337005	0.0415079	0.0168382	0.0413657	0.0226616	0.0262618	0.0176939	0.0388427	0.0335556	0.0520641						Dingzhou	0.0289666	0.0301979	0.0733079	0.0758596	0.079075	0.08025	0.0583019	0.0602764
Anguo	0.0217738	0.0215311	0.0469074	0.0695446	0.0589167	0.0724361	0.0747291	0.0393987	0.0147492	0.0139033	0.0118133	0.00966487	0.0174578	0.0192331	0.0252579	0.0331648	0.023058	0.0850438	0.0336862	0.131481	0	0.0356543	0.0151708	0.0115236	0.0350257	0.0440121	0.05405	0.0184376	0.0538092	0.0242261	0.0283862	0.0186335	0.049527	0.0381836	0.0754224						Anguo	0.0291354	0.0307249	0.0670899	0.0739946	0.0743894	0.0766379	0.0674636	0.0545743
Gaobeidian	0.0409008	0.0423092	0.0227817	0.0242253	0.022954	0.024754	0.0280642	0.0208517	0.0222265	0.020836	0.0165774	0.0124141	0.0119227	0.0127249	0.0151094	0.0175925	0.0142936	0.0553906	0.117975	0.0323658	0.0356543	0	0.0193262	0.0154759	0.0240172	0.0250588	0.0409926	0.0229801	0.0320028	0.0616566	0.0779117	0.0321758	0.0216101	0.0192491	0.0246361						Gaobeidian	0.0299735	0.0309723	0.0366323	0.0404361	0.0396402	0.0416629	0.0380326	0.0310188
Zhuangjiakou	0.0249239	0.0142636	0.013714	0.0126346	0.0131898	0.0131595	0.0151971	0.0135472	0.0130319	0.0140205	0.0116418	0.00943438	0.00875835	0.00920144	0.0103636	0.0105584	0.00997046	0.0183828	0.0219805	0.015647	0.0151708	0.0193262	0	0.0159043	0.0120971	0.0123789	0.0150369	0.0111125	0.013865	0.0178305	0.0160345	0.0188045	0.0117501	0.0110155	0.0127354						Zhuangjiakou	0.0120187	0.0127512	0.0181788	0.0196558	0.0195298	0.0204155	0.01794	0.0151514
Chengde	0.0233115	0.0188495	0.00974407	0.00999893	0.00977545	0.0100878	0.0106082	0.00943167	0.026041	0.0373457	0.0267701	0.0194979	0.00701238	0.00728238	0.00800541	0.00867217	0.00777043	0.0130233	0.0172644	0.0111572	0.0115236	0.0154759	0.0159043	0	0.0127191	0.0112526	0.0124164	0.0136922	0.0119477	0.0203063	0.0164233	0.0294698	0.00958377	0.0091008	0.0100682						Chengde	0.0132505	0.0137263	0.0153824	0.0169001	0.0165353	0.0173515	0.0154626	0.0130598
Cangzhou	0.0177622	0.0300164	0.0225769	0.031936	0.0253913	0.0281319	0.025052	0.0202786	0.0208211	0.017903	0.0154134	0.0119892	0.0136731	0.0145825	0.0178376	0.0256001	0.0168103	0.0351171	0.0231078	0.0292904	0.0350257	0.0240172	0.0120971	0.0127191	0	0.0782678	0.0570172	0.0292589	0.0793442	0.0246411	0.0257376	0.019836	0.0346557	0.0290759	0.037884						Cangzhou	0.0218232	0.0233069	0.0369826	0.0443934	0.0413392	0.0444696	0.037198	0.0309639
Botou	0.0173053	0.0229562	0.0283456	0.044846	0.0329278	0.0376894	0.0283107	0.0248145	0.0171602	0.015128	0.0133112	0.0106776	0.0159111	0.0171562	0.0218463	0.0338564	0.0203251	0.037602	0.0240705	0.0337005	0.0440121	0.0250588	0.0123789	0.0112526	0.0782678	0	0.0542196	0.0225105	0.0855341	0.0196739	0.0212371	0.0164855	0.0538554	0.041484	0.05753						Botou	0.0228197	0.02483	0.0436742	0.0535939	0.0495743	0.0536302	0.0434984	0.0363846
Renqiu	0.023655	0.0283833	0.0265417	0.0349853	0.0293781	0.0323928	0.0336252	0.0239581	0.020022	0.017309	0.0149711	0.0117199	0.0136092	0.0145767	0.0177934	0.0248963	0.0167139	0.0723087	0.0384124	0.0415079	0.05405	0.0409926	0.0150369	0.0124164	0.0570172	0.0542196	0	0.0277051	0.134047	0.0265779	0.0316696	0.0199942	0.0342484	0.0287887	0.0411956						Renqiu	0.0262533	0.0284201	0.0444773	0.0522956	0.0492859	0.0527645	0.0459833	0.037173
Huanghua	0.0197193	0.0360653	0.0138146	0.0160572	0.0143319	0.0150349	0.0155649	0.0130805	0.0243644	0.019893	0.0172731	0.0131189	0.00959877	0.0100383	0.0114804	0.0141109	0.011046	0.0212983	0.0213195	0.0168382	0.0184376	0.0229801	0.0111125	0.0136922	0.0292589	0.0225105	0.0277051	0	0.0254753	0.0285756	0.0300607	0.0223087	0.0166948	0.015282	0.0174334						Huanghua	0.0165306	0.0171663	0.0222844	0.0253306	0.024292	0.0257954	0.022461	0.0187884
Hejian	0.0203554	0.0260476	0.0268721	0.03945	0.030872	0.0342184	0.0333883	0.024227	0.0188308	0.0164116	0.014295	0.0113014	0.0144198	0.015435	0.01913	0.0277499	0.0179534	0.0557553	0.0304082	0.0413657	0.0538092	0.0320028	0.013865	0.0119477	0.0793442	0.0855341	0.134047	0.0254753	0	0.0224831	0.0260223	0.0180215	0.0398917	0.0326741	0.0475295						Hejian	0.0259671	0.028391	0.0459861	0.0548303	0.0512662	0.0553128	0.0469324	0.038337
Langfang	0.0617244	0.0661615	0.0175053	0.0183454	0.0176069	0.0186469	0.0204653	0.016343	0.0302579	0.0312117	0.0225386	0.0154801	0.0102982	0.0108913	0.0125922	0.0142709	0.0120204	0.031965	0.0694474	0.0226616	0.0242261	0.0616566	0.0178305	0.0203063	0.0246411	0.0196739	0.0265779	0.0285756	0.0224831	0	0.0818983	0.0637519	0.0168052	0.0153419	0.01858						Langfang	0.0272042	0.0282374	0.0303453	0.0333533	0.0325842	0.0342682	0.0314719	0.0259431
Bazhou	0.0359422	0.0747066	0.0195786	0.0206354	0.0197057	0.0210177	0.0233569	0.0181359	0.028784	0.0246111	0.019383	0.0140282	0.0109824	0.0116594	0.0136304	0.0156192	0.012963	0.0396276	0.0529513	0.0262618	0.0283862	0.0779117	0.0160345	0.0164233	0.0257376	0.0212371	0.0316696	0.0300607	0.0260223	0.0818983	0	0.0365909	0.018707	0.0169114	0.0209327						Bazhou	0.027938	0.0263346	0.0320647	0.0353513	0.0345978	0.036367	0.0331217	0.0272305
Sanhe	0.0702868	0.0402969	0.0143855	0.0149479	0.014454	0.0151475	0.016352	0.0137148	0.0401927	0.0536735	0.0301163	0.018761	0.009133	0.00959639	0.0108928	0.0121268	0.0104623	0.0228972	0.0403047	0.0176939	0.0186335	0.0321758	0.0188045	0.0294698	0.019836	0.0164855	0.0199942	0.0223087	0.0180215	0.0637519	0.0365909	0	0.0139093	0.0128915	0.0151033						Sanhe	0.0211323	0.0241782	0.0245898	0.0269786	0.026364	0.0276911	0.0252207	0.0210128
Hengshui	0.0155874	0.0169387	0.0395128	0.0951651	0.0522465	0.0673174	0.0358425	0.0328887	0.0135594	0.0122583	0.0110376	0.00916343	0.0215024	0.0238407	0.0339773	0.0757946	0.0304346	0.032312	0.0208711	0.0388427	0.049527	0.0216101	0.0117501	0.00958377	0.0346557	0.0538554	0.0342484	0.0166948	0.0398917	0.0168052	0.018707	0.0139093	0	0.128821	0.136737						Hengshui	0.0250848	0.0266398	0.06051	0.0764282	0.0712023	0.077866	0.0567547	0.0496677
Jizhou	0.0143205	0.0154862	0.0363101	0.0650335	0.0443771	0.0528782	0.0312928	0.0308461	0.0126124	0.0114791	0.0104018	0.00872092	0.0233239	0.0259268	0.0383783	0.134799	0.0339187	0.0273045	0.0186605	0.0335556	0.0381836	0.0192491	0.0110155	0.0091008	0.0290759	0.041484	0.0287887	0.015282	0.0326741	0.0153419	0.0169114	0.0128915	0.128821	0	0.0720135						Jizhou	0.0222979	0.0236789	0.0529493	0.0674698	0.0615048	0.0669147	0.0495077	0.043764
Shenzhou	0.0171026	0.0176995	0.0487052	0.149915	0.0640112	0.0854805	0.0441546	0.0391363	0.0140426	0.0126518	0.0113556	0.00938158	0.0196735	0.0219574	0.0301745	0.0560241	0.0270871	0.0410446	0.0236802	0.0520641	0.0754224	0.0246361	0.0127354	0.0100682	0.037884	0.05753	0.0411956	0.0174334	0.0475295	0.01858	0.0209327	0.0151033	0.136737	0.0720135	0						Shenzhou	0.0276983	0.029413	0.0681672	0.0736892	0.0813733	0.0892725	0.0652022	0.0559211
																																			35
Eigenvectors	Beijing	Tianjin	Shijiazhuang	Xinji	Gaocheng	Jinzhou	Xinle	Luquan	Tangshan	Zunhua	Qian'an	Qinhuangdao	Handan	Wuan	Xingtai	Nangong	Shahe	Baoding	Zhuozhou	Dingzhou	Anguo	Gaobeidian	Zhuangjiakou	Chengde	Cangzhou	Botou	Renqiu	Huanghua	Hejian	Langfang	Bazhou	Sanhe	Hengshui	Jizhou	Shenzhou						Eigenvectors	Beijing	Tianjin	Shijiazhuang	Xinji	Gaocheng	Jinzhou	Xinle	Luquan
Beijing	0.108958	0.237287	0.0189731	0.0735041	9.91919e-05	0.111757	0.113547	0.000187218	-0.00173027	0.000704114	0.000419163	-0.00138983	-0.00449742	0.000632562	-0.00223547	0.0884738	-0.000442354	0.0014254	0.395257	-0.0433283	-0.297639	0.0109544	-0.165553	0.119974	0.114887	-0.545669	0.385017	0.160545	0.0865126	-0.0629871	-0.0318738	0.274795	0.0686672	-0.0664297	-0.148751						Beijing	-0.297639	-0.160545	0.0433283	-0.395257	-0.274795	-0.0686672	0.148751	0.0664297
Tianjin	0.114533	0.25049	0.0171494	0.0387116	-0.000536579	0.0722679	0.0757877	-7.43073e-06	-0.00129567	0.000752537	0.00208008	-0.120927	-0.0192216	0.00113686	-0.00745974	0.0350881	-0.000283437	-0.00486089	-0.438918	0.0947257	-0.191683	0.00536831	0.0849774	-0.0638289	0.0340912	-0.276697	-0.0128607	-0.115959	0.0193925	0.666185	-0.140291	-0.031728	0.00254693	0.255765	0.15412						Tianjin	-0.191683	0.115959	-0.0947257	0.438918	0.031728	-0.00254693	-0.15412	-0.255765
Shijiazhuang	0.23488	-0.181372	-0.101446	0.349986	0.24295	0.0206199	-0.08985	0.068654	-0.679901	0.0401568	0.161268	-0.320908	0.253008	0.128602	0.00677031	0.00225554	0.00292583	0.0314499	0.0402926	0.0254438	0.0506858	0.0313609	0.0119283	-0.00555725	-0.0456883	-0.0111188	0.000348295	0.0325669	-0.00150975	-0.00512305	-0.10199	-0.000198728	0.00195906	-0.0800474	0.0796306						Shijiazhuang	0.0506858	-0.0325669	-0.0254438	-0.0402926	0.000198728	-0.00195906	-0.0796306	0.0800474
Xinji	0.262319	-0.187404	-0.10857	-0.145941	-0.392432	0.211164	0.0725988	0.019913	-0.285378	-0.243134	0.00179467	0.0226089	-0.349794	-0.440738	-0.0359977	-0.000316033	-0.0441681	-0.410856	0.00682159	-0.00678686	0.012537	0.0872666	0.00204205	0.000834398	0.00998639	0.00203746	0.0131201	-0.0125122	-0.0701116	0.000358166	-0.0843951	-0.000446925	0.00692493	-0.0707994	0.0599597						Xinji	0.012537	0.0125122	0.00678686	-0.00682159	0.000446925	-0.00692493	-0.0599597	0.0707994
Gaocheng	0.261078	-0.222334	-0.132189	0.198293	-0.549983	0.138372	-0.0118106	-0.00438041	0.104254	0.212092	0.0541865	-0.172677	-0.236246	0.348961	0.0207379	-0.000350275	0.0324634	0.306721	0.00692015	-0.0338044	0.0356998	-0.115148	-0.00583265	-0.00610602	-0.0338298	-0.00871063	-0.0125774	-0.00819326	0.0624507	-0.000296315	0.14618	-0.0440445	-0.0136971	0.205278	-0.235149						Gaocheng	0.0356998	0.00819326	0.0338044	-0.00692015	0.0440445	0.0136971	0.235149	-0.205278
Jinzhou	0.274164	-0.223989	-0.147408	0.0539802	0.672756	0.194733	0.0402283	-0.00908598	0.203194	-0.0861836	-0.122805	-0.0624704	-0.410185	-0.129477	-0.0082174	-0.00109039	0.00373937	0.0624677	-0.000811384	-0.0377865	0.0268229	-0.00751629	0.00475343	-0.00756254	-0.0443381	-0.0127021	-0.00495676	-0.0201558	0.0275487	-0.00186969	0.120251	-0.0426945	-0.0110689	0.181534	-0.214786						Jinzhou	0.0268229	0.0201558	0.0377865	0.000811384	0.0426945	0.0110689	0.214786	-0.181534
Xinle	0.224535	-0.0974688	-0.147341	0.264179	0.00755521	-0.137383	-0.0545829	-0.0154353	0.224809	-0.379619	0.351833	0.220959	0.207592	0.0701242	0.00363325	-0.00195573	-0.0143501	-0.229045	-0.0729851	0.0312061	-0.105379	-0.411218	-0.102174	0.0460847	0.344666	0.0958084	0.00294435	0.00276576	-0.044107	0.0362575	0.15477	0.0536558	0.000124258	0.0121076	0.0343926						Xinle	-0.105379	-0.00276576	-0.0312061	0.0729851	-0.0536558	-0.000124258	-0.0343926	-0.0121076
Luquan	0.195576	-0.135822	-0.0653318	0.315127	-0.108727	0.00106432	-0.0938575	-0.0426931	0.527618	-0.0252181	-0.23676	-0.348776	0.329358	-0.250823	-0.0162262	0.000573654	-0.0108256	-0.0545252	0.0606254	0.0400325	0.0649587	0.235435	0.047492	-0.0151798	-0.124296	-0.0337437	0.00595569	0.0353122	-0.0192373	-0.0152971	-0.206452	0.00436066	0.00792238	-0.169805	0.168489						Luquan	0.0649587	-0.0353122	-0.0400325	-0.0606254	-0.00436066	-0.00792238	-0.168489	0.169805
Tangshan	0.0887564	0.213744	0.0447772	0.0356612	0.00063683	0.210891	-0.320684	-5.58361e-06	-0.000439454	-0.00013676	0.000550721	0.0792393	-0.00855119	0.000786633	-0.00551891	-0.00551251	-0.00027974	0.00402728	-0.134532	-0.00648576	0.0610964	0.00157289	-0.0198295	-0.400151	0.190913	-0.394634	-0.354562	0.145928	-0.0762093	-0.320598	0.0415701	-0.319079	0.228954	-0.0541237	0.0187586						Tangshan	0.0610964	-0.145928	0.00648576	0.134532	0.319079	-0.228954	-0.0187586	0.0541237
Zunhua	0.0860078	0.222425	0.0476673	0.0507475	-0.000204709	0.244189	-0.341787	-7.45011e-05	-0.00118852	3.0229e-05	0.000656769	0.112251	-0.00713442	-0.000621375	-0.000359581	0.00766669	-0.000481762	-0.00384174	0.0168233	-0.0319934	0.0196298	-0.0130924	0.139185	-0.168503	-0.0613665	0.383908	0.620573	0.191814	0.139332	0.128937	0.0392132	-0.279837	0.0896074	-0.0463811	0.0189347						Zunhua	0.0196298	-0.191814	0.0319934	-0.0168233	0.279837	-0.0896074	-0.0189347	0.0463811
Qian'an	0.0728556	0.178602	0.0458967	0.0354723	0.000453541	0.215067	-0.362911	-3.69716e-06	-0.000605588	9.70031e-05	0.000396626	0.127274	-0.00167504	0.000365831	-0.00144253	-1.63566e-05	-0.000299801	0.00180547	-0.0584726	-0.0322101	0.300535	0.00455458	-0.0548263	0.771239	-0.106548	-0.0646549	-0.163221	0.0139057	-0.0374403	0.0823798	0.039345	0.0433141	0.135543	-0.0126107	0.0117185						Qian'an	0.300535	-0.0139057	0.0322101	0.0584726	-0.0433141	-0.135543	-0.0117185	0.0126107
Qinhuangdao	0.0552446	0.114592	0.0341871	0.0196502	0.000486333	0.131702	-0.243944	4.26462e-06	-0.00118044	0.000365035	0.000479941	0.088594	0.00538604	0.00031298	-0.00197509	0.000664043	-0.000782314	0.00128366	-0.033256	-0.0166982	0.394445	-0.00195037	0.0170727	-0.350069	0.0385301	0.037314	0.0476835	-0.2697	0.0139133	-0.0230529	-0.0874621	0.714125	-0.0743722	0.121993	-0.0324692						Qinhuangdao	0.394445	0.2697	0.0166982	0.033256	-0.714125	0.0743722	0.0324692	-0.121993
Handan	0.104659	-0.0459319	0.349874	0.0673137	0.00153916	-0.0885873	-0.00529862	-0.0261498	-0.00480767	0.00453986	0.00585014	0.0484999	-0.104372	-0.0107146	-0.00186763	-1.87918e-05	0.658316	-0.0590553	0.0957837	0.619741	0.0626789	0.0095999	0.00233144	0.000683122	0.000658491	0.00147271	-2.27091e-05	0.0505921	0.000480133	4.4066e-05	0.00188878	-0.0107036	-0.00041048	0.0247925	-0.0233937						Handan	0.0626789	-0.0505921	-0.619741	-0.0957837	0.0107036	0.00041048	0.0233937	-0.0247925
Wuan	0.117558	-0.0599221	0.405004	0.0820437	0.00218664	-0.101412	-0.00206909	-0.018978	-0.00382359	-0.000562804	-0.00219902	0.0492356	-0.114889	0.00775542	0.000140957	0.000266904	-0.739252	0.0763764	0.0715231	0.472769	0.046416	-0.0155327	-6.7097e-05	0.00136294	0.00603958	0.00303716	0.00050153	0.0435487	-0.00275425	0.00208778	-0.00852643	-0.00618801	0.000843639	0.00712478	-0.00246576						Wuan	0.046416	-0.0435487	-0.472769	-0.0715231	0.00618801	-0.000843639	0.00246576	-0.00712478
Xingtai	0.155527	-0.103128	0.49342	0.096751	0.00896711	-0.0989515	0.0140138	-0.700909	-0.0605145	0.00157286	0.00358879	0.0206166	-0.0608588	-0.0053962	-0.000726427	3.38597e-05	0.0698174	0.00408931	-0.0738734	-0.431576	-0.0477533	-0.00685249	-0.00101196	0.0010198	0.00807606	0.00209107	0.000668956	-0.0187028	-0.00286831	0.00172673	-0.0189665	0.011182	0.00246548	-0.036829	0.044273						Xingtai	-0.0477533	0.0187028	0.431576	0.0738734	-0.011182	-0.00246548	-0.044273	0.036829
Nangong	0.172856	-0.0879724	0.146706	-0.242191	0.00201144	0.147631	0.0813494	0.0214538	-0.00709621	-0.131619	-0.219239	0.0156392	0.403126	0.377587	0.0375688	0.00128226	-0.0485869	-0.452747	-0.0176109	-0.0126763	0.019003	0.252823	0.0388017	-0.00737315	-0.077967	-0.0190849	-0.00425443	0.00669988	0.0199249	-0.0185509	0.154502	-0.0558963	-0.0208987	0.274411	-0.31227						Nangong	0.019003	-0.00669988	0.0126763	0.0176109	0.0558963	0.0208987	0.31227	-0.274411
Shahe	0.14687	-0.0961114	0.513094	0.100161	-0.00143615	-0.111441	0.0123415	0.70678	0.0612786	0.00904198	0.00648639	0.0308676	-0.0803125	-0.0249633	-0.00250474	1.07e-05	0.0744534	0.0110453	-0.0682736	-0.391904	-0.0455987	-0.0117009	-0.00189409	0.00147002	0.01197	0.00311025	0.00107924	-0.0160183	-0.00428901	0.00250322	-0.0230809	0.0125227	0.00303484	-0.0433792	0.0521458						Shahe	-0.0455987	0.0160183	0.391904	0.0682736	-0.0125227	-0.00303484	-0.0521458	0.0433792
Baoding	0.186548	0.107626	-0.0981021	0.00516945	-0.00114423	-0.250365	0.0492624	0.000377112	0.000444772	0.0212393	-0.0135586	0.224235	0.0305499	0.00770409	-0.118689	-0.0159313	-0.00636992	-0.121736	0.0316295	-0.0357344	0.114756	-0.429158	0.0444445	-0.105929	-0.688475	-0.18885	0.00106248	0.00755725	0.00887106	-0.0348723	-0.233411	-0.0947975	-0.00513695	0.00190296	-0.10204						Baoding	0.114756	-0.00755725	0.0357344	-0.0316295	0.0947975	0.00513695	0.10204	-0.00190296
Zhuozhou	0.143456	0.26609	-0.0160093	0.0691488	-0.000264068	-0.0257576	0.333311	0.000339168	-0.00319996	0.00203451	0.000195841	-0.0135953	-0.000273077	0.00307595	-0.00721119	-0.645454	0.000203986	0.00950439	0.212693	-0.0707341	0.335384	0.030081	0.193127	-0.0476663	0.131886	-0.015203	-0.0694909	0.067411	-0.0561367	0.218324	0.212553	-0.049672	-0.018198	-0.208102	-0.050589						Zhuozhou	0.335384	-0.067411	0.0707341	-0.212693	0.049672	0.018198	0.050589	0.208102
Dingzhou	0.231378	-0.0577686	-0.173291	0.161743	-0.0144313	-0.197546	-0.0232479	0.00919068	-0.150506	0.477092	-0.497378	0.448937	0.112936	-0.176308	0.00495307	0.00323791	-0.00378941	-0.0200271	-0.101056	0.021504	-0.139439	0.0197708	-0.0179626	0.0303876	0.199916	0.0520771	8.76707e-05	-0.00325786	-0.0112564	0.0133126	0.156366	0.0565865	-0.00128183	0.0271111	0.0213098						Dingzhou	-0.139439	0.00325786	-0.021504	0.101056	-0.0565865	0.00128183	-0.0213098	-0.0271111
Anguo	0.225742	-0.0169696	-0.147702	-0.00267962	-0.0209226	-0.190704	0.00529674	0.000463464	0.0126398	-0.285606	0.256355	0.420263	-0.0160144	0.0994859	0.032555	0.00462066	0.0232451	0.335946	-0.0582135	0.00168696	-0.081637	0.613612	0.120715	-0.0147945	-0.166827	-0.0508642	-0.00499436	0.00606015	0.04886	-0.0315782	-0.0310388	0.0280644	0.000116363	-0.0364218	0.055521						Anguo	-0.081637	-0.00606015	-0.00168696	0.0582135	-0.0280644	-0.000116363	-0.055521	0.0364218
Gaobeidian	0.146991	0.262611	-0.021849	0.0628358	-0.000573086	-0.052242	0.349865	0.000153975	-0.000636135	0.000184457	0.000709918	-0.0238566	-0.00226117	0.00140396	-0.0140982	0.676077	0.000337085	0.0113124	0.0510127	-0.0492236	0.409303	0.0675558	-0.21122	-0.0679431	0.057982	0.0943124	-0.0452398	0.00932927	-0.00642037	0.0977713	0.178293	-0.131189	-0.0410376	-0.143853	0.0129565						Gaobeidian	0.409303	-0.00932927	0.0492236	-0.0510127	0.131189	0.0410376	-0.0129565	0.143853
Zhuangjiakou	0.068402	0.0855067	0.0166046	0.0321297	0.000676368	0.0223124	-0.00049102	0.000544562	-0.00438859	0.000180462	0.00182379	0.0245395	0.0324538	0.00137035	-0.000791977	0.00603225	-0.000785362	0.00583321	0.401871	-0.00264276	-0.1186	0.00739689	0.0197712	-0.0038235	0.00558996	0.0696471	-0.0224601	-0.754152	-0.00576639	-0.00655059	0.0031202	-0.207991	0.399328	0.12739	0.12349						Zhuangjiakou	-0.1186	0.754152	0.00264276	-0.401871	0.207991	-0.399328	-0.12349	-0.12739
Chengde	0.0628843	0.132883	0.0317094	0.0352789	0.00027628	0.132211	-0.177067	9.5008e-05	-0.001444	0.00070518	0.000394859	0.0710268	0.00364789	0.00101835	-0.000258216	0.000263726	-0.000564775	0.00119614	0.222949	-0.0205061	-0.0782154	-0.00211814	0.00605502	0.03044	0.0369766	-0.0795712	-0.0666509	-0.210048	-0.0146565	-0.044806	-0.013642	-0.222829	-0.860234	0.0502916	0.119054						Chengde	-0.0782154	0.210048	0.0205061	-0.222949	0.222829	0.860234	-0.119054	-0.0502916
Cangzhou	0.144986	0.107186	-0.0163323	-0.187639	0.00045315	-0.207793	-0.190113	0.000278282	-0.00156949	-0.00116815	0.00310565	-0.243005	-0.0433559	-0.00314688	0.0794562	0.00436558	0.0019271	0.0299383	-0.0436252	0.0226555	-0.125968	0.0101819	-0.0431351	-0.0323192	-0.20485	-0.0380836	0.163746	-0.0179367	-0.655374	-0.0327879	0.476861	0.107311	-0.0116036	-0.00787233	0.151545						Cangzhou	-0.125968	0.0179367	-0.0226555	0.0436252	-0.107311	0.0116036	-0.151545	0.00787233
Botou	0.166712	0.0558554	-0.0203437	-0.238144	-0.00224728	-0.183688	-0.158522	0.000897553	-0.0053923	-0.00607936	-0.00122092	-0.203956	-0.0277063	-0.0502954	0.177898	-0.00394854	-0.00731852	-0.0632256	0.0316709	0.0137852	-0.0761492	-0.0680253	0.0282294	-0.0180998	-0.111105	-0.035982	-0.148732	0.0224082	0.693072	-0.0115769	0.395298	0.111771	0.00184221	-0.0775964	0.261036						Botou	-0.0761492	-0.0224082	-0.0137852	-0.0316709	-0.111771	-0.00184221	-0.261036	0.0775964
Renqiu	0.173196	0.140963	-0.0681695	-0.176397	-0.000773086	-0.352231	-0.143528	0.000184382	-0.00529683	0.0026755	-0.0070923	-0.129577	-0.0570643	-0.0558423	0.647967	0.00157382	0.00116142	0.00595115	0.0928665	-0.0570017	0.0994274	-0.0123842	-0.00501121	0.0452884	0.222832	0.0695729	0.00315002	0.0633228	-0.0628219	0.00550418	-0.392066	-0.0983755	0.00415429	0.15518	-0.229301						Renqiu	0.0994274	-0.0633228	0.0570017	-0.0928665	0.0983755	-0.00415429	0.229301	-0.15518
Huanghua	0.0896111	0.137137	0.0174657	-0.0219911	0.00109456	-0.000444706	-0.0616522	0.000117663	-0.00197944	0.00098281	0.000430874	-0.107422	-0.00720007	0.00147591	-0.0190601	-0.000942873	-0.00114227	0.00215206	-0.331165	0.0997999	-0.201352	0.00413982	0.00557818	0.0371368	0.00325131	0.0645383	0.00518605	-0.350779	0.0597596	-0.0445088	-0.00277199	0.0127353	-0.0694514	-0.609865	-0.53411						Huanghua	-0.201352	0.350779	-0.0997999	0.331165	-0.0127353	0.0694514	0.53411	0.609865
Hejian	0.178698	0.117801	-0.0627605	-0.233785	0.00423438	-0.364203	-0.207846	3.18002e-05	-0.0036688	-0.000641639	-0.0138901	-0.2015	-0.0682037	0.0480484	-0.720675	-0.00166209	-0.00112922	0.00503842	0.0887272	-0.0425011	0.0262016	0.0744821	0.000344806	0.0529989	0.255439	0.0818986	-0.014653	0.0692222	0.0444416	-0.0014536	-0.16251	-0.0277627	0.00444417	0.136798	-0.0947957						Hejian	0.0262016	-0.0692222	0.0425011	-0.0887272	0.0277627	-0.00444417	0.0947957	-0.136798
Langfang	0.12754	0.301952	0.0142753	0.0853313	4.89925e-05	0.0993799	0.237731	6.3017e-05	-0.00010923	7.91919e-06	-0.000520547	-0.0869523	-0.0203359	-0.000354559	-0.000950316	0.170725	-0.000133501	-0.00861828	-0.0893084	0.0268864	-0.16837	-0.106603	0.688098	0.155378	0.0422762	0.158702	-0.0825449	0.0634936	-0.0450448	-0.385162	-0.0428687	0.144189	0.00240519	0.13486	0.0801997						Langfang	-0.16837	-0.0634936	-0.0268864	0.0893084	-0.144189	-0.00240519	-0.0801997	-0.13486
Bazhou	0.131334	0.26821	0.000855924	0.0653152	-0.000137523	0.0302383	0.24912	0.000268056	-0.00169412	0.00102715	-0.000422699	-0.0936921	-0.0161952	0.00146974	-0.00465261	-0.294647	-0.000187796	0.00899131	-0.349372	0.0596135	0.0225023	0.0665568	-0.516907	0.0855932	-0.0472924	0.131088	0.185796	-0.0919225	0.10276	-0.423461	-0.0887722	-0.0461285	-0.0303467	0.215956	0.180834						Bazhou	0.0225023	0.0919225	-0.0596135	0.349372	0.0461285	0.0303467	-0.180834	-0.215956
Sanhe	0.103678	0.255552	0.0327934	0.0766902	0.000150386	0.182802	-0.0266232	0.000155792	-0.0011715	0.000633598	-2.37564e-05	0.0133265	-0.0135043	0.00100754	-0.000323692	-0.0285717	7.41156e-05	0.00375382	0.244314	-0.0210789	-0.390169	0.0375403	-0.288295	-0.116763	-0.187921	0.427359	-0.456836	0.241939	-0.073989	0.174516	-0.0801887	0.184379	0.0420246	0.0119838	-0.0877301						Sanhe	-0.390169	-0.241939	0.0210789	-0.244314	-0.184379	-0.0420246	0.0877301	-0.0119838
Hengshui	0.217547	-0.110237	0.025122	-0.352216	-0.0173514	0.190764	0.0856477	0.00978001	-0.0756224	-0.362083	-0.424183	0.0375322	0.157813	0.142602	-0.000328237	-0.000546096	0.0547718	0.450517	0.00795802	0.042335	0.00184981	-0.297251	-0.0458712	0.011044	0.0973764	0.0285177	0.00976397	0.0135649	-0.0509628	0.0221034	-0.151125	0.0254293	0.0129226	-0.181046	0.199519						Hengshui	0.00184981	-0.0135649	-0.042335	-0.00795802	-0.0254293	-0.0129226	-0.199519	0.181046
Jizhou	0.192122	-0.0968982	0.103858	-0.325111	0.00673123	0.189068	0.0959208	-0.00408142	0.0366917	0.276326	0.416254	0.0212882	0.41714	-0.481133	-0.04939	-0.000913818	0.00797256	0.260519	-0.00844347	0.0215159	0.018732	-0.0723917	-0.0048445	0.000517797	-0.00382025	0.00239799	-0.000562002	0.0136376	-0.000739313	0.000325608	0.0633192	-0.0359885	-0.0122856	0.151035	-0.174043						Jizhou	0.018732	-0.0136376	-0.0215159	0.00844347	0.0359885	0.0122856	0.174043	-0.151035
Shenzhou	0.24	-0.121702	-0.0639509	-0.283933	0.137467	0.148553	0.0637121	-0.0145969	0.194201	0.455559	0.247429	0.074573	-0.123693	0.372276	0.0303539	0.0017896	-0.0165849	-0.240819	0.0139065	0.0322553	-0.00997945	0.030099	-0.0075887	0.00953763	0.0686656	0.0190472	0.016568	0.0070602	-0.0833548	0.00812959	-0.2413	0.0474112	0.0230153	-0.298594	0.327971						Shenzhou	-0.00997945	-0.0070602	-0.0322553	-0.0139065	-0.0474112	-0.0230153	-0.327971	0.298594
Eigenvalues	Beijing	Tianjin	Shijiazhuang	Xinji	Gaocheng	Jinzhou	Xinle	Luquan	Tangshan	Zunhua	Qian'an	Qinhuangdao	Handan	Wuan	Xingtai	Nangong	Shahe	Baoding	Zhuozhou	Dingzhou	Anguo	Gaobeidian	Zhuangjiakou	Chengde	Cangzhou	Botou	Renqiu	Huanghua	Hejian	Langfang	Bazhou	Sanhe	Hengshui	Jizhou	Shenzhou	Eigenvalues	Moran's I		Eigenvalues		Eigenvalues	Beijing	Tianjin	Shijiazhuang	Xinji	Gaocheng	Jinzhou	Xinle	Luquan
Beijing	1.11184	0	0	0	0	0	0	0	0	0	0	0	0	0	0	0	0	0	0	0	0	0	0	0	0	0	0	0	0	0	0	0	0	0	0	1.11184	-0.0259594		1.11184		Beijing	3.22249e-05	0	0	0	0	0	0	0
Tianjin	0	0.377543	0	0	0	0	0	0	0	0	0	0	0	0	0	0	0	0	0	0	0	0	0	0	0	0	0	0	0	0	0	0	0	0	0	0.377543			0.377543		Tianjin	0	7.97642e-05	0	0	0	0	0	0
Shijiazhuang	0	0	0.250452	0	0	0	0	0	0	0	0	0	0	0	0	0	0	0	0	0	0	0	0	0	0	0	0	0	0	0	0	0	0	0	0	0.250452			0.250452		Shijiazhuang	0	0	0.000122663	0	0	0	0	0
Xinji	0	0	0	0.208916	0	0	0	0	0	0	0	0	0	0	0	0	0	0	0	0	0	0	0	0	0	0	0	0	0	0	0	0	0	0	0	0.208916			0.208916		Xinji	0	0	0	0.000160258	0	0	0	0
Gaocheng	0	0	0	0	-0.235572	0	0	0	0	0	0	0	0	0	0	0	0	0	0	0	0	0	0	0	0	0	0	0	0	0	0	0	0	0	0	-0.235572			0.153493		Gaocheng	0	0	0	0	0.000358965	0	0	0
Jinzhou	0	0	0	0	0	0.153493	0	0	0	0	0	0	0	0	0	0	0	0	0	0	0	0	0	0	0	0	0	0	0	0	0	0	0	0	0	0.153493			0.108496		Jinzhou	0	0	0	0	0	0.000452622	0	0
Xinle	0	0	0	0	0	0	0.108496	0	0	0	0	0	0	0	0	0	0	0	0	0	0	0	0	0	0	0	0	0	0	0	0	0	0	0	0	0.108496			0.0595671		Xinle	0	0	0	0	0	0	0.00059233	0
Luquan	0	0	0	0	0	0	0	-0.196066	0	0	0	0	0	0	0	0	0	0	0	0	0	0	0	0	0	0	0	0	0	0	0	0	0	0	0	-0.196066			0.0548768		Luquan	0	0	0	0	0	0	0	0.000724788
Tangshan	0	0	0	0	0	0	0	0	-0.194076	0	0	0	0	0	0	0	0	0	0	0	0	0	0	0	0	0	0	0	0	0	0	0	0	0	0	-0.194076			0.0126593		Tangshan	0	0	0	0	0	0	0	0
Zunhua	0	0	0	0	0	0	0	0	0	-0.172654	0	0	0	0	0	0	0	0	0	0	0	0	0	0	0	0	0	0	0	0	0	0	0	0	0	-0.172654			0.0110753		Zunhua	0	0	0	0	0	0	0	0
Qian'an	0	0	0	0	0	0	0	0	0	0	-0.163718	0	0	0	0	0	0	0	0	0	0	0	0	0	0	0	0	0	0	0	0	0	0	0	0	-0.163718			0.0056767		Qian'an	0	0	0	0	0	0	0	0
Qinhuangdao	0	0	0	0	0	0	0	0	0	0	0	0.0595671	0	0	0	0	0	0	0	0	0	0	0	0	0	0	0	0	0	0	0	0	0	0	0	0.0595671			-0.00893108		Qinhuangdao	0	0	0	0	0	0	0	0
Handan	0	0	0	0	0	0	0	0	0	0	0	0	0.0548768	0	0	0	0	0	0	0	0	0	0	0	0	0	0	0	0	0	0	0	0	0	0	0.0548768			-0.0189464		Handan	0	0	0	0	0	0	0	0
Wuan	0	0	0	0	0	0	0	0	0	0	0	0	0	-0.145813	0	0	0	0	0	0	0	0	0	0	0	0	0	0	0	0	0	0	0	0	0	-0.145813			-0.0212749		Wuan	0	0	0	0	0	0	0	0
Xingtai	0	0	0	0	0	0	0	0	0	0	0	0	0	0	-0.141021	0	0	0	0	0	0	0	0	0	0	0	0	0	0	0	0	0	0	0	0	-0.141021			-0.0243378		Xingtai	0	0	0	0	0	0	0	0
Nangong	0	0	0	0	0	0	0	0	0	0	0	0	0	0	0	-0.125486	0	0	0	0	0	0	0	0	0	0	0	0	0	0	0	0	0	0	0	-0.125486			-0.0269219		Nangong	0	0	0	0	0	0	0	0
Shahe	0	0	0	0	0	0	0	0	0	0	0	0	0	0	0	0	-0.116071	0	0	0	0	0	0	0	0	0	0	0	0	0	0	0	0	0	0	-0.116071			-0.0340557		Shahe	0	0	0	0	0	0	0	0
Baoding	0	0	0	0	0	0	0	0	0	0	0	0	0	0	0	0	0	-0.110339	0	0	0	0	0	0	0	0	0	0	0	0	0	0	0	0	0	-0.110339			-0.062261		Baoding	0	0	0	0	0	0	0	0
Zhuozhou	0	0	0	0	0	0	0	0	0	0	0	0	0	0	0	0	0	0	0.0126593	0	0	0	0	0	0	0	0	0	0	0	0	0	0	0	0	0.0126593			-0.0666272		Zhuozhou	0	0	0	0	0	0	0	0
Dingzhou	0	0	0	0	0	0	0	0	0	0	0	0	0	0	0	0	0	0	0	0.0110753	0	0	0	0	0	0	0	0	0	0	0	0	0	0	0	0.0110753			-0.0698709		Dingzhou	0	0	0	0	0	0	0	0
Anguo	0	0	0	0	0	0	0	0	0	0	0	0	0	0	0	0	0	0	0	0	0.0056767	0	0	0	0	0	0	0	0	0	0	0	0	0	0	0.0056767			-0.0767334		Anguo	0	0	0	0	0	0	0	0
Gaobeidian	0	0	0	0	0	0	0	0	0	0	0	0	0	0	0	0	0	0	0	0	0	-0.0945582	0	0	0	0	0	0	0	0	0	0	0	0	0	-0.0945582			-0.0802705		Gaobeidian	0	0	0	0	0	0	0	0
Zhuangjiakou	0	0	0	0	0	0	0	0	0	0	0	0	0	0	0	0	0	0	0	0	0	0	-0.0868117	0	0	0	0	0	0	0	0	0	0	0	0	-0.0868117			-0.0821762		Zhuangjiakou	0	0	0	0	0	0	0	0
Chengde	0	0	0	0	0	0	0	0	0	0	0	0	0	0	0	0	0	0	0	0	0	0	0	-0.062261	0	0	0	0	0	0	0	0	0	0	0	-0.062261			-0.0868117		Chengde	0	0	0	0	0	0	0	0
Cangzhou	0	0	0	0	0	0	0	0	0	0	0	0	0	0	0	0	0	0	0	0	0	0	0	0	-0.0666272	0	0	0	0	0	0	0	0	0	0	-0.0666272			-0.0945582		Cangzhou	0	0	0	0	0	0	0	0
Botou	0	0	0	0	0	0	0	0	0	0	0	0	0	0	0	0	0	0	0	0	0	0	0	0	0	-0.0698709	0	0	0	0	0	0	0	0	0	-0.0698709			-0.110339		Botou	0	0	0	0	0	0	0	0
Renqiu	0	0	0	0	0	0	0	0	0	0	0	0	0	0	0	0	0	0	0	0	0	0	0	0	0	0	-0.0821762	0	0	0	0	0	0	0	0	-0.0821762			-0.116071		Renqiu	0	0	0	0	0	0	0	0
Huanghua	0	0	0	0	0	0	0	0	0	0	0	0	0	0	0	0	0	0	0	0	0	0	0	0	0	0	0	-0.00893108	0	0	0	0	0	0	0	-0.00893108			-0.125486		Huanghua	0	0	0	0	0	0	0	0
Hejian	0	0	0	0	0	0	0	0	0	0	0	0	0	0	0	0	0	0	0	0	0	0	0	0	0	0	0	0	-0.0802705	0	0	0	0	0	0	-0.0802705			-0.141021		Hejian	0	0	0	0	0	0	0	0
Langfang	0	0	0	0	0	0	0	0	0	0	0	0	0	0	0	0	0	0	0	0	0	0	0	0	0	0	0	0	0	-0.0767334	0	0	0	0	0	-0.0767334			-0.145813		Langfang	0	0	0	0	0	0	0	0
Bazhou	0	0	0	0	0	0	0	0	0	0	0	0	0	0	0	0	0	0	0	0	0	0	0	0	0	0	0	0	0	0	-0.0340557	0	0	0	0	-0.0340557			-0.163718		Bazhou	0	0	0	0	0	0	0	0
Sanhe	0	0	0	0	0	0	0	0	0	0	0	0	0	0	0	0	0	0	0	0	0	0	0	0	0	0	0	0	0	0	0	-0.0189464	0	0	0	-0.0189464			-0.172654		Sanhe	0	0	0	0	0	0	0	0
Hengshui	0	0	0	0	0	0	0	0	0	0	0	0	0	0	0	0	0	0	0	0	0	0	0	0	0	0	0	0	0	0	0	0	-0.0212749	0	0	-0.0212749			-0.194076		Hengshui	0	0	0	0	0	0	0	0
Jizhou	0	0	0	0	0	0	0	0	0	0	0	0	0	0	0	0	0	0	0	0	0	0	0	0	0	0	0	0	0	0	0	0	0	-0.0269219	0	-0.0269219			-0.196066		Jizhou	0	0	0	0	0	0	0	0
Shenzhou	0	0	0	0	0	0	0	0	0	0	0	0	0	0	0	0	0	0	0	0	0	0	0	0	0	0	0	0	0	0	0	0	0	0	-0.0243378	-0.0243378			-0.235572		Shenzhou	0	0	0	0	0	0	0	0
[truncated: 73 more columns]

## Sheet: 2010NTL
	Distance D	Beijing	Tianjin	Shijiazhuang	Xinji	Gaocheng	Jinzhou	Xinle	Luquan	Tangshan	Zunhua	Qian'an	Qinhuangdao	Handan	Wuan	Xingtai	Nangong	Shahe	Baoding	Zhuozhou	Dingzhou	Anguo	Gaobeidian	Zhuangjiakou	Chengde	Cangzhou	Botou	Renqiu	Huanghua	Hejian	Langfang	Bazhou	Sanhe	Hengshui	Jizhou	Shenzhou		i	City	Nighttime light 2010	z	nWz	zz'Wz		Wz	z	Reisduals	e	n*We
	Beijing	0	156.375	313.318	300.051	311.647	295.58	270.916	330.559	186.912	164.766	238.682	340.616	516.087	489.271	426.368	378.987	445.526	182.253	86.5831	247.393	232.939	124.006	203.498	217.573	285.548	293.087	214.414	257.207	249.17	82.1711	141.114	72.1609	325.388	354.176	296.56		1	Beijing	6.03707	2.83948	0.0428886	0.354263		0.00122539	2.83948	-0.168699	-0.739218	0.280147
	Tianjin	156.375	0	315.944	302.676	314.273	298.206	274.038	336.551	130.369	160.022	215.832	315.716	518.713	491.896	428.993	355.061	448.152	184.878	137.07	250.018	235.564	119.878	355.588	269.077	168.973	220.941	178.695	140.633	194.719	76.6603	67.8917	125.865	299.43	327.515	286.559		2	Tianjin	5.57973	2.49948	0.0486128	0.311842		0.00138894	2.49948	-0.120554	-0.528254	0.267466
	Shijiazhuang	313.318	315.944	0	80.2281	36.6883	59.0175	45.1636	27.7969	424.26	445.18	509.723	609.606	212.78	184.894	123.494	144.053	142.791	132.867	230.36	74.2233	108.127	222.633	369.839	520.517	224.652	178.933	191.094	367.144	188.745	289.738	259.056	352.576	128.362	139.685	104.136		3	Shijiazhuang	3.52154	0.9693	-0.486933	0.120933		-0.0139124	0.9693	-0.465191	-2.03841	-0.424379
	Xinji	300.051	302.676	80.2281	0	50.1889	28.4555	93.3726	106.082	386.119	425.823	471.582	565.565	235.775	208.958	146.055	91.9166	165.214	126.751	217.677	82.4427	72.931	209.366	401.436	507.25	158.816	113.097	144.974	315.869	128.567	276.471	245.789	339.308	53.2964	77.99	33.8321		4	Xinji	1.37339	-0.627755	-0.650103	-0.0783207		-0.0185744	-0.627755	-0.429107	-1.8803	-0.682637
	Gaocheng	311.647	314.273	36.6883	50.1889	0	24.8462	57.1772	62.5419	422.589	443.51	508.052	603.589	209.979	182.093	120.281	120.633	139.578	133.809	229.273	70.5137	86.087	220.962	384.537	518.847	199.752	154.033	172.644	353.894	164.29	288.067	257.386	350.905	97.0774	114.292	79.2355		5	Gaocheng	1.7633	-0.337874	-0.467736	-0.0421542		-0.0133639	-0.337874	-0.282906	-1.23966	-0.788324
	Jinzhou	295.58	298.206	59.0175	28.4555	24.8462	0	72.4625	84.871	406.522	427.442	491.985	587.04	224.076	197.259	134.356	106.146	153.515	122.281	213.206	67.0656	70.0198	204.895	385.421	502.779	180.292	134.573	156.577	337.345	148.223	272	241.318	334.838	75.344	95.9179	59.3347		6	Jinzhou	0.986107	-0.915686	-0.503289	-0.114244		-0.0143797	-0.915686	-0.24637	-1.07956	-0.91069
	Xinle	270.916	274.038	45.1636	93.3726	57.1772	72.4625	0	65.7706	382.354	402.779	467.817	567.701	250.567	222.681	160.869	172.309	180.166	89.9838	187.476	33.9674	67.8713	180.727	333.745	478.116	202.457	179.154	150.838	325.859	151.908	247.832	217.151	310.174	141.507	162.081	114.868		7	Xinle	0.835835	-1.02741	-0.275857	-0.128182		-0.00788164	-1.02741	-0.00499966	-0.0219079	-0.616375
	Luquan	330.559	336.551	27.7969	106.082	62.5419	84.871	65.7706	0	444.866	462.421	530.33	630.213	230.893	203.007	141.607	168.797	160.904	153.474	247.119	94.8302	128.734	243.24	374.391	537.758	250.114	204.395	211.701	387.751	209.352	310.345	279.663	369.817	154.216	164.428	129.597		8	Luquan	1.97752	-0.178609	-0.140886	-0.0222839		-0.00402531	-0.178609	0.0240733	0.105486	-0.656687
	Tangshan	186.912	130.369	424.26	386.119	422.589	406.522	382.354	444.866	0	67.9239	87.4276	190.036	598.647	575.512	512.043	429.685	529.419	293.194	231.19	358.334	343.88	228.194	389.195	194.768	243.598	295.565	253.32	208.171	269.343	167.624	176.208	126.191	374.055	402.14	361.184		9	Tangshan	4.1371	1.42694	0.108251	0.17803		0.00309289	1.42694	0.0728964	0.319423	0.260117
	Zunhua	164.766	160.022	445.18	425.823	443.51	427.442	402.779	462.421	67.9239	0	80.3142	182.923	638.351	615.216	551.747	469.389	569.123	314.115	218.445	379.255	364.801	243.423	361.754	135.811	283.302	335.27	293.024	254.962	309.048	162.502	206.084	94.4965	413.759	441.844	400.888		10	Zunhua	1.8582	-0.267323	0.251826	-0.033352		0.00719503	-0.267323	0.427853	1.8748	0.185615
	Qian'an	238.682	215.832	509.723	471.582	508.052	491.985	467.817	530.33	87.4276	80.3142	0	110.122	684.11	660.975	597.506	515.148	614.882	378.657	288.6	443.797	429.344	305.956	435.67	189.463	329.061	381.029	338.783	293.634	354.807	225.035	261.671	168.412	459.518	487.603	446.647		11	Qian'an	2.93862	0.53592	0.135158	0.066863		0.00386167	0.53592	0.210971	0.924448	0.202111
	Qinhuangdao	340.616	315.716	609.606	565.565	603.589	587.04	567.701	630.213	190.036	182.923	110.122	0	778.092	754.958	691.488	609.131	708.865	478.541	391.209	543.681	524.783	408.564	537.604	260.129	423.043	475.011	432.765	386.613	448.789	327.644	361.555	270.346	553.5	581.586	540.63		12	Qinhuangdao	2.98289	0.568838	0.0705174	0.07097		0.00201478	0.568838	0.142223	0.623203	0.114056
	Handan	516.087	518.713	212.78	235.775	209.979	224.076	250.567	230.893	598.647	638.351	684.11	778.092	0	44.5787	93.4871	182.248	81.1692	337.209	433.713	278.565	290.527	425.402	579.1	723.287	370.945	318.77	372.685	528.397	351.735	492.507	461.825	555.345	235.879	217.457	257.807		13	Handan	3.32477	0.823012	-0.0589243	0.102681		-0.00168355	0.823012	-0.0189304	-0.0829508	-0.127164
	Wuan	489.271	491.896	184.894	208.958	182.093	197.259	222.681	203.007	575.512	615.216	660.975	754.958	44.5787	0	65.6008	169.041	60.1462	309.323	406.815	250.679	263.71	398.585	551.214	696.47	347.81	295.635	347.95	505.262	328.6	465.69	435.009	528.528	212.744	195.626	230.99		14	Wuan	3.12157	0.671941	-0.0615691	0.0838334		-0.00175912	0.671941	-0.00272716	-0.0119501	-0.156227
	Xingtai	426.368	428.993	123.494	146.055	120.281	134.356	160.869	141.607	512.043	551.747	597.506	691.488	93.4871	65.6008	0	105.572	25.9278	247.511	343.993	188.867	200.807	335.682	489.402	633.567	284.341	232.166	285.047	441.793	265.131	402.787	372.106	465.625	149.275	132.157	168.087		15	Xingtai	2.17322	-0.0331181	-0.149859	-0.00413192		-0.00428168	-0.0331181	-0.00305142	-0.013371	-0.229828
	Nangong	378.987	355.061	144.053	91.9166	120.633	106.146	172.309	168.797	429.685	469.389	515.148	609.131	182.248	169.041	105.572	0	120.098	205.687	296.613	161.379	152.932	288.302	480.372	584.855	198.122	149.808	203.724	359.435	182.774	355.407	324.725	418.244	66.9172	37.6261	90.5318		16	Nangong	0.170456	-1.52209	-0.328019	-0.1899		-0.00937197	-1.52209	0.00455673	0.019967	-0.448803
	Shahe	445.526	448.152	142.791	165.214	139.578	153.515	180.166	160.904	529.419	569.123	614.882	708.865	81.1692	60.1462	25.9278	120.098	0	266.808	363.152	208.164	219.966	354.841	508.699	652.725	301.717	249.542	303.458	459.169	282.507	421.946	391.264	484.784	166.651	149.533	187.246		17	Shahe	2.11374	-0.0773402	-0.0993289	-0.00964921		-0.00283797	-0.0773402	0.0529956	0.23222	-0.23754
	Baoding	182.253	184.878	132.867	126.751	133.809	122.281	89.9838	153.474	293.194	314.115	378.657	478.541	337.209	309.323	247.511	205.687	266.808	0	99.8782	69.3567	59.6394	91.5672	275.908	389.452	144.43	134.885	70.1432	238.139	90.9682	158.672	127.991	221.51	156.968	185.755	123.572		18	Baoding	2.94097	0.537667	-0.286579	0.0670811		-0.00818796	0.537667	-0.210984	-0.924507	-0.128998
	Zhuozhou	86.5831	137.07	230.36	217.677	229.273	213.206	187.476	247.119	231.19	218.445	288.6	391.209	433.713	406.815	343.993	296.613	363.152	99.8782	0	165.019	150.565	42.9918	230.748	293.782	219.491	210.713	132.04	237.903	166.796	73.0331	95.7854	125.84	243.014	271.801	214.186		19	Zhuozhou	1.99172	-0.168059	0.101832	-0.0209676		0.00290949	-0.168059	0.265475	1.16328	0.146168
	Dingzhou	247.393	250.018	74.2233	82.4427	70.5137	67.0656	33.9674	94.8302	358.334	379.255	443.797	543.681	278.565	250.679	188.867	161.379	208.164	69.3567	165.019	0	38.5757	156.708	324.149	454.592	173.161	150.501	122.193	301.218	122.613	223.813	193.131	286.65	130.577	151.151	97.4176		20	Dingzhou	1.03669	-0.878076	-0.428954	-0.109551		-0.0122558	-0.878076	-0.176728	-0.774398	-0.439289
	Anguo	232.939	235.564	108.127	72.931	86.087	70.0198	67.8713	128.734	343.88	364.801	429.344	524.783	290.527	263.71	200.807	152.932	219.966	59.6394	150.565	38.5757	0	142.254	334.324	440.138	144.807	115.24	93.8382	275.088	94.2583	209.359	178.677	272.196	102.408	132.831	67.2474		21	Anguo	0.438809	-1.32258	-0.364267	-0.165009		-0.0104076	-1.32258	-0.0565828	-0.247939	-0.496472
	Gaobeidian	124.006	119.878	222.633	209.366	220.962	204.895	180.727	243.24	228.194	243.423	305.956	408.564	425.402	398.585	335.682	288.302	354.841	91.5672	42.9918	156.708	142.254	0	262.439	327.733	211.181	202.402	123.729	220.711	158.485	82.2614	65.0988	157.633	234.703	263.49	205.875		22	Gaobeidian	1.38611	-0.618298	0.109515	-0.0771408		0.00312901	-0.618298	0.329331	1.44309	0.105562
	Zhuangjiakou	203.498	355.588	369.839	401.436	384.537	385.421	333.745	374.391	389.195	361.754	435.67	537.604	579.1	551.214	489.402	480.372	508.699	275.908	230.748	324.149	334.324	262.439	0	318.904	419.271	409.726	337.302	456.421	365.809	284.453	316.315	269.72	431.652	460.44	398.256		23	Zhuangjiakou	3.1142	0.66646	0.0255658	0.0831496		0.000730453	0.66646	0.0850916	0.372861	0.0171314
	Chengde	217.573	269.077	520.517	507.25	518.847	502.779	478.116	537.758	194.768	135.811	189.463	260.129	723.287	696.47	633.567	584.855	652.725	389.452	293.782	454.592	440.138	327.733	318.904	0	398.767	450.735	408.489	370.427	424.513	249.773	308.828	172.107	529.224	557.309	503.76		24	Chengde	2.12706	-0.067434	0.103993	-0.00841328		0.00297122	-0.067434	0.255081	1.11773	0.119705
	Cangzhou	285.548	168.973	224.652	158.816	199.752	180.292	202.457	250.114	243.598	283.302	329.061	423.043	370.945	347.81	284.341	198.122	301.717	144.43	219.491	173.161	144.807	211.181	419.271	398.767	0	64.8026	88.955	173.348	63.9235	205.833	197.064	255.694	146.353	174.438	133.881		25	Cangzhou	2.42694	0.155511	-0.213049	0.019402		-0.00608712	0.155511	-0.0897759	-0.393387	-0.0923381
	Botou	293.087	220.941	178.933	113.097	154.033	134.573	179.154	204.395	295.565	335.27	381.029	475.011	318.77	295.635	232.166	149.808	249.542	134.885	210.713	150.501	115.24	202.402	409.726	450.735	64.8026	0	93.5447	225.315	59.2975	257.801	238.825	307.662	94.1774	122.263	88.162		26	Botou	0.468888	-1.30022	-0.222509	-0.162219		-0.00635741	-1.30022	0.0823851	0.361002	-0.29922
	Renqiu	214.414	178.695	191.094	144.974	172.644	156.577	150.838	211.701	253.32	293.024	338.783	432.765	372.685	347.95	285.047	203.724	303.458	70.1432	132.04	122.193	93.8382	123.729	337.302	408.489	88.955	93.5447	0	183.07	37.8372	190.834	160.152	253.671	148.093	176.179	123.119		27	Renqiu	2.30965	0.0683148	-0.247912	0.00852316		-0.0070832	0.0683148	-0.11376	-0.498481	-0.116197
	Huanghua	257.207	140.633	367.144	315.869	353.894	337.345	325.859	387.751	208.171	254.962	293.634	386.613	528.397	505.262	441.793	359.435	459.169	238.139	237.903	301.218	275.088	220.711	456.421	370.427	173.348	225.315	183.07	0	199.094	177.493	168.724	227.354	303.805	331.89	290.934		28	Huanghua	1.62636	-0.439687	0.0655758	-0.0548567		0.0018736	-0.439687	0.263108	1.15291	0.0222738
	Hejian	249.17	194.719	188.745	128.567	164.29	148.223	151.908	209.352	269.343	309.048	354.807	448.789	351.735	328.6	265.131	182.774	282.507	90.9682	166.796	122.613	94.2583	158.485	365.809	424.513	63.9235	59.2975	37.8372	199.094	0	225.59	194.908	281.44	127.143	155.229	106.712		29	Hejian	1.14787	-0.795424	-0.21666	-0.0992396		-0.00619029	-0.795424	0.0252548	0.110663	-0.24997
	Langfang	82.1711	76.6603	289.738	276.471	288.067	272	247.832	310.345	167.624	162.502	225.035	327.644	492.507	465.69	402.787	355.407	421.946	158.672	73.0331	223.813	209.359	82.2614	284.453	249.773	205.833	257.801	190.834	177.493	225.59	0	61.93	79.5578	301.808	330.596	272.98		30	Langfang	2.91323	0.517049	0.255925	0.0645087		0.00731215	0.517049	0.334092	1.46395	0.194309
	Bazhou	141.114	67.8917	259.056	245.789	257.386	241.318	217.151	279.663	176.208	206.084	261.671	361.555	461.825	435.009	372.106	324.725	391.264	127.991	95.7854	193.131	178.677	65.0988	316.315	308.828	197.064	238.825	160.152	168.724	194.908	61.93	0	138.613	271.127	299.914	242.298		31	Bazhou	2.85083	0.470657	0.156621	0.0587207		0.00447487	0.470657	0.240575	1.05417	0.156736
	Sanhe	72.1609	125.865	352.576	339.308	350.905	334.838	310.174	369.817	126.191	94.4965	168.412	270.346	555.345	528.528	465.625	418.244	484.784	221.51	125.84	286.65	272.196	157.633	269.72	172.107	255.694	307.662	253.671	227.354	281.44	79.5578	138.613	0	364.646	393.433	335.818		32	Sanhe	3.12382	0.673609	0.255933	0.0840415		0.00731236	0.673609	0.314566	1.37839	0.187183
	Hengshui	325.388	299.43	128.362	53.2964	97.0774	75.344	141.507	154.216	374.055	413.759	459.518	553.5	235.879	212.744	149.275	66.9172	166.651	156.968	243.014	130.577	102.408	234.703	431.652	529.224	146.353	94.1774	148.093	303.805	127.143	301.808	271.127	364.646	0	39.3721	37.0928		33	Hengshui	2.16993	-0.0355673	-0.655558	-0.00443748		-0.0187302	-0.0355673	-0.508445	-2.22794	-0.42598
	Jizhou	354.176	327.515	139.685	77.99	114.292	95.9179	162.081	164.428	402.14	441.844	487.603	581.586	217.457	195.626	132.157	37.6261	149.533	185.755	271.801	151.151	132.831	263.49	460.44	557.309	174.438	122.263	176.179	331.89	155.229	330.596	299.914	393.433	39.3721	0	70.4306		34	Jizhou	0.503698	-1.27434	-0.418789	-0.15899		-0.0119654	-1.27434	-0.117123	-0.51322	-0.527802
	Shenzhou	296.56	286.559	104.136	33.8321	79.2355	59.3347	114.868	129.597	361.184	400.888	446.647	540.63	257.807	230.99	168.087	90.5318	187.246	123.572	214.186	97.4176	67.2474	205.875	398.256	503.76	133.881	88.162	123.119	290.934	106.712	272.98	242.298	335.818	37.0928	70.4306	0		35	Shenzhou	0.149987	-1.53731	-0.449069	-0.191799		-0.0128305	-1.53731	-0.114594	-0.502139	-0.800662
																																				259.99			Mean	2.21777	-3.23551e-16	-0.142675	-2.37905e-17	Sum	-0.142675	-1.13243e-14	3.01346e-17	8.56458e-17	-0.188486
	V	Beijing	Tianjin	Shijiazhuang	Xinji	Gaocheng	Jinzhou	Xinle	Luquan	Tangshan	Zunhua	Qian'an	Qinhuangdao	Handan	Wuan	Xingtai	Nangong	Shahe	Baoding	Zhuozhou	Dingzhou	Anguo	Gaobeidian	Zhuangjiakou	Chengde	Cangzhou	Botou	Renqiu	Huanghua	Hejian	Langfang	Bazhou	Sanhe	Hengshui	Jizhou	Shenzhou			Stdevp	1.34507	1	·	0.124763		0.00251437		0.228213	1	0.346331
	Beijing	0	0.00639489	0.00319164	0.00333276	0.00320875	0.00338318	0.00369118	0.00302518	0.0053501	0.00606922	0.00418968	0.00293586	0.00193766	0.00204386	0.00234539	0.00263861	0.00224454	0.00548689	0.0115496	0.00404215	0.00429297	0.0080641	0.00491406	0.00459616	0.00350204	0.00341195	0.00466387	0.00388791	0.00401332	0.0121697	0.00708645	0.0138579	0.00307325	0.00282346	0.00337199								(Wz)'o	0.0203563
	Tianjin	0.00639489	0	0.00316512	0.00330386	0.00318195	0.00335339	0.00364913	0.00297132	0.00767055	0.00624916	0.00463324	0.00316741	0.00192785	0.00203295	0.00233104	0.00281642	0.00223139	0.00540898	0.00729553	0.00399971	0.00424512	0.00834178	0.00281224	0.00371641	0.0059181	0.0045261	0.00559613	0.00711072	0.00513561	0.0130446	0.0147293	0.00794503	0.00333968	0.00305329	0.00348968			Moran's I	0.124763
	Shijiazhuang	0.00319164	0.00316512	0	0.0124645	0.0272566	0.0169441	0.0221417	0.0359752	0.00235705	0.00224628	0.00196185	0.0016404	0.00469969	0.00540852	0.00809756	0.00694187	0.00700326	0.00752631	0.00434104	0.0134729	0.00924837	0.0044917	0.00270388	0.00192117	0.00445132	0.00558868	0.00523303	0.00272373	0.00529816	0.00345139	0.00386016	0.00283627	0.00779044	0.00715898	0.00960284			(Wz)'Wz	0.00251437
	Xinji	0.00333276	0.00330386	0.0124645	0	0.0199247	0.0351426	0.0107098	0.0094267	0.00258987	0.00234839	0.00212052	0.00176814	0.00424133	0.00478564	0.00684672	0.0108794	0.00605275	0.00788946	0.00459397	0.0121296	0.0137116	0.00477633	0.00249106	0.00197141	0.00629658	0.00884196	0.00689778	0.00316587	0.00777805	0.00361702	0.00406852	0.00294717	0.018763	0.0128222	0.0295577			Mean(nWz)	-0.142675
	Gaocheng	0.00320875	0.00318195	0.0272566	0.0199247	0	0.0402476	0.0174895	0.0159893	0.00236637	0.00225474	0.0019683	0.00165676	0.00476237	0.00549169	0.00831383	0.00828959	0.00716445	0.00747335	0.00436161	0.0141817	0.0116162	0.00452566	0.00260053	0.00192735	0.00500621	0.00649212	0.00579226	0.00282571	0.00608679	0.00347141	0.00388522	0.00284978	0.0103011	0.0087495	0.0126206			Moran's I for residuals	0.220122
	Jinzhou	0.00338318	0.00335339	0.0169441	0.0351426	0.0402476	0	0.0138002	0.0117826	0.00245989	0.0023395	0.00203258	0.00170346	0.00446277	0.00506947	0.00744289	0.00942101	0.00651401	0.00817792	0.0046903	0.0149108	0.0142817	0.00488055	0.00259457	0.00198894	0.00554656	0.00743093	0.00638664	0.00296433	0.00674659	0.00367647	0.0041439	0.00298652	0.0132725	0.0104256	0.0168535			DW	0.835728
	Xinle	0.00369118	0.00364913	0.0221417	0.0107098	0.0174895	0.0138002	0	0.0152044	0.00261538	0.00248275	0.00213759	0.00176149	0.00399094	0.00449073	0.00621622	0.00580354	0.00555043	0.0111131	0.00533401	0.02944	0.0147338	0.0055332	0.0029963	0.00209154	0.00493932	0.0055818	0.00662963	0.00306881	0.00658292	0.00403499	0.0046051	0.003224	0.0070668	0.00616976	0.00870562			(Wz)'e	0.052081
	Luquan	0.00302518	0.00297132	0.0359752	0.0094267	0.0159893	0.0117826	0.0152044	0	0.00224787	0.00216253	0.00188562	0.00158676	0.00433101	0.00492595	0.0070618	0.00592429	0.0062149	0.00651575	0.00404663	0.0105452	0.00776795	0.00411117	0.00267101	0.00185957	0.00399818	0.00489249	0.00472365	0.00257898	0.00477665	0.00322222	0.00357573	0.00270404	0.00648442	0.0060817	0.0077162
	Tangshan	0.0053501	0.00767055	0.00235705	0.00258987	0.00236637	0.00245989	0.00261538	0.00224787	0	0.0147224	0.011438	0.00526215	0.00167043	0.00173758	0.00195296	0.00232729	0.00188886	0.00341071	0.00432545	0.00279069	0.00290799	0.00438223	0.00256941	0.00513431	0.00410513	0.00338335	0.00394758	0.00480375	0.00371273	0.00596572	0.00567512	0.00792449	0.00267341	0.0024867	0.00276867			((Wz)'o)2	0.0203563
	Zunhua	0.00606922	0.00624916	0.00224628	0.00234839	0.00225474	0.0023395	0.00248275	0.00216253	0.0147224	0	0.0124511	0.00546678	0.00156654	0.00162545	0.00181242	0.00213043	0.00175709	0.00318355	0.00457781	0.00263675	0.00274122	0.00410808	0.00276431	0.00736318	0.0035298	0.00298267	0.00341269	0.00392216	0.00323575	0.00615377	0.00485239	0.0105824	0.00241687	0.00226324	0.00249446			a2	0.0203563
	Qian'an	0.00418968	0.00463324	0.00196185	0.00212052	0.0019683	0.00203258	0.00213759	0.00188562	0.011438	0.0124511	0	0.00908087	0.00146175	0.00151292	0.00167362	0.00194119	0.00162633	0.00264091	0.003465	0.00225328	0.00232914	0.00326845	0.00229532	0.00527806	0.00303895	0.00262448	0.00295175	0.0034056	0.00281844	0.00444376	0.0038216	0.00593781	0.0021762	0.00205085	0.0022389
	Qinhuangdao	0.00293586	0.00316741	0.0016404	0.00176814	0.00165676	0.00170346	0.00176149	0.00158676	0.00526215	0.00546678	0.00908087	0	0.00128519	0.00132458	0.00144616	0.00164168	0.00141071	0.00208969	0.00255618	0.00183931	0.00190555	0.0024476	0.00186011	0.00384425	0.00236382	0.00210521	0.00231072	0.00258656	0.00222822	0.0030521	0.00276583	0.00369896	0.00180668	0.00171944	0.00184969
	Handan	0.00193766	0.00192785	0.00469969	0.00424133	0.00476237	0.00446277	0.00399094	0.00433101	0.00167043	0.00156654	0.00146175	0.00128519	0	0.0224322	0.0106967	0.00548704	0.0123199	0.00296552	0.00230567	0.00358982	0.00344202	0.00235072	0.00172682	0.00138258	0.00269582	0.00313706	0.00268323	0.00189252	0.00284305	0.00203043	0.00216532	0.00180068	0.00423947	0.0045986	0.00387887
	Wuan	0.00204386	0.00203295	0.00540852	0.00478564	0.00549169	0.00506947	0.00449073	0.00492595	0.00173758	0.00162545	0.00151292	0.00132458	0.0224322	0	0.0152437	0.00591571	0.0166261	0.00323287	0.00245812	0.00398917	0.00379204	0.00250887	0.00181418	0.00143581	0.00287513	0.00338255	0.00287398	0.00197917	0.00304321	0.00214735	0.0022988	0.00189205	0.00470049	0.0051118	0.00432918
	Xingtai	0.00234539	0.00233104	0.00809756	0.00684672	0.00831383	0.00744289	0.00621622	0.0070618	0.00195296	0.00181242	0.00167362	0.00144616	0.0106967	0.0152437	0	0.00947218	0.0385687	0.00404022	0.00290703	0.00529473	0.00497991	0.00297901	0.00204331	0.00157837	0.0035169	0.00430727	0.00350819	0.0022635	0.00377172	0.0024827	0.00268741	0.00214765	0.00669906	0.00756676	0.00594928
	Nangong	0.00263861	0.00281642	0.00694187	0.0108794	0.00828959	0.00942101	0.00580354	0.00592429	0.00232729	0.00213043	0.00194119	0.00164168	0.00548704	0.00591571	0.00947218	0	0.00832655	0.00486175	0.0033714	0.00619661	0.00653886	0.00346859	0.00208172	0.00170983	0.00504739	0.00667521	0.00490861	0.00278214	0.00547124	0.00281368	0.00307953	0.00239095	0.0149438	0.0265773	0.0110458
	Shahe	0.00224454	0.00223139	0.00700326	0.00605275	0.00716445	0.00651401	0.00555043	0.0062149	0.00188886	0.00175709	0.00162633	0.00141071	0.0123199	0.0166261	0.0385687	0.00832655	0	0.00374802	0.00275367	0.00480391	0.00454616	0.00281816	0.0019658	0.00153204	0.00331436	0.00400735	0.00329535	0.00217785	0.00353973	0.00236997	0.00255582	0.00206278	0.00600057	0.00668749	0.00534056
	Baoding	0.00548689	0.00540898	0.00752631	0.00788946	0.00747335	0.00817792	0.0111131	0.00651575	0.00341071	0.00318355	0.00264091	0.00208969	0.00296552	0.00323287	0.00404022	0.00486175	0.00374802	0	0.0100122	0.0144182	0.0167674	0.0109209	0.0036244	0.00256771	0.00692376	0.00741371	0.0142566	0.00419923	0.0109928	0.00630229	0.00781307	0.00451447	0.00637072	0.00538342	0.00809244
	Zhuozhou	0.0115496	0.00729553	0.00434104	0.00459397	0.00436161	0.0046903	0.00533401	0.00404663	0.00432545	0.00457781	0.003465	0.00255618	0.00230567	0.00245812	0.00290703	0.0033714	0.00275367	0.0100122	0	0.00605992	0.00664166	0.0232602	0.00433373	0.00340388	0.00455599	0.00474579	0.00757348	0.0042034	0.00599535	0.0136924	0.01044	0.00794658	0.00411499	0.00367916	0.00466884
	Dingzhou	0.00404215	0.00399971	0.0134729	0.0121296	0.0141817	0.0149108	0.02944	0.0105452	0.00279069	0.00263675	0.00225328	0.00183931	0.00358982	0.00398917	0.00529473	0.00619661	0.00480391	0.0144182	0.00605992	0	0.0259231	0.00638131	0.003085	0.00219977	0.00577496	0.00664447	0.00818379	0.00331985	0.00815576	0.00446802	0.00517783	0.00348857	0.00765832	0.00661591	0.0102651
	Anguo	0.00429297	0.00424512	0.00924837	0.0137116	0.0116162	0.0142817	0.0147338	0.00776795	0.00290799	0.00274122	0.00232914	0.00190555	0.00344202	0.00379204	0.00497991	0.00653886	0.00454616	0.0167674	0.00664166	0.0259231	0	0.00702969	0.00299111	0.00227201	0.00690575	0.00867753	0.0106566	0.00363521	0.0106092	0.00477648	0.00559668	0.00367382	0.00976486	0.00752838	0.0148705
	Gaobeidian	0.0080641	0.00834178	0.0044917	0.00477633	0.00452566	0.00488055	0.0055332	0.00411117	0.00438223	0.00410808	0.00326845	0.0024476	0.00235072	0.00250887	0.00297901	0.00346859	0.00281816	0.0109209	0.0232602	0.00638131	0.00702969	0	0.00381041	0.00305126	0.00473529	0.00494066	0.00808219	0.00453081	0.00630975	0.0121564	0.0153613	0.00634385	0.0042607	0.00379521	0.00485732
	Zhuangjiakou	0.00491406	0.00281224	0.00270388	0.00249106	0.00260053	0.00259457	0.0029963	0.00267101	0.00256941	0.00276431	0.00229532	0.00186011	0.00172682	0.00181418	0.00204331	0.00208172	0.0019658	0.0036244	0.00433373	0.003085	0.00299111	0.00381041	0	0.00313574	0.00238509	0.00244065	0.0029647	0.00219096	0.00273367	0.00351551	0.0031614	0.00370755	0.00231668	0.00217184	0.00251095
	Chengde	0.00459616	0.00371641	0.00192117	0.00197141	0.00192735	0.00198894	0.00209154	0.00185957	0.00513431	0.00736318	0.00527806	0.00384425	0.00138258	0.00143581	0.00157837	0.00170983	0.00153204	0.00256771	0.00340388	0.00219977	0.00227201	0.00305126	0.00313574	0	0.00250773	0.0022186	0.00244805	0.00269959	0.00235564	0.00400363	0.00323805	0.00581035	0.00188956	0.00179434	0.00198507
	Cangzhou	0.00350204	0.0059181	0.00445132	0.00629658	0.00500621	0.00554656	0.00493932	0.00399818	0.00410513	0.0035298	0.00303895	0.00236382	0.00269582	0.00287513	0.0035169	0.00504739	0.00331436	0.00692376	0.00455599	0.00577496	0.00690575	0.00473529	0.00238509	0.00250773	0	0.0154315	0.0112416	0.00576875	0.0156437	0.0048583	0.00507448	0.00391092	0.00683279	0.00573268	0.00746931
	Botou	0.00341195	0.0045261	0.00558868	0.00884196	0.00649212	0.00743093	0.0055818	0.00489249	0.00338335	0.00298267	0.00262448	0.00210521	0.00313706	0.00338255	0.00430727	0.00667521	0.00400735	0.00741371	0.00474579	0.00664447	0.00867753	0.00494066	0.00244065	0.0022186	0.0154315	0	0.0106901	0.00443822	0.0168641	0.00387896	0.00418716	0.00325032	0.0106183	0.0081791	0.0113428
	Renqiu	0.00466387	0.00559613	0.00523303	0.00689778	0.00579226	0.00638664	0.00662963	0.00472365	0.00394758	0.00341269	0.00295175	0.00231072	0.00268323	0.00287398	0.00350819	0.00490861	0.00329535	0.0142566	0.00757348	0.00818379	0.0106566	0.00808219	0.0029647	0.00244805	0.0112416	0.0106901	0	0.0054624	0.026429	0.00524016	0.00624406	0.00394211	0.0067525	0.00567606	0.00812222
	Huanghua	0.00388791	0.00711072	0.00272373	0.00316587	0.00282571	0.00296433	0.00306881	0.00257898	0.00480375	0.00392216	0.0034056	0.00258656	0.00189252	0.00197917	0.0022635	0.00278214	0.00217785	0.00419923	0.0042034	0.00331985	0.00363521	0.00453081	0.00219096	0.00269959	0.00576875	0.00443822	0.0054624	0	0.00502277	0.00563403	0.00592683	0.00439843	0.00329159	0.00301305	0.00343721
	Hejian	0.00401332	0.00513561	0.00529816	0.00777805	0.00608679	0.00674659	0.00658292	0.00477665	0.00371273	0.00323575	0.00281844	0.00222822	0.00284305	0.00304321	0.00377172	0.00547124	0.00353973	0.0109928	0.00599535	0.00815576	0.0106092	0.00630975	0.00273367	0.00235564	0.0156437	0.0168641	0.026429	0.00502277	0	0.00443282	0.00513062	0.00355316	0.00786515	0.00644211	0.00937103
	Langfang	0.0121697	0.0130446	0.00345139	0.00361702	0.00347141	0.00367647	0.00403499	0.00322222	0.00596572	0.00615377	0.00444376	0.0030521	0.00203043	0.00214735	0.0024827	0.00281368	0.00236997	0.00630229	0.0136924	0.00446802	0.00477648	0.0121564	0.00351551	0.00400363	0.0048583	0.00387896	0.00524016	0.00563403	0.00443282	0	0.0161473	0.0125695	0.00331336	0.00302484	0.00366327
	Bazhou	0.00708645	0.0147293	0.00386016	0.00406852	0.00388522	0.0041439	0.0046051	0.00357573	0.00567512	0.00485239	0.0038216	0.00276583	0.00216532	0.0022988	0.00268741	0.00307953	0.00255582	0.00781307	0.01044	0.00517783	0.00559668	0.0153613	0.0031614	0.00323805	0.00507448	0.00418716	0.00624406	0.00592683	0.00513062	0.0161473	0	0.00721435	0.00368831	0.00333429	0.00412714
	Sanhe	0.0138579	0.00794503	0.00283627	0.00294717	0.00284978	0.00298652	0.003224	0.00270404	0.00792449	0.0105824	0.00593781	0.00369896	0.00180068	0.00189205	0.00214765	0.00239095	0.00206278	0.00451447	0.00794658	0.00348857	0.00367382	0.00634385	0.00370755	0.00581035	0.00391092	0.00325032	0.00394211	0.00439843	0.00355316	0.0125695	0.00721435	0	0.00274239	0.00254173	0.00297781
	Hengshui	0.00307325	0.00333968	0.00779044	0.018763	0.0103011	0.0132725	0.0070668	0.00648442	0.00267341	0.00241687	0.0021762	0.00180668	0.00423947	0.00470049	0.00669906	0.0149438	0.00600057	0.00637072	0.00411499	0.00765832	0.00976486	0.0042607	0.00231668	0.00188956	0.00683279	0.0106183	0.0067525	0.00329159	0.00786515	0.00331336	0.00368831	0.00274239	0	0.0253987	0.0269594
	Jizhou	0.00282346	0.00305329	0.00715898	0.0128222	0.0087495	0.0104256	0.00616976	0.0060817	0.0024867	0.00226324	0.00205085	0.00171944	0.0045986	0.0051118	0.00756676	0.0265773	0.00668749	0.00538342	0.00367916	0.00661591	0.00752838	0.00379521	0.00217184	0.00179434	0.00573268	0.0081791	0.00567606	0.00301305	0.00644211	0.00302484	0.00333429	0.00254173	0.0253987	0	0.0141984
	Shenzhou	0.00337199	0.00348968	0.00960284	0.0295577	0.0126206	0.0168535	0.00870562	0.0077162	0.00276867	0.00249446	0.0022389	0.00184969	0.00387887	0.00432918	0.00594928	0.0110458	0.00534056	0.00809244	0.00466884	0.0102651	0.0148705	0.00485732	0.00251095	0.00198507	0.00746931	0.0113428	0.00812222	0.00343721	0.00937103	0.00366327	0.00412714	0.00297781	0.0269594	0.0141984	0
																																				6.90069
	W	Beijing	Tianjin	Shijiazhuang	Xinji	Gaocheng	Jinzhou	Xinle	Luquan	Tangshan	Zunhua	Qian'an	Qinhuangdao	Handan	Wuan	Xingtai	Nangong	Shahe	Baoding	Zhuozhou	Dingzhou	Anguo	Gaobeidian	Zhuangjiakou	Chengde	Cangzhou	Botou	Renqiu	Huanghua	Hejian	Langfang	Bazhou	Sanhe	Hengshui	Jizhou	Shenzhou
	Beijing	0	0.000926703	0.000462511	0.000482961	0.000464991	0.000490267	0.0005349	0.000438388	0.0007753	0.00087951	0.00060714	0.000425445	0.000280792	0.000296182	0.000339878	0.00038237	0.000325263	0.000795123	0.00167369	0.000585761	0.000622107	0.00116859	0.000712112	0.000666044	0.000507492	0.000494437	0.000675856	0.00056341	0.000581583	0.00176355	0.00102692	0.0020082	0.000445354	0.000409156	0.000488646
	Tianjin	0.000926703	0	0.000458668	0.000478772	0.000461106	0.000485951	0.000528807	0.000430584	0.00111156	0.000905585	0.000671417	0.000458999	0.000279371	0.000294601	0.000337799	0.000408136	0.000323357	0.000783832	0.00105722	0.00057961	0.000615174	0.00120883	0.000407531	0.000538557	0.000857611	0.000655891	0.000810953	0.00103044	0.000744217	0.00189033	0.00213448	0.00115134	0.000483963	0.000442462	0.0005057
	Shijiazhuang	0.000462511	0.000458668	0	0.00180626	0.00394984	0.00245543	0.00320862	0.00521328	0.000341567	0.000325515	0.000284298	0.000237716	0.000681047	0.000783765	0.00117344	0.00100597	0.00101486	0.00109066	0.000629073	0.0019524	0.00134021	0.000650906	0.000391827	0.000278402	0.000645055	0.000809873	0.000758335	0.000394704	0.000767773	0.000500152	0.000559388	0.000411013	0.00112894	0.00103743	0.00139158
	Xinji	0.000482961	0.000478772	0.00180626	0	0.00288735	0.00509263	0.00155199	0.00136605	0.000375307	0.000340313	0.000307291	0.000256227	0.000614624	0.000693503	0.00099218	0.00157657	0.000877123	0.00114329	0.000665726	0.00175774	0.00198699	0.000692153	0.000360987	0.000285684	0.000912457	0.00128132	0.000999579	0.000458776	0.00112714	0.000524153	0.000589583	0.000427084	0.002719	0.0018581	0.0042833
	Gaocheng	0.000464991	0.000461106	0.00394984	0.00288735	0	0.0058324	0.00253446	0.00231706	0.000342918	0.000326742	0.000285233	0.000240086	0.00069013	0.000795819	0.00120478	0.00120127	0.00103822	0.00108299	0.000632055	0.00205511	0.00168333	0.000655828	0.000376851	0.000279299	0.000725465	0.000940794	0.000839375	0.000409482	0.000882056	0.000503053	0.00056302	0.00041297	0.00149276	0.00126792	0.00182889
	Jinzhou	0.000490267	0.000485951	0.00245543	0.00509263	0.0058324	0	0.00199984	0.00170745	0.000356471	0.000339024	0.000294548	0.000246854	0.000646714	0.000734632	0.00107857	0.00136523	0.000943966	0.00118509	0.000679686	0.00216077	0.0020696	0.000707256	0.000375987	0.000288224	0.000803769	0.00107684	0.000925508	0.00042957	0.00097767	0.000532769	0.000600506	0.000432786	0.00192335	0.0015108	0.0024423
	Xinle	0.0005349	0.000528807	0.00320862	0.00155199	0.00253446	0.00199984	0	0.00220331	0.000379003	0.000359784	0.000309765	0.000255263	0.00057834	0.000650765	0.000900812	0.00084101	0.000804331	0.00161044	0.000772968	0.00426625	0.00213512	0.000801834	0.000434203	0.000303092	0.000715773	0.000808876	0.00096072	0.000444712	0.000953951	0.000584723	0.00066734	0.0004672	0.00102407	0.00089408	0.00126156
	Luquan	0.000438388	0.000430584	0.00521328	0.00136605	0.00231706	0.00170745	0.00220331	0	0.000325745	0.000313379	0.000273251	0.000229943	0.00062762	0.000713834	0.00102335	0.000858507	0.00090062	0.000944218	0.00058641	0.00152813	0.00112568	0.000595762	0.000387064	0.000269476	0.000579388	0.000708987	0.000684518	0.000373728	0.0006922	0.000466942	0.00051817	0.000391851	0.000939677	0.000881318	0.00111818
	Tangshan	0.0007753	0.00111156	0.000341567	0.000375307	0.000342918	0.000356471	0.000379003	0.000325745	0	0.00213346	0.00165752	0.000762555	0.000242068	0.000251799	0.00028301	0.000337254	0.000273721	0.000494257	0.000626814	0.000404408	0.000421406	0.000635043	0.000372341	0.000744029	0.000594887	0.000490291	0.000572057	0.000696127	0.000538024	0.000864511	0.0008224	0.00114836	0.000387412	0.000360355	0.000401217
	Zunhua	0.00087951	0.000905585	0.000325515	0.000340313	0.000326742	0.000339024	0.000359784	0.000313379	0.00213346	0	0.00180433	0.000792209	0.000227012	0.000235548	0.000262644	0.000308727	0.000254625	0.000461338	0.000663384	0.000382099	0.000397239	0.000595315	0.000400585	0.00106702	0.000511515	0.000432228	0.000494544	0.000568372	0.000468902	0.000891762	0.000703175	0.00153353	0.000350236	0.000327973	0.00036148
	Qian'an	0.00060714	0.000671417	0.000284298	0.000307291	0.000285233	0.000294548	0.000309765	0.000273251	0.00165752	0.00180433	0	0.00131594	0.000211827	0.000219242	0.00024253	0.000281304	0.000235676	0.000382703	0.000502124	0.00032653	0.000337523	0.000473641	0.000332621	0.000764861	0.000440384	0.000380321	0.000427747	0.000493517	0.000408429	0.000643959	0.0005538	0.000860466	0.000315359	0.000297195	0.000324447
	Qinhuangdao	0.000425445	0.000458999	0.000237716	0.000256227	0.000240086	0.000246854	0.000255263	0.000229943	0.000762555	0.000792209	0.00131594	0	0.000186242	0.000191949	0.000209567	0.000237902	0.00020443	0.000302823	0.000370424	0.000266541	0.000276139	0.000354689	0.000269554	0.000557082	0.000342549	0.000305073	0.000334854	0.000374827	0.000322898	0.000442289	0.000400806	0.000536028	0.000261812	0.000249169	0.000268045
	Handan	0.000280792	0.000279371	0.000681047	0.000614624	0.00069013	0.000646714	0.00057834	0.00062762	0.000242068	0.000227012	0.000211827	0.000186242	0	0.00325073	0.00155009	0.000795144	0.00178532	0.000429743	0.000334122	0.000520213	0.000498794	0.00034065	0.000250239	0.000200354	0.000390659	0.000454602	0.000388835	0.000274251	0.000411995	0.000294236	0.000313783	0.000260943	0.000614354	0.000666398	0.000562099
	Wuan	0.000296182	0.000294601	0.000783765	0.000693503	0.000795819	0.000734632	0.000650765	0.000713834	0.000251799	0.000235548	0.000219242	0.000191949	0.00325073	0	0.00220902	0.000857264	0.00240935	0.000468485	0.000356214	0.000578083	0.000549517	0.000363569	0.000262898	0.000208068	0.000416644	0.000490176	0.000416477	0.000286808	0.000441001	0.000311179	0.000333127	0.000274183	0.000681163	0.000740766	0.000627356
	Xingtai	0.000339878	0.000337799	0.00117344	0.00099218	0.00120478	0.00107857	0.000900812	0.00102335	0.00028301	0.000262644	0.00024253	0.000209567	0.00155009	0.00220902	0	0.00137264	0.00558911	0.000585481	0.000421268	0.000767276	0.000721654	0.000431697	0.000296103	0.000228726	0.000509645	0.00062418	0.000508383	0.000328012	0.000546571	0.000359776	0.000389441	0.000311223	0.000970781	0.00109652	0.00086213
	Nangong	0.00038237	0.000408136	0.00100597	0.00157657	0.00120127	0.00136523	0.00084101	0.000858507	0.000337254	0.000308727	0.000281304	0.000237902	0.000795144	0.000857264	0.00137264	0	0.00120663	0.000704531	0.00048856	0.00089797	0.000947567	0.000502644	0.000301669	0.000247776	0.000731433	0.000967326	0.000711322	0.000403169	0.000792855	0.000407739	0.000446264	0.00034648	0.00216556	0.0038514	0.00160069
	Shahe	0.000325263	0.000323357	0.00101486	0.000877123	0.00103822	0.000943966	0.000804331	0.00090062	0.000273721	0.000254625	0.000235676	0.00020443	0.00178532	0.00240935	0.00558911	0.00120663	0	0.000543137	0.000399043	0.00069615	0.000658799	0.000408389	0.00028487	0.000222012	0.000480294	0.000580717	0.00047754	0.000315599	0.000512953	0.00034344	0.000370371	0.000298923	0.000869561	0.000969105	0.000773918
	Baoding	0.000795123	0.000783832	0.00109066	0.00114329	0.00108299	0.00118509	0.00161044	0.000944218	0.000494257	0.000461338	0.000382703	0.000302823	0.000429743	0.000468485	0.000585481	0.000704531	0.000543137	0	0.0014509	0.00208939	0.00242982	0.00158259	0.000525223	0.000372095	0.00100334	0.00107434	0.00206596	0.000608523	0.00159301	0.000913285	0.00113222	0.000654206	0.000923201	0.000780129	0.0011727
	Zhuozhou	0.00167369	0.00105722	0.000629073	0.000665726	0.000632055	0.000679686	0.000772968	0.00058641	0.000626814	0.000663384	0.000502124	0.000370424	0.000334122	0.000356214	0.000421268	0.00048856	0.000399043	0.0014509	0	0.000878163	0.000962464	0.00337072	0.000628015	0.000493267	0.000660222	0.000687728	0.0010975	0.000609128	0.000868805	0.00198421	0.00151289	0.00115156	0.000596316	0.000533158	0.000676576
	Dingzhou	0.000585761	0.00057961	0.0019524	0.00175774	0.00205511	0.00216077	0.00426625	0.00152813	0.000404408	0.000382099	0.00032653	0.000266541	0.000520213	0.000578083	0.000767276	0.00089797	0.00069615	0.00208939	0.000878163	0	0.00375659	0.000924736	0.000447057	0.000318776	0.000836868	0.00096287	0.00118594	0.00048109	0.00118188	0.000647475	0.000750336	0.00050554	0.00110979	0.000958732	0.00148755
	Anguo	0.000622107	0.000615174	0.00134021	0.00198699	0.00168333	0.0020696	0.00213512	0.00112568	0.000421406	0.000397239	0.000337523	0.000276139	0.000498794	0.000549517	0.000721654	0.000947567	0.000658799	0.00242982	0.000962464	0.00375659	0	0.00101869	0.000433452	0.000329245	0.00100073	0.00125749	0.00154429	0.000526789	0.00153741	0.000692175	0.000811033	0.000532384	0.00141506	0.00109096	0.00215493
	Gaobeidian	0.00116859	0.00120883	0.000650906	0.000692153	0.000655828	0.000707256	0.000801834	0.000595762	0.000635043	0.000595315	0.000473641	0.000354689	0.00034065	0.000363569	0.000431697	0.000502644	0.000408389	0.00158259	0.00337072	0.000924736	0.00101869	0	0.000552178	0.000442168	0.000686205	0.000715967	0.00117122	0.000656575	0.000914365	0.00176162	0.00222605	0.000919307	0.000617432	0.000549975	0.000703889
	Zhuangjiakou	0.000712112	0.000407531	0.000391827	0.000360987	0.000376851	0.000375987	0.000434203	0.000387064	0.000372341	0.000400585	0.000332621	0.000269554	0.000250239	0.000262898	0.000296103	0.000301669	0.00028487	0.000525223	0.000628015	0.000447057	0.000433452	0.000552178	0	0.000454409	0.000345631	0.000353683	0.000429625	0.000317499	0.000396144	0.000509444	0.000458129	0.000537272	0.000335717	0.000314728	0.000363869
	Chengde	0.000666044	0.000538557	0.000278402	0.000285684	0.000279299	0.000288224	0.000303092	0.000269476	0.000744029	0.00106702	0.000764861	0.000557082	0.000200354	0.000208068	0.000228726	0.000247776	0.000222012	0.000372095	0.000493267	0.000318776	0.000329245	0.000442168	0.000454409	0	0.000363403	0.000321504	0.000354754	0.000391206	0.000341363	0.000580179	0.000469236	0.000841995	0.000273822	0.000260023	0.000287663
	Cangzhou	0.000507492	0.000857611	0.000645055	0.000912457	0.000725465	0.000803769	0.000715773	0.000579388	0.000594887	0.000511515	0.000440384	0.000342549	0.000390659	0.000416644	0.000509645	0.000731433	0.000480294	0.00100334	0.000660222	0.000836868	0.00100073	0.000686205	0.000345631	0.000363403	0	0.00223622	0.00162906	0.000835968	0.00226698	0.000704032	0.000735359	0.000566744	0.000990162	0.000830741	0.0010824
	Botou	0.000494437	0.000655891	0.000809873	0.00128132	0.000940794	0.00107684	0.000808876	0.000708987	0.000490291	0.000432228	0.000380321	0.000305073	0.000454602	0.000490176	0.00062418	0.000967326	0.000580717	0.00107434	0.000687728	0.00096287	0.00125749	0.000715967	0.000353683	0.000321504	0.00223622	0	0.00154913	0.000643157	0.00244383	0.000562113	0.000606774	0.000471014	0.00153872	0.00118526	0.00164371
	Renqiu	0.000675856	0.000810953	0.000758335	0.000999579	0.000839375	0.000925508	0.00096072	0.000684518	0.000572057	0.000494544	0.000427747	0.000334854	0.000388835	0.000416477	0.000508383	0.000711322	0.00047754	0.00206596	0.0010975	0.00118594	0.00154429	0.00117122	0.000429625	0.000354754	0.00162906	0.00154913	0	0.000791574	0.00382991	0.000759368	0.000904846	0.000571263	0.000978526	0.000822535	0.00117702
	Huanghua	0.00056341	0.00103044	0.000394704	0.000458776	0.000409482	0.00042957	0.000444712	0.000373728	0.000696127	0.000568372	0.000493517	0.000374827	0.000274251	0.000286808	0.000328012	0.000403169	0.000315599	0.000608523	0.000609128	0.00048109	0.000526789	0.000656575	0.000317499	0.000391206	0.000835968	0.000643157	0.000791574	0	0.000727865	0.000816445	0.000858876	0.000637391	0.000476995	0.00043663	0.000498096
	Hejian	0.000581583	0.000744217	0.000767773	0.00112714	0.000882056	0.00097767	0.000953951	0.0006922	0.000538024	0.000468902	0.000408429	0.000322898	0.000411995	0.000441001	0.000546571	0.000792855	0.000512953	0.00159301	0.000868805	0.00118188	0.00153741	0.000914365	0.000396144	0.000341363	0.00226698	0.00244383	0.00382991	0.000727865	0	0.000642374	0.000743494	0.000514899	0.00113976	0.000933546	0.00135798
	Langfang	0.00176355	0.00189033	0.000500152	0.000524153	0.000503053	0.000532769	0.000584723	0.000466942	0.000864511	0.000891762	0.000643959	0.000442289	0.000294236	0.000311179	0.000359776	0.000407739	0.00034344	0.000913285	0.00198421	0.000647475	0.000692175	0.00176162	0.000509444	0.000580179	0.000704032	0.000562113	0.000759368	0.000816445	0.000642374	0	0.00233995	0.00182148	0.00048015	0.00043834	0.000530856
	Bazhou	0.00102692	0.00213448	0.000559388	0.000589583	0.00056302	0.000600506	0.00066734	0.00051817	0.0008224	0.000703175	0.0005538	0.000400806	0.000313783	0.000333127	0.000389441	0.000446264	0.000370371	0.00113222	0.00151289	0.000750336	0.000811033	0.00222605	0.000458129	0.000469236	0.000735359	0.000606774	0.000904846	0.000858876	0.000743494	0.00233995	0	0.00104545	0.000534485	0.000483183	0.000598077
	Sanhe	0.0020082	0.00115134	0.000411013	0.000427084	0.00041297	0.000432786	0.0004672	0.000391851	0.00114836	0.00153353	0.000860466	0.000536028	0.000260943	0.000274183	0.000311223	0.00034648	0.000298923	0.000654206	0.00115156	0.00050554	0.000532384	0.000919307	0.000537272	0.000841995	0.000566744	0.000471014	0.000571263	0.000637391	0.000514899	0.00182148	0.00104545	0	0.000397408	0.00036833	0.000431523
	Hengshui	0.000445354	0.000483963	0.00112894	0.002719	0.00149276	0.00192335	0.00102407	0.000939677	0.000387412	0.000350236	0.000315359	0.000261812	0.000614354	0.000681163	0.000970781	0.00216556	0.000869561	0.000923201	0.000596316	0.00110979	0.00141506	0.000617432	0.000335717	0.000273822	0.000990162	0.00153872	0.000978526	0.000476995	0.00113976	0.00048015	0.000534485	0.000397408	0	0.00368061	0.00390677
	Jizhou	0.000409156	0.000442462	0.00103743	0.0018581	0.00126792	0.0015108	0.00089408	0.000881318	0.000360355	0.000327973	0.000297195	0.000249169	0.000666398	0.000740766	0.00109652	0.0038514	0.000969105	0.000780129	0.000533158	0.000958732	0.00109096	0.000549975	0.000314728	0.000260023	0.000830741	0.00118526	0.000822535	0.00043663	0.000933546	0.00043834	0.000483183	0.00036833	0.00368061	0	0.00205753
	Shenzhou	0.000488646	0.0005057	0.00139158	0.0042833	0.00182889	0.0024423	0.00126156	0.00111818	0.000401217	0.00036148	0.000324447	0.000268045	0.000562099	0.000627356	0.00086213	0.00160069	0.000773918	0.0011727	0.000676576	0.00148755	0.00215493	0.000703889	0.000363869	0.000287663	0.0010824	0.00164371	0.00117702	0.000498096	0.00135798	0.000530856	0.000598077	0.000431523	0.00390677	0.00205753	0
																																				1
	zzT	Beijing	Tianjin	Shijiazhuang	Xinji	Gaocheng	Jinzhou	Xinle	Luquan	Tangshan	Zunhua	Qian'an	Qinhuangdao	Handan	Wuan	Xingtai	Nangong	Shahe	Baoding	Zhuozhou	Dingzhou	Anguo	Gaobeidian	Zhuangjiakou	Chengde	Cangzhou	Botou	Renqiu	Huanghua	Hejian	Langfang	Bazhou	Sanhe	Hengshui	Jizhou	Shenzhou
	Beijing	8.06267	7.09722	2.75231	-1.7825	-0.959388	-2.60008	-2.91731	-0.507159	4.05179	-0.759059	1.52174	1.61521	2.33693	1.90796	-0.0940384	-4.32194	-0.219606	1.5267	-0.477202	-2.49328	-3.75544	-1.75565	1.8924	-0.191478	0.44157	-3.69194	0.193979	-1.24848	-2.25859	1.46815	1.33642	1.9127	-0.100993	-3.61846	-4.36515
	Tianjin	7.09722	6.24738	2.42274	-1.56906	-0.844508	-2.28874	-2.56798	-0.44643	3.56661	-0.668167	1.33952	1.4218	2.0571	1.6795	-0.0827779	-3.80442	-0.19331	1.34389	-0.42006	-2.19473	-3.30575	-1.54542	1.6658	-0.16855	0.388695	-3.24986	0.170751	-1.09899	-1.98814	1.29235	1.1764	1.68367	-0.0888996	-3.18517	-3.84246
	Shijiazhuang	2.75231	2.42274	0.939542	-0.608483	-0.327501	-0.887574	-0.995865	-0.173126	1.38314	-0.259116	0.519467	0.551375	0.797745	0.651312	-0.0321014	-1.47536	-0.0749659	0.521161	-0.1629	-0.851119	-1.28198	-0.599316	0.646	-0.0653638	0.150736	-1.2603	0.0662175	-0.426189	-0.771005	0.501176	0.456208	0.652929	-0.0344754	-1.23521	-1.49011
	Xinji	-1.7825	-1.56906	-0.608483	0.394076	0.212102	0.574827	0.64496	0.112123	-0.895772	0.167813	-0.336427	-0.357091	-0.51665	-0.421814	0.0207901	0.955498	0.0485507	-0.337523	0.1055	0.551217	0.830255	0.38814	-0.418374	0.0423321	-0.0976226	0.816217	-0.0428849	0.276016	0.499331	-0.32458	-0.295458	-0.422861	0.0223275	0.799971	0.965051
	Gaocheng	-0.959388	-0.844508	-0.327501	0.212102	0.114159	0.309387	0.347134	0.0603475	-0.482128	0.0903215	-0.181074	-0.192196	-0.278074	-0.227031	0.0111898	0.514274	0.0261313	-0.181664	0.0567829	0.296679	0.446865	0.208907	-0.22518	0.0227842	-0.052543	0.439309	-0.0230818	0.148559	0.268753	-0.174698	-0.159023	-0.227595	0.0120173	0.430565	0.519416
	Jinzhou	-2.60008	-2.28874	-0.887574	0.574827	0.309387	0.838481	0.940782	0.16355	-1.30663	0.244784	-0.490735	-0.520877	-0.75362	-0.615287	0.0303258	1.39375	0.0708194	-0.492335	0.15389	0.804042	1.21107	0.566167	-0.610268	0.0617484	-0.142399	1.19059	-0.0625549	0.402615	0.728359	-0.473455	-0.430974	-0.616814	0.0325685	1.16689	1.40769
	Xinle	-2.91731	-2.56798	-0.995865	0.64496	0.347134	0.940782	1.05556	0.183504	-1.46605	0.274649	-0.550608	-0.584428	-0.845568	-0.690356	0.0340258	1.5638	0.0794599	-0.552403	0.172665	0.902141	1.35883	0.635244	-0.684725	0.0692822	-0.159773	1.33585	-0.0701871	0.451738	0.817224	-0.53122	-0.483557	-0.69207	0.0365421	1.30926	1.57944
	Luquan	-0.507159	-0.44643	-0.173126	0.112123	0.0603475	0.16355	0.183504	0.0319013	-0.254866	0.0477464	-0.0957204	-0.1016	-0.146998	-0.120015	0.00591521	0.271859	0.0138137	-0.0960325	0.030017	0.156833	0.236225	0.110434	-0.119036	0.0120444	-0.0277757	0.232231	-0.0122017	0.0785323	0.14207	-0.0923499	-0.0840639	-0.120313	0.00635265	0.227609	0.274577
	Tangshan	4.05179	3.56661	1.38314	-0.895772	-0.482128	-1.30663	-1.46605	-0.254866	2.03617	-0.381455	0.764728	0.8117	1.17439	0.958822	-0.0472577	-2.17194	-0.11036	0.767222	-0.239811	-1.25297	-1.88725	-0.882277	0.951002	-0.0962246	0.221905	-1.85534	0.0974814	-0.627409	-1.13503	0.737801	0.671602	0.961203	-0.0507525	-1.81841	-2.19365
	Zunhua	-0.759059	-0.668167	-0.259116	0.167813	0.0903215	0.244784	0.274649	0.0477464	-0.381455	0.0714615	-0.143264	-0.152063	-0.22001	-0.179625	0.00885323	0.406889	0.0206748	-0.143731	0.0449261	0.23473	0.353555	0.165285	-0.17816	0.0180267	-0.0415715	0.347577	-0.0182621	0.117538	0.212635	-0.138219	-0.125817	-0.180071	0.00950795	0.340659	0.410957
	Qian'an	1.52174	1.33952	0.519467	-0.336427	-0.181074	-0.490735	-0.550608	-0.0957204	0.764728	-0.143264	0.28721	0.304852	0.441069	0.360106	-0.0177487	-0.815717	-0.0414482	0.288147	-0.0900664	-0.470579	-0.708796	-0.331358	0.357169	-0.0361393	0.0833413	-0.696812	0.0366113	-0.235637	-0.426284	0.277097	0.252235	0.361	-0.0190612	-0.682943	-0.823873
	Qinhuangdao	1.61521	1.4218	0.551375	-0.357091	-0.192196	-0.520877	-0.584428	-0.1016	0.8117	-0.152063	0.304852	0.323577	0.46816	0.382225	-0.0188389	-0.865821	-0.0439941	0.305846	-0.0955986	-0.499483	-0.752333	-0.351712	0.379108	-0.038359	0.0884604	-0.739612	0.03886	-0.250111	-0.452468	0.294117	0.267728	0.383174	-0.020232	-0.724891	-0.874478
	Handan	2.33693	2.0571	0.797745	-0.51665	-0.278074	-0.75362	-0.845568	-0.146998	1.17439	-0.22001	0.441069	0.46816	0.677348	0.553015	-0.0272566	-1.2527	-0.0636519	0.442507	-0.138315	-0.722667	-1.0885	-0.508867	0.548504	-0.055499	0.127987	-1.07009	0.0562239	-0.361868	-0.654643	0.425538	0.387357	0.554388	-0.0292723	-1.04879	-1.26522
	Wuan	1.90796	1.6795	0.651312	-0.421814	-0.227031	-0.615287	-0.690356	-0.120015	0.958822	-0.179625	0.360106	0.382225	0.553015	0.451504	-0.0222534	-1.02275	-0.051968	0.361281	-0.112926	-0.590015	-0.888694	-0.41546	0.447821	-0.0453117	0.104494	-0.873668	0.0459035	-0.295444	-0.534478	0.347426	0.316254	0.452625	-0.0238991	-0.856278	-1.03298
	Xingtai	-0.0940384	-0.0827779	-0.0321014	0.0207901	0.0111898	0.0303258	0.0340258	0.00591521	-0.0472577	0.00885323	-0.0177487	-0.0188389	-0.0272566	-0.0222534	0.00109681	0.0504087	0.00256136	-0.0178065	0.00556581	0.0290802	0.0438013	0.0204769	-0.0220719	0.00223329	-0.00515022	0.0430607	-0.00226246	0.0145616	0.026343	-0.0171237	-0.0155873	-0.0223087	0.00117792	0.0422036	0.0509127
	Nangong	-4.32194	-3.80442	-1.47536	0.955498	0.514274	1.39375	1.5638	0.271859	-2.17194	0.406889	-0.815717	-0.865821	-1.2527	-1.02275	0.0504087	2.31675	0.117719	-0.818377	0.255801	1.33651	2.01308	0.941104	-1.01441	0.102641	-0.236701	1.97904	-0.103981	0.669243	1.21071	-0.786995	-0.716382	-1.02529	0.0541365	1.93965	2.33991
	Shahe	-0.219606	-0.19331	-0.0749659	0.0485507	0.0261313	0.0708194	0.0794599	0.0138137	-0.11036	0.0206748	-0.0414482	-0.0439941	-0.0636519	-0.051968	0.00256136	0.117719	0.00598151	-0.0415833	0.0129978	0.0679106	0.102289	0.0478193	-0.0515442	0.00521536	-0.0120272	0.100559	-0.00528348	0.0340055	0.0615183	-0.0399887	-0.0364008	-0.0520971	0.00275078	0.0985575	0.118896
	Baoding	1.5267	1.34389	0.521161	-0.337523	-0.181664	-0.492335	-0.552403	-0.0960325	0.767222	-0.143731	0.288147	0.305846	0.442507	0.361281	-0.0178065	-0.818377	-0.0415833	0.289086	-0.0903601	-0.472113	-0.711108	-0.332439	0.358334	-0.0362571	0.083613	-0.699084	0.0367306	-0.236405	-0.427674	0.278001	0.253057	0.362178	-0.0191234	-0.685169	-0.826559
	Zhuozhou	-0.477202	-0.42006	-0.1629	0.1055	0.0567829	0.15389	0.172665	0.030017	-0.239811	0.0449261	-0.0900664	-0.0955986	-0.138315	-0.112926	0.00556581	0.255801	0.0129978	-0.0903601	0.028244	0.147569	0.222272	0.103911	-0.112005	0.0113329	-0.026135	0.218514	-0.0114809	0.0738936	0.133678	-0.086895	-0.0790984	-0.113206	0.00597742	0.214164	0.258359
	Dingzhou	-2.49328	-2.19473	-0.851119	0.551217	0.296679	0.804042	0.902141	0.156833	-1.25297	0.23473	-0.470579	-0.499483	-0.722667	-0.590015	0.0290802	1.33651	0.0679106	-0.472113	0.147569	0.771018	1.16132	0.542913	-0.585203	0.0592122	-0.13655	1.14169	-0.0599856	0.386079	0.698443	-0.454009	-0.413273	-0.59148	0.0312308	1.11896	1.34987
	Anguo	-3.75544	-3.30575	-1.28198	0.830255	0.446865	1.21107	1.35883	0.236225	-1.88725	0.353555	-0.708796	-0.752333	-1.0885	-0.888694	0.0438013	2.01308	0.102289	-0.711108	0.222272	1.16132	1.74921	0.817748	-0.881446	0.0891868	-0.205675	1.71964	-0.0903517	0.581521	1.05201	-0.683839	-0.622482	-0.890901	0.0470405	1.68541	2.03321
	Gaobeidian	-1.75565	-1.54542	-0.599316	0.38814	0.208907	0.566167	0.635244	0.110434	-0.882277	0.165285	-0.331358	-0.351712	-0.508867	-0.41546	0.0204769	0.941104	0.0478193	-0.332439	0.103911	0.542913	0.817748	0.382293	-0.412071	0.0416943	-0.096152	0.803921	-0.0422389	0.271858	0.491809	-0.319691	-0.291007	-0.416491	0.0219912	0.78792	0.950513
	Zhuangjiakou	1.8924	1.6658	0.646	-0.418374	-0.22518	-0.610268	-0.684725	-0.119036	0.951002	-0.17816	0.357169	0.379108	0.548504	0.447821	-0.0220719	-1.01441	-0.0515442	0.358334	-0.112005	-0.585203	-0.881446	-0.412071	0.444169	-0.0449421	0.103642	-0.866542	0.0455291	-0.293034	-0.530118	0.344593	0.313674	0.448933	-0.0237042	-0.849294	-1.02455
	Chengde	-0.191478	-0.16855	-0.0653638	0.0423321	0.0227842	0.0617484	0.0692822	0.0120444	-0.0962246	0.0180267	-0.0361393	-0.038359	-0.055499	-0.0453117	0.00223329	0.102641	0.00521536	-0.0362571	0.0113329	0.0592122	0.0891868	0.0416943	-0.0449421	0.00454735	-0.0104867	0.0876788	-0.00460674	0.0296499	0.0536387	-0.0348667	-0.0317383	-0.0454242	0.00239845	0.0859337	0.103667
	Cangzhou	0.44157	0.388695	0.150736	-0.0976226	-0.052543	-0.142399	-0.159773	-0.0277757	0.221905	-0.0415715	0.0833413	0.0884604	0.127987	0.104494	-0.00515022	-0.236701	-0.0120272	0.083613	-0.026135	-0.13655	-0.205675	-0.096152	0.103642	-0.0104867	0.0241836	-0.202197	0.0106237	-0.068376	-0.123697	0.0804067	0.0731922	0.104753	-0.00553109	-0.198173	-0.239067
	Botou	-3.69194	-3.24986	-1.2603	0.816217	0.439309	1.19059	1.33585	0.232231	-1.85534	0.347577	-0.696812	-0.739612	-1.07009	-0.873668	0.0430607	1.97904	0.100559	-0.699084	0.218514	1.14169	1.71964	0.803921	-0.866542	0.0876788	-0.202197	1.69056	-0.088824	0.571688	1.03422	-0.672276	-0.611956	-0.875837	0.0462452	1.65691	1.99883
	Renqiu	0.193979	0.170751	0.0662175	-0.0428849	-0.0230818	-0.0625549	-0.0701871	-0.0122017	0.0974814	-0.0182621	0.0366113	0.03886	0.0562239	0.0459035	-0.00226246	-0.103981	-0.00528348	0.0367306	-0.0114809	-0.0599856	-0.0903517	-0.0422389	0.0455291	-0.00460674	0.0106237	-0.088824	0.00466691	-0.0300371	-0.0543392	0.0353221	0.0321529	0.0460174	-0.00242977	-0.087056	-0.105021
	Huanghua	-1.24848	-1.09899	-0.426189	0.276016	0.148559	0.402615	0.451738	0.0785323	-0.627409	0.117538	-0.235637	-0.250111	-0.361868	-0.295444	0.0145616	0.669243	0.0340055	-0.236405	0.0738936	0.386079	0.581521	0.271858	-0.293034	0.0296499	-0.068376	0.571688	-0.0300371	0.193325	0.349738	-0.22734	-0.206942	-0.296177	0.0156385	0.560309	0.675933
	Hejian	-2.25859	-1.98814	-0.771005	0.499331	0.268753	0.728359	0.817224	0.14207	-1.13503	0.212635	-0.426284	-0.452468	-0.654643	-0.534478	0.026343	1.21071	0.0615183	-0.427674	0.133678	0.698443	1.05201	0.491809	-0.530118	0.0536387	-0.123697	1.03422	-0.0543392	0.349738	0.6327	-0.411274	-0.374372	-0.535805	0.0282911	1.01364	1.22281
	Langfang	1.46815	1.29235	0.501176	-0.32458	-0.174698	-0.473455	-0.53122	-0.0923499	0.737801	-0.138219	0.277097	0.294117	0.425538	0.347426	-0.0171237	-0.786995	-0.0399887	0.278001	-0.086895	-0.454009	-0.683839	-0.319691	0.344593	-0.0348667	0.0804067	-0.672276	0.0353221	-0.22734	-0.411274	0.26734	0.243353	0.348289	-0.01839	-0.658895	-0.794863
	Bazhou	1.33642	1.1764	0.456208	-0.295458	-0.159023	-0.430974	-0.483557	-0.0840639	0.671602	-0.125817	0.252235	0.267728	0.387357	0.316254	-0.0155873	-0.716382	-0.0364008	0.253057	-0.0790984	-0.413273	-0.622482	-0.291007	0.313674	-0.0317383	0.0731922	-0.611956	0.0321529	-0.206942	-0.374372	0.243353	0.221518	0.317039	-0.01674	-0.599776	-0.723544
	Sanhe	1.9127	1.68367	0.652929	-0.422861	-0.227595	-0.616814	-0.69207	-0.120313	0.961203	-0.180071	0.361	0.383174	0.554388	0.452625	-0.0223087	-1.02529	-0.0520971	0.362178	-0.113206	-0.59148	-0.890901	-0.416491	0.448933	-0.0454242	0.104753	-0.875837	0.0460174	-0.296177	-0.535805	0.348289	0.317039	0.453749	-0.0239584	-0.858404	-1.03554
	Hengshui	-0.100993	-0.0888996	-0.0344754	0.0223275	0.0120173	0.0325685	0.0365421	0.00635265	-0.0507525	0.00950795	-0.0190612	-0.020232	-0.0292723	-0.0238991	0.00117792	0.0541365	0.00275078	-0.0191234	0.00597742	0.0312308	0.0470405	0.0219912	-0.0237042	0.00239845	-0.00553109	0.0462452	-0.00242977	0.0156385	0.0282911	-0.01839	-0.01674	-0.0239584	0.00126503	0.0453247	0.0546778
	Jizhou	-3.61846	-3.18517	-1.23521	0.799971	0.430565	1.16689	1.30926	0.227609	-1.81841	0.340659	-0.682943	-0.724891	-1.04879	-0.856278	0.0422036	1.93965	0.0985575	-0.685169	0.214164	1.11896	1.68541	0.78792	-0.849294	0.0859337	-0.198173	1.65691	-0.087056	0.560309	1.01364	-0.658895	-0.599776	-0.858404	0.0453247	1.62393	1.95904
	Shenzhou	-4.36515	-3.84246	-1.49011	0.965051	0.519416	1.40769	1.57944	0.274577	-2.19365	0.410957	-0.823873	-0.874478	-1.26522	-1.03298	0.0509127	2.33991	0.118896	-0.826559	0.258359	1.34987	2.03321	0.950513	-1.02455	0.103667	-0.239067	1.99883	-0.105021	0.675933	1.22281	-0.794863	-0.723544	-1.03554	0.0546778	1.95904	2.36331
	zzTW	Beijing	Tianjin	Shijiazhuang	Xinji	Gaocheng	Jinzhou	Xinle	Luquan	Tangshan	Zunhua	Qian'an	Qinhuangdao	Handan	Wuan	Xingtai	Nangong	Shahe	Baoding	Zhuozhou	Dingzhou	Anguo	Gaobeidian	Zhuangjiakou	Chengde	Cangzhou	Botou	Renqiu	Huanghua	Hejian	Langfang	Bazhou	Sanhe	Hengshui	Jizhou	Shenzhou	Diagonal
	Beijing	0.00347947	0.00394386	-0.039504	-0.0527417	-0.0379465	-0.0408309	-0.0223798	-0.0114298	0.00878221	0.0204302	0.0109652	0.00572095	-0.00478042	-0.00499499	-0.0121578	-0.0266116	-0.00805837	-0.0232496	0.00826144	-0.0348003	-0.0295523	0.00888478	0.00207411	0.00843673	-0.0172843	-0.0180518	-0.0201126	0.00532004	-0.0175772	0.0207627	0.0127063	0.0207633	-0.0531842	-0.0339755	-0.0364321	Beijing
	Tianjin	0.00306283	0.00347161	-0.0347737	-0.0464262	-0.0334027	-0.0359417	-0.0197	-0.0100612	0.0077306	0.0179838	0.00965215	0.0050359	-0.00420799	-0.00439687	-0.0107019	-0.023425	-0.00709344	-0.0204656	0.00727219	-0.0306332	-0.0260136	0.00782089	0.00182575	0.00742649	-0.0152146	-0.0158902	-0.0177043	0.00468301	-0.0154725	0.0182765	0.0111848	0.0182771	-0.0468157	-0.0299072	-0.0320696	0.00306283
	Shijiazhuang	0.00118777	0.0013463	-0.0134853	-0.0180041	-0.0129536	-0.0139382	-0.00763967	-0.00390173	0.00299794	0.00697414	0.00374312	0.00195293	-0.00163187	-0.00170511	-0.00415023	-0.00908425	-0.00275084	-0.00793659	0.00282017	-0.0118796	-0.0100881	0.00303295	0.000708028	0.00288	-0.00590025	-0.00616223	-0.00686574	0.00181608	-0.00600025	0.00708767	0.00433749	0.00708787	-0.0181552	-0.0115981	-0.0124366	0.0013463
	Xinji	-0.000769244	-0.000871911	0.00873357	0.0116602	0.00838925	0.00902693	0.00494774	0.00252691	-0.00194158	-0.00451671	-0.00242418	-0.00126479	0.00105686	0.00110429	0.00268784	0.0058833	0.00178155	0.00514003	-0.00182645	0.00769366	0.00653344	-0.00196425	-0.000458545	-0.0018652	0.00382122	0.00399089	0.00444651	-0.00117616	0.00388599	-0.00459024	-0.00280912	-0.00459037	0.011758	0.00751133	0.00805443	0.00873357
	Gaocheng	-0.000414027	-0.000469286	0.00470064	0.0062758	0.00451531	0.00485853	0.002663	0.00136005	-0.00104501	-0.00243101	-0.00130476	-0.000680743	0.000568828	0.00059436	0.00144667	0.00316655	0.000958877	0.0027665	-0.000983041	0.00414093	0.00351647	-0.00105721	-0.000246801	-0.0010039	0.00205668	0.002148	0.00239323	-0.000633039	0.00209154	-0.00247059	-0.00151194	-0.00247066	0.00632846	0.0040428	0.00433511	0.0062758
	Jinzhou	-0.00112207	-0.00127183	0.0127394	0.0170083	0.0122371	0.0131673	0.00721711	0.00368592	-0.00283212	-0.00658839	-0.00353608	-0.00184491	0.0015416	0.0016108	0.00392067	0.00858178	0.00259869	0.0074976	-0.00266418	0.0112225	0.00953012	-0.00286519	-0.000668865	-0.0027207	0.00557389	0.00582139	0.00648598	-0.00171562	0.00566836	-0.00669563	-0.00409758	-0.00669583	0.017151	0.0109565	0.0117487	0.0122371
	Xinle	-0.00125897	-0.001427	0.0142937	0.0190834	0.0137301	0.0147738	0.00809765	0.00413563	-0.00317766	-0.00739222	-0.00396751	-0.00207	0.00172969	0.00180733	0.00439902	0.00962882	0.00291575	0.00841236	-0.00298923	0.0125917	0.0106929	-0.00321477	-0.000750472	-0.00305265	0.00625395	0.00653164	0.00727732	-0.00192494	0.00635994	-0.00751255	-0.00459751	-0.00751277	0.0192436	0.0122933	0.0131822	0.0147738
	Luquan	-0.000218866	-0.000248077	0.00248488	0.00331756	0.00238692	0.00256835	0.00140774	0.000718958	-0.000552419	-0.0012851	-0.000689731	-0.000359859	0.000300698	0.000314195	0.000764748	0.00167392	0.000506888	0.00146245	-0.000519662	0.00218901	0.0018589	-0.000558871	-0.000130466	-0.000530688	0.00108722	0.00113549	0.00126513	-0.000334642	0.00110564	-0.00130602	-0.000799254	-0.00130606	0.00334539	0.00213713	0.00229165	0.00140774
	Tangshan	0.00174856	0.00198193	-0.0198522	-0.0265046	-0.0190695	-0.020519	-0.0112467	-0.0057439	0.00441338	0.0102669	0.00551039	0.00287499	-0.00240233	-0.00251016	-0.00610972	-0.0133733	-0.00404963	-0.0116838	0.00415168	-0.0174884	-0.0148511	0.00446493	0.00104232	0.00423976	-0.00868599	-0.00907167	-0.0101073	0.00267352	-0.0088332	0.010434	0.0063854	0.0104343	-0.026727	-0.017074	-0.0183085	-0.0057439
	Zunhua	-0.000327575	-0.000371294	0.0037191	0.00496536	0.00357247	0.00384402	0.00210694	0.00107606	-0.0008268	-0.00192339	-0.00103231	-0.000538598	0.000450051	0.000470252	0.00114459	0.00250534	0.000758654	0.00218883	-0.000777772	0.00327627	0.0027822	-0.000836456	-0.000195267	-0.000794275	0.00162723	0.00169948	0.0018935	-0.000500855	0.00165481	-0.0019547	-0.00119624	-0.00195476	0.00500702	0.00319862	0.00342989	-0.0008268
	Qian'an	0.000656711	0.000744359	-0.00745593	-0.00995438	-0.00716198	-0.00770637	-0.00422393	-0.00215724	0.00165754	0.00385596	0.00206955	0.00107976	-0.000902248	-0.000942746	-0.00229464	-0.00502263	-0.00152092	-0.00438809	0.00155925	-0.00656815	-0.00557766	0.0016769	0.000391464	0.00159234	-0.00326221	-0.00340706	-0.00379603	0.0010041	-0.0033175	0.00391873	0.00239817	0.00391884	-0.0100379	-0.00641249	-0.00687614	0.00385596
	Qinhuangdao	0.000697048	0.00079008	-0.00791389	-0.0105658	-0.00760189	-0.00817972	-0.00448338	-0.00228975	0.00175935	0.0040928	0.00219667	0.00114609	-0.000957668	-0.00100065	-0.00243558	-0.00533113	-0.00161435	-0.00465762	0.00165503	-0.00697159	-0.00592026	0.0017799	0.000415509	0.00169014	-0.00346259	-0.00361633	-0.00402919	0.00106577	-0.00352127	0.00415943	0.00254548	0.00415955	-0.0106545	-0.00680637	-0.0072985	0.00219667
	Handan	0.00100851	0.00114311	-0.0114501	-0.0152869	-0.0109986	-0.0118347	-0.00648668	-0.00331288	0.00254548	0.00592159	0.0031782	0.00165819	-0.00138558	-0.00144777	-0.00352387	-0.00771324	-0.00233568	-0.00673879	0.00239454	-0.0100867	-0.0085656	0.00257521	0.000601171	0.00244535	-0.00500977	-0.00523222	-0.00582955	0.00154199	-0.00509468	0.00601799	0.00368287	0.00601816	-0.0154152	-0.00984766	-0.0105597	0.00165819
	Wuan	0.000823389	0.000933282	-0.0093483	-0.0124809	-0.00897974	-0.0096623	-0.00529599	-0.00270477	0.00207824	0.00483463	0.00259481	0.00135382	-0.00113125	-0.00118202	-0.00287703	-0.00629741	-0.00190695	-0.00550182	0.001955	-0.0082352	-0.00699331	0.00210251	0.000490821	0.00199648	-0.00409018	-0.0042718	-0.00475949	0.00125894	-0.00415951	0.00491333	0.00300685	0.00491347	-0.0125856	-0.00804003	-0.00862136	-0.00113125
	Xingtai	-4.05826e-05	-4.5999e-05	0.000460752	0.000615149	0.000442587	0.000476229	0.000261025	0.000133311	-0.000102431	-0.000238286	-0.000127891	-6.67259e-05	5.5756e-05	5.82587e-05	0.000141801	0.000310382	9.39882e-05	0.00027117	-9.63568e-05	0.00040589	0.000344681	-0.000103627	-2.41912e-05	-9.84012e-05	0.000201594	0.000210545	0.000234582	-6.205e-05	0.000205011	-0.000242165	-0.000148199	-0.000242172	0.00062031	0.000396271	0.000424923	5.82587e-05
	Nangong	-0.00186515	-0.00211408	0.0211759	0.0282718	0.020341	0.0218872	0.0119965	0.00612688	-0.00470765	-0.0109515	-0.0058778	-0.00306668	0.00256251	0.00267753	0.00651709	0.014265	0.00431964	0.0124628	-0.0044285	0.0186545	0.0158413	-0.00476263	-0.00111181	-0.00452246	0.00926513	0.00967653	0.0107812	-0.00285178	0.00942216	-0.0111297	-0.00681115	-0.0111301	0.028509	0.0182124	0.0195292	0.00651709
	Shahe	-9.47719e-05	-0.000107421	0.00107599	0.00143655	0.00103357	0.00111213	0.000609568	0.000311318	-0.000239205	-0.000556465	-0.000298663	-0.000155824	0.000130206	0.000136051	0.000331146	0.00072483	0.000219489	0.000633259	-0.00022502	0.000947869	0.000804929	-0.000241998	-5.64934e-05	-0.000229795	0.000470779	0.000491683	0.000547816	-0.000144904	0.000478758	-0.000565523	-0.000346088	-0.00056554	0.0014486	0.000925406	0.000992317	0.00072483
	Baoding	0.000658852	0.000746786	-0.00748024	-0.00998684	-0.00718533	-0.00773149	-0.0042377	-0.00216428	0.00166295	0.00386853	0.00207629	0.00108328	-0.00090519	-0.00094582	-0.00230212	-0.005039	-0.00152588	-0.0044024	0.00156434	-0.00658957	-0.00559585	0.00168237	0.000392741	0.00159753	-0.00327285	-0.00341817	-0.0038084	0.00100737	-0.00332832	0.00393151	0.00240599	0.00393162	-0.0100706	-0.0064334	-0.00689856	-0.00152588
	Zhuozhou	-0.000205938	-0.000233424	0.00233811	0.0031216	0.00224593	0.00241664	0.00132458	0.000676491	-0.000519789	-0.00120919	-0.00064899	-0.000338603	0.000282936	0.000295636	0.000719576	0.00157505	0.000476947	0.00137606	-0.000488967	0.00205971	0.0017491	-0.00052586	-0.000122759	-0.000499341	0.001023	0.00106842	0.0011904	-0.000314875	0.00104034	-0.00122888	-0.000752044	-0.00122891	0.00314779	0.0020109	0.00215629	0.00137606
	Dingzhou	-0.00107599	-0.00121959	0.0122161	0.0163097	0.0117345	0.0126265	0.00692068	0.00353453	-0.00271579	-0.00631778	-0.00339084	-0.00176913	0.00147829	0.00154464	0.00375964	0.0082293	0.00249195	0.00718965	-0.00255475	0.0107616	0.00913869	-0.00274751	-0.000641393	-0.00260896	0.00534496	0.00558229	0.00621959	-0.00164516	0.00543555	-0.00642062	-0.00392928	-0.00642081	0.0164466	0.0105065	0.0112662	-0.00255475
	Anguo	-0.00162067	-0.00183698	0.0184002	0.0245661	0.0176748	0.0190183	0.0104241	0.00532379	-0.00409059	-0.00951599	-0.00510736	-0.00266471	0.00222663	0.00232657	0.00566285	0.0123952	0.00375344	0.0108292	-0.00384803	0.0162093	0.0137649	-0.00413836	-0.000966081	-0.00392967	0.0080507	0.00840817	0.00936808	-0.00247798	0.00818714	-0.00967089	-0.00591837	-0.00967117	0.0247722	0.0158252	0.0169694	0.0162093
	Gaobeidian	-0.000757656	-0.000858777	0.008602	0.0114845	0.00826287	0.00889094	0.0048732	0.00248884	-0.00191233	-0.00444867	-0.00238766	-0.00124574	0.00104094	0.00108766	0.00264735	0.00579467	0.00175471	0.0050626	-0.00179893	0.00757776	0.00643502	-0.00193466	-0.000451638	-0.0018371	0.00376366	0.00393077	0.00437953	-0.00115844	0.00382744	-0.00452109	-0.00276681	-0.00452122	0.0115809	0.00739818	0.0079331	0.00643502
	Zhuangjiakou	0.000816673	0.00092567	-0.00927205	-0.0123791	-0.0089065	-0.00958349	-0.0052528	-0.00268271	0.00206129	0.0047952	0.00257365	0.00134277	-0.00112202	-0.00117238	-0.00285357	-0.00624604	-0.00189139	-0.00545695	0.00193906	-0.00816803	-0.00693627	0.00208536	0.000486817	0.0019802	-0.00405682	-0.00423696	-0.00472067	0.00124868	-0.00412558	0.00487325	0.00298232	0.0048734	-0.0124829	-0.00797445	-0.00855104	0.00208536
	Chengde	-8.26329e-05	-9.36616e-05	0.000938168	0.00125255	0.000901181	0.000969681	0.000531491	0.000271443	-0.000208566	-0.00048519	-0.000260408	-0.000135865	0.000113529	0.000118624	0.000288731	0.00063199	0.000191376	0.000552147	-0.000196198	0.000826461	0.000701829	-0.000211002	-4.92574e-05	-0.000200361	0.000410479	0.000428706	0.000477649	-0.000126344	0.000417436	-0.000493088	-0.000301759	-0.000493102	0.00126305	0.000806875	0.000865215	-4.92574e-05
	Cangzhou	0.000190561	0.000215994	-0.00216352	-0.00288851	-0.00207823	-0.0022362	-0.00122568	-0.000625979	0.000480977	0.0011189	0.000600531	0.00031332	-0.00026181	-0.000273562	-0.000665846	-0.00145744	-0.000441335	-0.00127331	0.000452456	-0.00190591	-0.0016185	0.000486594	0.000113593	0.000462056	-0.000946612	-0.000988644	-0.00110151	0.000291364	-0.000962656	0.00113712	0.00069589	0.00113715	-0.00291275	-0.00186075	-0.00199529	0.000462056
	Botou	-0.00159327	-0.00180592	0.0180891	0.0241507	0.0173759	0.0186967	0.0102478	0.00523377	-0.00402143	-0.00935509	-0.00502101	-0.00261965	0.00218898	0.00228723	0.00556711	0.0121856	0.00368997	0.0106461	-0.00378296	0.0159352	0.0135322	-0.00406839	-0.000949746	-0.00386323	0.00791457	0.008266	0.00920969	-0.00243608	0.00804871	-0.00950738	-0.0058183	-0.00950765	0.0243533	0.0155576	0.0166825	0.00791457
	Renqiu	8.37122e-05	9.48849e-05	-0.000950422	-0.0012689	-0.000912951	-0.000982346	-0.000538433	-0.000274988	0.00021129	0.000491527	0.000263809	0.00013764	-0.000115011	-0.000120174	-0.000292502	-0.000640244	-0.000193875	-0.000559359	0.000198761	-0.000837255	-0.000710995	0.000213758	4.99007e-05	0.000202978	-0.00041584	-0.000434305	-0.000483887	0.000127994	-0.000422888	0.000499528	0.0003057	0.000499542	-0.00127955	-0.000817413	-0.000876515	-0.000434305
	Huanghua	-0.000538788	-0.000610697	0.0061171	0.00816692	0.00587593	0.00632257	0.00346546	0.00176988	-0.0013599	-0.00316356	-0.00169793	-0.000885875	0.000740236	0.000773461	0.0018826	0.00412074	0.00124782	0.00360014	-0.00127926	0.00538874	0.0045761	-0.00137579	-0.000321171	-0.00130641	0.00267643	0.00279527	0.00311439	-0.000823796	0.00272179	-0.00321506	-0.00196754	-0.00321515	0.00823544	0.00526103	0.00564142	0.00311439
	Hejian	-0.000974704	-0.00110479	0.0110662	0.0147745	0.01063	0.011438	0.00626925	0.00320183	-0.00246016	-0.0057231	-0.00307167	-0.00160261	0.00133914	0.00139924	0.00340575	0.00745469	0.00225739	0.0065129	-0.00231428	0.00974859	0.00827848	-0.00248889	-0.00058102	-0.00236338	0.00484184	0.00505683	0.00563414	-0.0014903	0.00492391	-0.00581626	-0.00355942	-0.00581643	0.0148985	0.00951756	0.0102057	-0.0014903
	Langfang	0.000633587	0.000718148	-0.00719339	-0.00960387	-0.00690979	-0.00743501	-0.0040752	-0.00208128	0.00159918	0.00372018	0.00199667	0.00104174	-0.000870479	-0.000909551	-0.00221384	-0.00484577	-0.00146737	-0.00423358	0.00150435	-0.00633687	-0.00538126	0.00161785	0.00037768	0.00153627	-0.00314734	-0.00328709	-0.00366236	0.000968741	-0.00320069	0.00378074	0.00231373	0.00378085	-0.00968445	-0.0061867	-0.00663402	-0.00320069
	Bazhou	0.000576739	0.000653713	-0.00654797	-0.00874217	-0.00628981	-0.00676791	-0.00370955	-0.00189454	0.00145569	0.00338639	0.00181752	0.000948273	-0.000792376	-0.000827942	-0.0020152	-0.00441099	-0.00133571	-0.00385372	0.00136937	-0.0057683	-0.00489843	0.00147269	0.000343793	0.00139843	-0.00286495	-0.00299216	-0.00333376	0.000881821	-0.00291351	0.00344152	0.00210613	0.00344162	-0.00881552	-0.0056316	-0.00603879	0.00344152
	Sanhe	0.000825433	0.000935599	-0.00937151	-0.0125119	-0.00900203	-0.00968629	-0.00530914	-0.00271148	0.0020834	0.00484663	0.00260126	0.00135718	-0.00113405	-0.00118496	-0.00288418	-0.00631304	-0.00191168	-0.00551548	0.00195986	-0.00825564	-0.00701067	0.00210773	0.000492039	0.00200144	-0.00410034	-0.0042824	-0.0047713	0.00126207	-0.00416983	0.00492553	0.00301431	0.00492567	-0.0126168	-0.00805999	-0.00864276	0.00301431
	Hengshui	-4.35838e-05	-4.94007e-05	0.000494826	0.00066064	0.000475317	0.000511447	0.000280329	0.000143169	-0.000110006	-0.000255908	-0.000137349	-7.16604e-05	5.98793e-05	6.2567e-05	0.000152288	0.000333336	0.000100939	0.000291223	-0.000103483	0.000435907	0.000370171	-0.00011129	-2.59802e-05	-0.000105678	0.000216502	0.000226116	0.00025193	-6.66387e-05	0.000220172	-0.000260073	-0.000159159	-0.000260081	0.000666183	0.000425576	0.000456347	-0.000260081
	Jizhou	-0.00156156	-0.00176997	0.0177291	0.02367	0.0170301	0.0183246	0.0100439	0.0051296	-0.00394138	-0.00916889	-0.00492107	-0.00256751	0.00214541	0.00224171	0.0054563	0.011943	0.00361653	0.0104342	-0.00370767	0.0156181	0.0132628	-0.00398741	-0.000930842	-0.00378633	0.00775704	0.00810147	0.00902638	-0.00238759	0.00788851	-0.00931814	-0.00570249	-0.00931841	0.0238686	0.0152479	0.0163504	0.0238686
	Shenzhou	-0.0018838	-0.00213522	0.0213876	0.0285545	0.0205444	0.022106	0.0121165	0.00618813	-0.00475472	-0.011061	-0.00593657	-0.00309734	0.00258813	0.0027043	0.00658224	0.0144076	0.00436283	0.0125874	-0.00447277	0.018841	0.0159997	-0.00481024	-0.00112293	-0.00456767	0.00935777	0.00977327	0.010889	-0.00288029	0.00951636	-0.011241	-0.00687925	-0.0112413	0.0287941	0.0183945	0.0197245	0.0183945
																																					0.131947
		-0.728581	-0.520653	-2.00908	-1.85324	-1.22182	-1.06403	-0.0215927	0.103969	0.314827	1.84782	0.911146	0.614235	-0.0817572	-0.0117781	-0.0131786	0.0196797	0.228879	-0.911204	1.14654	-0.763255	-0.244371	1.42233	0.367496	1.10165	-0.387727	0.355807	-0.491308	1.13632	0.109071	1.44288	1.039	1.35856	-2.19589	-0.505835	-0.494913
	(ei-ej)2	Beijing	Tianjin	Shijiazhuang	Xinji	Gaocheng	Jinzhou	Xinle	Luquan	Tangshan	Zunhua	Qian'an	Qinhuangdao	Handan	Wuan	Xingtai	Nangong	Shahe	Baoding	Zhuozhou	Dingzhou	Anguo	Gaobeidian	Zhuangjiakou	Chengde	Cangzhou	Botou	Renqiu	Huanghua	Hejian	Langfang	Bazhou	Sanhe	Hengshui	Jizhou	Shenzhou
-0.728581	Beijing	0	0.0432343	1.63967	1.26486	0.243288	0.112526	0.499833	0.693139	1.0887	6.63786	2.68871	1.80316	0.418381	0.513806	0.511801	0.559894	0.916729	0.0333513	3.51608	0.00120231	0.234459	4.6264	1.20138	3.34975	0.116182	1.1759	0.0562984	3.47785	0.701661	4.71526	3.12435	4.35615	2.15298	0.0496159	0.0546005
-0.520653	Tianjin	0.0432343	0	2.21541	1.77579	0.491641	0.295259	0.249061	0.390152	0.698026	5.60968	2.05005	1.28797	0.192629	0.258953	0.25753	0.291959	0.561797	0.152531	2.77953	0.0588561	0.0763314	3.77516	0.788807	2.63187	0.0176693	0.768181	0.000861089	2.74555	0.396552	3.85548	2.43252	3.53143	2.80641	0.000219567	0.0006625
-2.00908	Shijiazhuang	1.63967	2.21541	0	0.0242857	0.61977	0.893117	3.9501	4.46497	5.40054	14.8757	8.52771	6.88178	3.71457	3.98921	3.98362	4.11586	5.00845	1.20533	9.95793	1.55208	3.11419	11.7745	5.64811	9.67664	2.62878	5.59269	2.30363	9.89352	4.48656	11.9161	9.2908	11.341	0.0348968	2.25974	2.2927
-1.85324	Xinji	1.26486	1.77579	0.0242857	0	0.398686	0.622853	3.35493	3.83067	4.70052	13.6979	7.64183	6.08844	3.13815	3.39098	3.38583	3.50783	4.33522	0.887431	8.99868	1.18807	2.58846	10.7293	4.93167	8.73138	2.14773	4.87989	1.85486	8.93745	3.85066	10.8644	8.36507	10.3156	0.117406	1.8155	1.84505
-1.22182	Gaocheng	0.243288	0.491641	0.61977	0.398686	0	0.0248989	1.44055	1.75773	2.3613	9.42274	4.54956	3.37111	1.29975	1.46421	1.46082	1.54133	2.10454	0.0964844	5.60915	0.210285	0.955414	6.99153	2.52594	5.39854	0.695718	2.48892	0.533653	5.56083	1.77128	7.10067	5.11134	6.65837	0.948796	0.51264	0.528399
-1.06403	Jinzhou	0.112526	0.295259	0.893117	0.622853	0.0248989	0	1.08668	1.36422	1.90125	8.47889	3.90132	2.81657	0.96486	1.10723	1.10429	1.17443	1.67161	0.0233556	4.88662	0.0904654	0.671841	6.18196	2.04927	4.69018	0.457386	2.01594	0.32801	4.84153	1.37617	6.28462	4.42275	5.86893	1.2811	0.311582	0.323894
-0.0215927	Xinle	0.499833	0.249061	3.9501	3.35493	1.44055	1.08668	0	0.0157656	0.113178	3.49472	0.870002	0.404277	0.00361977	9.63256e-05	7.07974e-05	0.00170341	0.0627359	0.791409	1.36453	0.550064	0.0496303	2.0849	0.15139	1.26168	0.134054	0.142431	0.220633	1.34076	0.017073	2.14469	1.12486	1.90482	4.72755	0.23449	0.224033
0.103969	Luquan	0.693139	0.390152	4.46497	3.83067	1.75773	1.36422	0.0157656	0	0.0444613	3.04103	0.651536	0.260372	0.034494	0.0133973	0.0137234	0.00710461	0.0156026	1.03058	1.08696	0.752077	0.121341	1.73806	0.0694466	0.995371	0.241764	0.0634226	0.354354	1.06574	2.60351e-05	1.7927	0.874288	1.57399	5.28933	0.37186	0.35866
0.314827	Tangshan	1.0887	0.698026	5.40054	4.70052	2.3613	1.90125	0.113178	0.0444613	0	2.35008	0.355596	0.0896454	0.157279	0.106671	0.107588	0.087112	0.00738711	1.50315	0.691747	1.16226	0.312703	1.22655	0.00277399	0.619093	0.493582	0.00167936	0.649854	0.674846	0.0423356	1.27251	0.52443	1.08937	6.30368	0.673486	0.65568
1.84782	Zunhua	6.63786	5.60968	14.8757	13.6979	9.42274	8.47889	3.49472	3.04103	2.35008	0	0.877365	1.52174	3.72328	3.45812	3.46333	3.34211	2.62098	7.61224	0.491799	6.81773	4.37728	0.181049	2.19137	0.556773	4.99769	2.22611	5.47154	0.506242	3.02326	0.163976	0.654192	0.239381	16.3516	5.53971	5.48842
0.911146	Qian'an	2.68871	2.05005	8.52771	7.64183	4.54956	3.90132	0.870002	0.651536	0.355596	0.877365	0	0.0881559	0.985857	0.851789	0.854376	0.794712	0.465489	3.32096	0.0554104	2.80362	1.33522	0.261304	0.295556	0.0362923	1.68707	0.308401	1.96688	0.050702	0.643324	0.282746	0.0163473	0.200177	9.65365	2.00783	1.977
0.614235	Qinhuangdao	1.80316	1.28797	6.88178	6.08844	3.37111	2.81657	0.404277	0.260372	0.0896454	1.52174	0.0881559	0	0.484406	0.391893	0.393648	0.353497	0.1485	2.32697	0.283348	1.89748	0.737205	0.653009	0.0608805	0.237574	1.00393	0.0667852	1.22223	0.272569	0.255191	0.68666	0.180427	0.554016	7.89678	1.25456	1.23021
-0.0817572	Handan	0.418381	0.192629	3.71457	3.13815	1.29975	0.96486	0.00361977	0.034494	0.157279	3.72328	0.985857	0.484406	0	0.00489707	0.00470303	0.0102894	0.0964947	0.687983	1.50871	0.46444	0.0264433	2.26226	0.201828	1.40046	0.0936173	0.191462	0.167732	1.48371	0.0364154	2.32453	1.2561	2.07451	4.46954	0.179842	0.170698
-0.0117781	Wuan	0.513806	0.258953	3.98921	3.39098	1.46421	1.10723	9.63256e-05	0.0133973	0.106671	3.45812	0.851789	0.391893	0.00489707	0	1.96123e-06	0.000989596	0.0579157	0.808968	1.3417	0.564718	0.0540995	2.05665	0.143849	1.23973	0.141337	0.135119	0.229949	1.31812	0.0146045	2.11604	1.10414	1.87782	4.77033	0.244092	0.23342
-0.0131786	Xingtai	0.511801	0.25753	3.98362	3.38583	1.46082	1.10429	7.07974e-05	0.0137234	0.107588	3.46333	0.854376	0.393648	0.00470303	1.96123e-06	0	0.00107967	0.0585918	0.80645	1.34495	0.562615	0.05345	2.06067	0.144913	1.24285	0.140286	0.13615	0.228608	1.32134	0.014945	2.12012	1.10708	1.88166	4.76421	0.24271	0.232069
0.0196797	Nangong	0.559894	0.291959	4.11586	3.50783	1.54133	1.17443	0.00170341	0.00710461	0.087112	3.34211	0.794712	0.353497	0.0102894	0.000989596	0.00107967	0	0.0437642	0.866545	1.26981	0.612987	0.0697229	1.96741	0.120976	1.17066	0.16598	0.112982	0.261109	1.24688	0.0079908	2.02551	1.03902	1.79259	4.90873	0.276165	0.264806
0.228879	Shahe	0.916729	0.561797	5.00845	4.33522	2.10454	1.67161	0.0627359	0.0156026	0.00738711	2.62098	0.465489	0.1485	0.0964947	0.0579157	0.0585918	0.0437642	0	1.29979	0.842103	0.98433	0.223966	1.42431	0.0192147	0.761732	0.380202	0.0161108	0.518669	0.823444	0.0143539	1.47381	0.6563	1.27617	5.87948	0.539804	0.523875
-0.911204	Baoding	0.0333513	0.152531	1.20533	0.887431	0.0964844	0.0233556	0.791409	1.03058	1.50315	7.61224	3.32096	2.32697	0.687983	0.808968	0.80645	0.866545	1.29979	0	4.23431	0.0218889	0.444667	5.44536	1.63507	4.05159	0.274029	1.60532	0.176313	4.19234	1.04096	5.54174	3.80331	5.15182	1.65041	0.164325	0.173298
1.14654	Zhuozhou	3.51608	2.77953	9.95793	8.99868	5.60915	4.88662	1.36453	1.08696	0.691747	0.491799	0.0554104	0.283348	1.50871	1.3417	1.34495	1.26981	0.842103	4.23431	0	3.64732	1.93463	0.0760574	0.60691	0.002015	2.35397	0.625259	2.68255	0.000104513	1.07634	0.08782	0.0115644	0.0449515	11.1718	2.73034	2.69437
-0.763255	Dingzhou	0.00120231	0.0588561	1.55208	1.18807	0.210285	0.0904654	0.550064	0.752077	1.16226	6.81773	2.80362	1.89748	0.46444	0.564718	0.562615	0.612987	0.98433	0.0218889	3.64732	0	0.269241	4.77676	1.2786	3.47788	0.141022	1.2523	0.0739552	3.60838	0.760953	4.86705	3.24813	4.50209	2.05243	0.0662654	0.0720074
-0.244371	Anguo	0.234459	0.0763314	3.11419	2.58846	0.955414	0.671841	0.0496303	0.121341	0.312703	4.37728	1.33522	0.737205	0.0264433	0.0540995	0.05345	0.0697229	0.223966	0.444667	1.93463	0.269241	0	2.77788	0.374381	1.81178	0.0205508	0.360214	0.0609779	1.9063	0.124921	2.84683	1.64705	2.56938	3.80841	0.0683632	0.0627714
1.42233	Gaobeidian	4.6264	3.77516	11.7745	10.7293	6.99153	6.18196	2.0849	1.73806	1.22655	0.181049	0.261304	0.653009	2.26226	2.05665	2.06067	1.96741	1.42431	5.44536	0.0760574	4.77676	2.77788	0	1.11267	0.102832	3.27629	1.13746	3.66199	0.0818007	1.72464	0.000422685	0.146936	0.00406629	13.0915	3.7178	3.6758
0.367496	Zhuangjiakou	1.20138	0.788807	5.64811	4.93167	2.52594	2.04927	0.15139	0.0694466	0.00277399	2.19137	0.295556	0.0608805	0.201828	0.143849	0.144913	0.120976	0.0192147	1.63507	0.60691	1.2786	0.374381	1.11267	0	0.538985	0.570361	0.000136625	0.737544	0.591086	0.0667833	1.15646	0.450921	0.982204	6.57092	0.762706	0.74375
1.10165	Chengde	3.34975	2.63187	9.67664	8.73138	5.39854	4.69018	1.26168	0.995371	0.619093	0.556773	0.0362923	0.237574	1.40046	1.23973	1.24285	1.17066	0.761732	4.05159	0.002015	3.47788	1.81178	0.102832	0.538985	0	2.21825	0.556284	2.53752	0.0012017	0.985216	0.11644	0.00392491	0.0660009	10.8738	2.58401	2.54902
-0.387727	Cangzhou	0.116182	0.0176693	2.62878	2.14773	0.695718	0.457386	0.134054	0.241764	0.493582	4.99769	1.68707	1.00393	0.0936173	0.141337	0.140286	0.16598	0.380202	0.274029	2.35397	0.141022	0.0205508	3.27629	0.570361	2.21825	0	0.552842	0.0107292	2.32271	0.246808	3.35114	2.03556	3.04951	3.26944	0.0139495	0.011489
0.355807	Botou	1.1759	0.768181	5.59269	4.87989	2.48892	2.01594	0.142431	0.0634226	0.00167936	2.22611	0.308401	0.0667852	0.191462	0.135119	0.13615	0.112982	0.0161108	1.60532	0.625259	1.2523	0.360214	1.13746	0.000136625	0.556284	0.552842	0	0.717604	0.609196	0.0608787	1.18174	0.466756	1.00551	6.51114	0.742427	0.723725
-0.491308	Renqiu	0.0562984	0.000861089	2.30363	1.85486	0.533653	0.32801	0.220633	0.354354	0.649854	5.47154	1.96688	1.22223	0.167732	0.229949	0.228608	0.261109	0.518669	0.176313	2.68255	0.0739552	0.0609779	3.66199	0.737544	2.53752	0.0107292	0.717604	0	2.64916	0.360455	3.7411	2.34185	3.422	2.90558	0.00021102	1.29977e-05
1.13632	Huanghua	3.47785	2.74555	9.89352	8.93745	5.56083	4.84153	1.34076	1.06574	0.674846	0.506242	0.050702	0.272569	1.48371	1.31812	1.32134	1.24688	0.823444	4.19234	0.000104513	3.60838	1.9063	0.0818007	0.591086	0.0012017	2.32271	0.609196	2.64916	0	1.05523	0.0939837	0.00947015	0.0493909	11.1036	2.69666	2.66091
0.109071	Hejian	0.701661	0.396552	4.48656	3.85066	1.77128	1.37617	0.017073	2.60351e-05	0.0423356	3.02326	0.643324	0.255191	0.0364154	0.0146045	0.014945	0.0079908	0.0143539	1.04096	1.07634	0.760953	0.124921	1.72464	0.0667833	0.985216	0.246808	0.0608787	0.360455	1.05523	0	1.77906	0.864772	1.56122	5.31283	0.378109	0.364797
1.44288	Langfang	4.71526	3.85548	11.9161	10.8644	7.10067	6.28462	2.14469	1.7927	1.27251	0.163976	0.282746	0.68666	2.32453	2.11604	2.12012	2.02551	1.47381	5.54174	0.08782	4.86705	2.84683	0.000422685	1.15646	0.11644	3.35114	1.18174	3.7411	0.0939837	1.77906	0	0.163121	0.00711101	13.2406	3.79751	3.75506
1.039	Bazhou	3.12435	2.43252	9.2908	8.36507	5.11134	4.42275	1.12486	0.874288	0.52443	0.654192	0.0163473	0.180427	1.2561	1.10414	1.10708	1.03902	0.6563	3.80331	0.0115644	3.24813	1.64705	0.146936	0.450921	0.00392491	2.03556	0.466756	2.34185	0.00947015	0.864772	0.163121	0	0.102116	10.4645	2.38652	2.3529
1.35856	Sanhe	4.35615	3.53143	11.341	10.3156	6.65837	5.86893	1.90482	1.57399	1.08937	0.239381	0.200177	0.554016	2.07451	1.87782	1.88166	1.79259	1.27617	5.15182	0.0449515	4.50209	2.56938	0.00406629	0.982204	0.0660009	3.04951	1.00551	3.422	0.0493909	1.56122	0.00711101	0.102116	0	12.6341	3.47596	3.43536
-2.19589	Hengshui	2.15298	2.80641	0.0348968	0.117406	0.948796	1.2811	4.72755	5.28933	6.30368	16.3516	9.65365	7.89678	4.46954	4.77033	4.76421	4.90873	5.87948	1.65041	11.1718	2.05243	3.80841	13.0915	6.57092	10.8738	3.26944	6.51114	2.90558	11.1036	5.31283	13.2406	10.4645	12.6341	0	2.85627	2.89331
-0.505835	Jizhou	0.0496159	0.000219567	2.25974	1.8155	0.51264	0.311582	0.23449	0.37186	0.673486	5.53971	2.00783	1.25456	0.179842	0.244092	0.24271	0.276165	0.539804	0.164325	2.73034	0.0662654	0.0683632	3.7178	0.762706	2.58401	0.0139495	0.742427	0.00021102	2.69666	0.378109	3.79751	2.38652	3.47596	2.85627	0	0.000119275
-0.494913	Shenzhou	0.0546005	0.0006625	2.2927	1.84505	0.528399	0.323894	0.224033	0.35866	0.65568	5.48842	1.977	1.23021	0.170698	0.23342	0.232069	0.264806	0.523875	0.173298	2.69437	0.0720074	0.0627714	3.6758	0.74375	2.54902	0.011489	0.723725	1.29977e-05	2.66091	0.364797	3.75506	2.3529	3.43536	2.89331	0.000119275	0
																																				1.94286
	wij(ei-ej)2	Beijing	Tianjin	Shijiazhuang	Xinji	Gaocheng	Jinzhou	Xinle	Luquan	Tangshan	Zunhua	Qian'an	Qinhuangdao	Handan	Wuan	Xingtai	Nangong	Shahe	Baoding	Zhuozhou	Dingzhou	Anguo	Gaobeidian	Zhuangjiakou	Chengde	Cangzhou	Botou	Renqiu	Huanghua	Hejian	Langfang	Bazhou	Sanhe	Hengshui	Jizhou	Shenzhou
	Beijing	0	4.00653e-05	0.000758367	0.000610878	0.000113127	5.51677e-05	0.00026736	0.000303864	0.00084407	0.00583807	0.00163242	0.000767144	0.000117478	0.00015218	0.00017395	0.000214086	0.000298178	2.65184e-05	0.00588482	7.04265e-07	0.000145859	0.00540638	0.00085552	0.00223108	5.89613e-05	0.000581407	3.80496e-05	0.00195945	0.000408074	0.00831562	0.00320846	0.008748	0.00095884	2.03007e-05	2.66804e-05
	Tianjin	4.00653e-05	0	0.00101614	0.000850199	0.000226699	0.000143481	0.000131705	0.000167993	0.0007759	0.00508004	0.00137644	0.000591177	5.3815e-05	7.6288e-05	8.69932e-05	0.000119159	0.000181661	0.000119558	0.00293857	3.41136e-05	4.69571e-05	0.00456355	0.000321463	0.00141741	1.51534e-05	0.000503843	6.98302e-07	0.00282912	0.000295121	0.00728812	0.00519216	0.00406588	0.0013582	9.715e-08	3.35027e-07
	Shijiazhuang	0.000758367	0.00101614	0	4.38664e-05	0.002448	0.00219299	0.0126744	0.0232772	0.00184465	0.00484227	0.00242441	0.00163591	0.0025298	0.0031266	0.00467455	0.00414042	0.0050829	0.0013146	0.00626427	0.00303027	0.00417367	0.00766412	0.00221308	0.002694	0.00169571	0.00452937	0.00174692	0.00390501	0.00344466	0.00595984	0.00519717	0.00466129	3.93963e-05	0.00234433	0.00319047
	Xinji	0.000610878	0.000850199	4.38664e-05	0	0.00115115	0.00317196	0.00520681	0.00523289	0.00176414	0.00466156	0.00234827	0.00156002	0.00192878	0.00235165	0.00335935	0.00553035	0.00380252	0.00101459	0.00599066	0.00208832	0.00514324	0.00742633	0.00178027	0.00249441	0.00195971	0.00625268	0.00185408	0.00410029	0.00434024	0.00569463	0.0049319	0.00440565	0.000319227	0.00337338	0.00790291
	Gaocheng	0.000113127	0.000226699	0.002448	0.00115115	0	0.00014522	0.00365103	0.00407275	0.00080973	0.0030788	0.00129768	0.000809356	0.000896998	0.00116525	0.00175998	0.00185156	0.00218498	0.000104491	0.00354529	0.000432158	0.00160828	0.00458524	0.000951902	0.0015078	0.000504719	0.00234156	0.000447935	0.00227706	0.00156237	0.00357201	0.00287778	0.00274971	0.00141632	0.000649985	0.000966384
	Jinzhou	5.51677e-05	0.000143481	0.00219299	0.00317196	0.00014522	0	0.00217317	0.00232934	0.000677739	0.00287455	0.00114913	0.000695282	0.000623988	0.00081341	0.00119106	0.00160336	0.00157795	2.76785e-05	0.00332137	0.000195474	0.00139044	0.00437223	0.000770497	0.00135182	0.000367633	0.00217084	0.000303576	0.00207977	0.00134544	0.00334825	0.00265589	0.00253999	0.002464	0.000470739	0.000791045
	Xinle	0.00026736	0.000131705	0.0126744	0.00520681	0.00365103	0.00217317	0	3.47366e-05	4.28949e-05	0.00125734	0.000269496	0.000103197	2.09345e-06	6.26853e-08	6.37752e-08	1.43259e-06	5.04605e-05	0.00127451	0.00105474	0.00234671	0.000105966	0.00167174	6.57338e-05	0.000382405	9.59522e-05	0.000115209	0.000211966	0.000596249	1.62868e-05	0.00125405	0.000750665	0.00088993	0.00484135	0.000209653	0.00028263
	Luquan	0.000303864	0.000167993	0.0232772	0.00523289	0.00407275	0.00232934	3.47366e-05	0	1.44831e-05	0.000952995	0.000178033	5.98708e-05	2.16492e-05	9.56345e-06	1.40438e-05	6.09936e-06	1.4052e-05	0.000973089	0.000637402	0.00114927	0.00013659	0.00103547	2.68803e-05	0.000268229	0.000140075	4.49658e-05	0.000242562	0.000398298	1.80215e-08	0.000837085	0.00045303	0.000616772	0.00497026	0.000327727	0.000401046
	Tangshan	0.00084407	0.0007759	0.00184465	0.00176414	0.00080973	0.000677739	4.28949e-05	1.44831e-05	0	0.00501381	0.000589409	6.83595e-05	3.80722e-05	2.68596e-05	3.04484e-05	2.93789e-05	2.02201e-06	0.000742944	0.000433597	0.000470028	0.000131775	0.000778913	1.03287e-06	0.000460623	0.000293625	8.23376e-07	0.000371753	0.000469778	2.27775e-05	0.0011001	0.000431291	0.001251	0.00244212	0.000242694	0.00026307
	Zunhua	0.00583807	0.00508004	0.00484227	0.00466156	0.0030788	0.00287455	0.00125734	0.000952995	0.00501381	0	0.00158305	0.00120554	0.000845229	0.000814554	0.000909623	0.0010318	0.000667369	0.00351182	0.000326251	0.00260505	0.00173882	0.000107781	0.00087783	0.000594088	0.00255639	0.00096219	0.00270592	0.000287734	0.00141761	0.000146227	0.000460011	0.000367098	0.00572691	0.00181688	0.00198395
	Qian'an	0.00163242	0.00137644	0.00242441	0.00234827	0.00129768	0.00114913	0.000269496	0.000178033	0.000589409	0.00158305	0	0.000116008	0.000208831	0.000186748	0.000207212	0.000223556	0.000109705	0.00127094	2.78229e-05	0.000915466	0.000450667	0.000123764	9.83082e-05	2.77586e-05	0.000742959	0.000117292	0.000841326	2.50223e-05	0.000262752	0.000182077	9.0531e-06	0.000172246	0.00304437	0.000596718	0.000641432
	Qinhuangdao	0.000767144	0.000591177	0.00163591	0.00156002	0.000809356	0.000695282	0.000103197	5.98708e-05	6.83595e-05	0.00120554	0.000116008	0	9.02165e-05	7.52234e-05	8.24957e-05	8.40974e-05	3.03578e-05	0.000704659	0.000104959	0.000505756	0.000203571	0.000231615	1.64106e-05	0.000132348	0.000343895	2.03744e-05	0.000409267	0.000102166	8.24007e-05	0.000303702	7.23162e-05	0.000296968	0.00206747	0.000312597	0.000329752
	Handan	0.000117478	5.3815e-05	0.0025298	0.00192878	0.000896998	0.000623988	2.09345e-06	2.16492e-05	3.80722e-05	0.000845229	0.000208831	9.02165e-05	0	1.5919e-05	7.2901e-06	8.18159e-06	0.000172274	0.000295655	0.000504095	0.000241608	1.31898e-05	0.00077064	5.05052e-05	0.000280587	3.65725e-05	8.70391e-05	6.52201e-05	0.000406907	1.5003e-05	0.00068396	0.000394144	0.000541328	0.00274588	0.000119846	9.59492e-05
	Wuan	0.00015218	7.6288e-05	0.0031266	0.00235165	0.00116525	0.00081341	6.26853e-08	9.56345e-06	2.68596e-05	0.000814554	0.000186748	7.52234e-05	1.5919e-05	0	4.33239e-09	8.48345e-07	0.000139539	0.000378989	0.000477932	0.000326454	2.97286e-05	0.000747735	3.78176e-05	0.000257947	5.88873e-05	6.62321e-05	9.57685e-05	0.000378048	6.44061e-06	0.000658469	0.000367819	0.000514866	0.00324937	0.000180815	0.000146437
	Xingtai	0.00017395	8.69932e-05	0.00467455	0.00335935	0.00175998	0.00119106	6.37752e-08	1.40438e-05	3.04484e-05	0.000909623	0.000207212	8.24957e-05	7.2901e-06	4.33239e-09	0	1.482e-06	0.000327476	0.000472162	0.000566583	0.000431681	3.85724e-05	0.000889587	4.29091e-05	0.000284271	7.14962e-05	8.49824e-05	0.00011622	0.000433415	8.16848e-06	0.000762768	0.000431144	0.000585616	0.00462501	0.000266137	0.000200073
	Nangong	0.000214086	0.000119159	0.00414042	0.00553035	0.00185156	0.00160336	1.43259e-06	6.09936e-06	2.93789e-05	0.0010318	0.000223556	8.40974e-05	8.18159e-06	8.48345e-07	1.482e-06	0	5.28071e-05	0.000610508	0.000620381	0.000550444	6.60671e-05	0.000988909	3.64947e-05	0.000290063	0.000121403	0.00010929	0.000185732	0.000502703	6.33555e-06	0.00082588	0.000463677	0.000621097	0.0106301	0.00106362	0.000423872
	Shahe	0.000298178	0.000181661	0.0050829	0.00380252	0.00218498	0.00157795	5.04605e-05	1.4052e-05	2.02201e-06	0.000667369	0.000109705	3.03578e-05	0.000172274	0.000139539	0.000327476	5.28071e-05	0	0.000705964	0.000336035	0.000685241	0.000147548	0.000581675	5.47369e-06	0.000169114	0.000182609	9.35581e-06	0.000247685	0.000259878	7.36288e-06	0.000506165	0.000243075	0.000381479	0.00511257	0.000523127	0.000405436
	Baoding	2.65184e-05	0.000119558	0.0013146	0.00101459	0.000104491	2.76785e-05	0.00127451	0.000973089	0.000742944	0.00351182	0.00127094	0.000704659	0.000295655	0.000378989	0.000472162	0.000610508	0.000705964	0	0.00614356	4.57345e-05	0.00108046	0.00861776	0.000858779	0.00150758	0.000274946	0.00172466	0.000364256	0.00255114	0.00165826	0.00506118	0.00430617	0.00337035	0.00152366	0.000128194	0.000203227
	Zhuozhou	0.00588482	0.00293857	0.00626427	0.00599066	0.00354529	0.00332137	0.00105474	0.000637402	0.000433597	0.000326251	2.78229e-05	0.000104959	0.000504095	0.000477932	0.000566583	0.000620381	0.000336035	0.00614356	0	0.00320294	0.00186202	0.000256368	0.000381149	9.93933e-07	0.00155415	0.000430008	0.00294409	6.36615e-08	0.000935132	0.000174253	1.74957e-05	5.17645e-05	0.00666193	0.00145571	0.00182295
	Dingzhou	7.04265e-07	3.41136e-05	0.00303027	0.00208832	0.000432158	0.000195474	0.00234671	0.00114927	0.000470028	0.00260505	0.000915466	0.000505756	0.000241608	0.000326454	0.000431681	0.000550444	0.000685241	4.57345e-05	0.00320294	0	0.00101143	0.00441724	0.000571606	0.00110866	0.000118017	0.0012058	8.77064e-05	0.00173595	0.000899353	0.00315129	0.00243719	0.00227599	0.00227777	6.35307e-05	0.000107114
	Anguo	0.000145859	4.69571e-05	0.00417367	0.00514324	0.00160828	0.00139044	0.000105966	0.00013659	0.000131775	0.00173882	0.000450667	0.000203571	1.31898e-05	2.97286e-05	3.85724e-05	6.60671e-05	0.000147548	0.00108046	0.00186202	0.00101143	0	0.00282981	0.000162276	0.000596518	2.05658e-05	0.000452965	9.41674e-05	0.00100422	0.000192055	0.00197051	0.00133581	0.0013679	0.00538911	7.45816e-05	0.000135268
	Gaobeidian	0.00540638	0.00456355	0.00766412	0.00742633	0.00458524	0.00437223	0.00167174	0.00103547	0.000778913	0.000107781	0.000123764	0.000231615	0.00077064	0.000747735	0.000889587	0.000988909	0.000581675	0.00861776	0.000256368	0.00441724	0.00282981	0	0.00061439	4.54689e-05	0.00224821	0.000814385	0.00428899	5.37083e-05	0.00157695	7.4461e-07	0.000327088	3.73817e-06	0.00808308	0.0020447	0.00258736
	Zhuangjiakou	0.00085552	0.000321463	0.00221308	0.00178027	0.000951902	0.000770497	6.57338e-05	2.68803e-05	1.03287e-06	0.00087783	9.83082e-05	1.64106e-05	5.05052e-05	3.78176e-05	4.29091e-05	3.64947e-05	5.47369e-06	0.000858779	0.000381149	0.000571606	0.000162276	0.00061439	0	0.00024492	0.000197134	4.83218e-08	0.000316867	0.000187669	2.64558e-05	0.000589153	0.00020658	0.000527711	0.00220597	0.000240045	0.000270627
	Chengde	0.00223108	0.00141741	0.002694	0.00249441	0.0015078	0.00135182	0.000382405	0.000268229	0.000460623	0.000594088	2.77586e-05	0.000132348	0.000280587	0.000257947	0.000284271	0.000290063	0.000169114	0.00150758	9.93933e-07	0.00110866	0.000596518	4.54689e-05	0.00024492	0	0.000806118	0.000178848	0.000900196	4.70114e-07	0.000336317	6.75561e-05	1.84171e-06	5.55724e-05	0.00297747	0.000671902	0.00073326
	Cangzhou	5.89613e-05	1.51534e-05	0.00169571	0.00195971	0.000504719	0.000367633	9.59522e-05	0.000140075	0.000293625	0.00255639	0.000742959	0.000343895	3.65725e-05	5.88873e-05	7.14962e-05	0.000121403	0.000182609	0.000274946	0.00155415	0.000118017	2.05658e-05	0.00224821	0.000197134	0.000806118	0	0.00123628	1.74785e-05	0.00194171	0.000559508	0.00235931	0.00149686	0.00172829	0.00323727	1.15885e-05	1.24357e-05
	Botou	0.000581407	0.000503843	0.00452937	0.00625268	0.00234156	0.00217084	0.000115209	4.49658e-05	8.23376e-07	0.00096219	0.000117292	2.03744e-05	8.70391e-05	6.62321e-05	8.49824e-05	0.00010929	9.35581e-06	0.00172466	0.000430008	0.0012058	0.000452965	0.000814385	4.83218e-08	0.000178848	0.00123628	0	0.00111166	0.000391808	0.000148777	0.00066427	0.000283216	0.000473609	0.0100188	0.000879968	0.0011896
	Renqiu	3.80496e-05	6.98302e-07	0.00174692	0.00185408	0.000447935	0.000303576	0.000211966	0.000242562	0.000371753	0.00270592	0.000841326	0.000409267	6.52201e-05	9.57685e-05	0.00011622	0.000185732	0.000247685	0.000364256	0.00294409	8.77064e-05	9.41674e-05	0.00428899	0.000316867	0.000900196	1.74785e-05	0.00111166	0	0.00209701	0.00138051	0.00284087	0.00211901	0.00195487	0.00284319	1.73571e-07	1.52985e-08
	Huanghua	0.00195945	0.00282912	0.00390501	0.00410029	0.00227706	0.00207977	0.000596249	0.000398298	0.000469778	0.000287734	2.50223e-05	0.000102166	0.000406907	0.000378048	0.000433415	0.000502703	0.000259878	0.00255114	6.36615e-08	0.00173595	0.00100422	5.37083e-05	0.000187669	4.70114e-07	0.00194171	0.000391808	0.00209701	0	0.000768068	7.67325e-05	8.13369e-06	3.14813e-05	0.00529635	0.00117744	0.00132539
	Hejian	0.000408074	0.000295121	0.00344466	0.00434024	0.00156237	0.00134544	1.62868e-05	1.80215e-08	2.27775e-05	0.00141761	0.000262752	8.24007e-05	1.5003e-05	6.44061e-06	8.16848e-06	6.33555e-06	7.36288e-06	0.00165826	0.000935132	0.000899353	0.000192055	0.00157695	2.64558e-05	0.000336317	0.000559508	0.000148777	0.00138051	0.000768068	0	0.00114282	0.000642953	0.000803869	0.00605536	0.000352982	0.000495389
	Langfang	0.00831562	0.00728812	0.00595984	0.00569463	0.00357201	0.00334825	0.00125405	0.000837085	0.0011001	0.000146227	0.000182077	0.000303702	0.00068396	0.000658469	0.000762768	0.00082588	0.000506165	0.00506118	0.000174253	0.00315129	0.00197051	7.4461e-07	0.000589153	6.75561e-05	0.00235931	0.00066427	0.00284087	7.67325e-05	0.00114282	0	0.000381695	1.29526e-05	0.00635749	0.0016646	0.0019934
	Bazhou	0.00320846	0.00519216	0.00519717	0.0049319	0.00287778	0.00265589	0.000750665	0.00045303	0.000431291	0.000460011	9.0531e-06	7.23162e-05	0.000394144	0.000367819	0.000431144	0.000463677	0.000243075	0.00430617	1.74957e-05	0.00243719	0.00133581	0.000327088	0.00020658	1.84171e-06	0.00149686	0.000283216	0.00211901	8.13369e-06	0.000642953	0.000381695	0	0.000106757	0.00559312	0.00115313	0.00140721
	Sanhe	0.008748	0.00406588	0.00466129	0.00440565	0.00274971	0.00253999	0.00088993	0.000616772	0.001251	0.000367098	0.000172246	0.000296968	0.000541328	0.000514866	0.000585616	0.000621097	0.000381479	0.00337035	5.17645e-05	0.00227599	0.0013679	3.73817e-06	0.000527711	5.55724e-05	0.00172829	0.000473609	0.00195487	3.14813e-05	0.000803869	1.29526e-05	0.000106757	0	0.00502088	0.0012803	0.00148244
	Hengshui	0.00095884	0.0013582	3.93963e-05	0.000319227	0.00141632	0.002464	0.00484135	0.00497026	0.00244212	0.00572691	0.00304437	0.00206747	0.00274588	0.00324937	0.00462501	0.0106301	0.00511257	0.00152366	0.00666193	0.00227777	0.00538911	0.00808308	0.00220597	0.00297747	0.00323727	0.0100188	0.00284319	0.00529635	0.00605536	0.00635749	0.00559312	0.00502088	0	0.0105128	0.0113035
	Jizhou	2.03007e-05	9.715e-08	0.00234433	0.00337338	0.000649985	0.000470739	0.000209653	0.000327727	0.000242694	0.00181688	0.000596718	0.000312597	0.000119846	0.000180815	0.000266137	0.00106362	0.000523127	0.000128194	0.00145571	6.35307e-05	7.45816e-05	0.0020447	0.000240045	0.000671902	1.15885e-05	0.000879968	1.73571e-07	0.00117744	0.000352982	0.0016646	0.00115313	0.0012803	0.0105128	0	2.45411e-07
	Shenzhou	2.66804e-05	3.35027e-07	0.00319047	0.00790291	0.000966384	0.000791045	0.00028263	0.000401046	0.00026307	0.00198395	0.000641432	0.000329752	9.59492e-05	0.000146437	0.000200073	0.000423872	0.000405436	0.000203227	0.00182295	0.000107114	0.000135268	0.00258736	0.000270627	0.00073326	1.24357e-05	0.0011896	1.52985e-08	0.00132539	0.000495389	0.0019934	0.00140721	0.00148244	0.0113035	2.45411e-07	0
																																			DW	0.835728
	WTzzTW	Beijing	Tianjin	Shijiazhuang	Xinji	Gaocheng	Jinzhou	Xinle	Luquan	Tangshan	Zunhua	Qian'an	Qinhuangdao	Handan	Wuan	Xingtai	Nangong	Shahe	Baoding	Zhuozhou	Dingzhou	Anguo	Gaobeidian	Zhuangjiakou	Chengde	Cangzhou	Botou	Renqiu	Huanghua	Hejian	Langfang	Bazhou	Sanhe	Hengshui	Jizhou	Shenzhou
	Beijing	1.50158e-06	1.70199e-06	-1.70481e-05	-2.27608e-05	-1.6376e-05	-1.76207e-05	-9.65808e-06	-4.93257e-06	3.78999e-06	8.81671e-06	4.73205e-06	2.46889e-06	-2.063e-06	-2.1556e-06	-5.24672e-06	-1.14843e-05	-3.47762e-06	-1.00334e-05	3.56525e-06	-1.50182e-05	-1.27534e-05	3.83426e-06	8.95089e-07	3.6409e-06	-7.45909e-06	-7.7903e-06	-8.67967e-06	2.29588e-06	-7.58551e-06	8.96023e-06	5.48346e-06	8.96049e-06	-2.29518e-05	-1.46623e-05	-1.57224e-05
	Tianjin	1.70199e-06	1.92914e-06	-1.93234e-05	-2.57986e-05	-1.85616e-05	-1.99725e-05	-1.09471e-05	-5.5909e-06	4.29583e-06	9.99343e-06	5.36361e-06	2.79841e-06	-2.33834e-06	-2.4433e-06	-5.94697e-06	-1.30171e-05	-3.94176e-06	-1.13726e-05	4.04109e-06	-1.70226e-05	-1.44555e-05	4.346e-06	1.01455e-06	4.12683e-06	-8.45462e-06	-8.83003e-06	-9.8381e-06	2.6023e-06	-8.59791e-06	1.01561e-05	6.21531e-06	1.01564e-05	-2.60151e-05	-1.66192e-05	-1.78208e-05
	Shijiazhuang	-1.70481e-05	-1.93234e-05	0.000193554	0.000258414	0.000185924	0.000200056	0.000109652	5.60017e-05	-4.30295e-05	-0.0001001	-5.37251e-05	-2.80304e-05	2.34222e-05	2.44735e-05	5.95683e-05	0.000130386	3.94829e-05	0.000113914	-4.04779e-05	0.000170508	0.000144795	-4.3532e-05	-1.01623e-05	-4.13367e-05	8.46864e-05	8.84467e-05	9.85441e-05	-2.60662e-05	8.61217e-05	-0.000101729	-6.22562e-05	-0.000101732	0.000260582	0.000166467	0.000178503
	Xinji	-2.27608e-05	-2.57986e-05	0.000258414	0.000345008	0.000248226	0.000267094	0.000146397	7.47677e-05	-5.74485e-05	-0.000133643	-7.17282e-05	-3.74234e-05	3.12709e-05	3.26745e-05	7.95295e-05	0.000174079	5.27135e-05	0.000152086	-5.40419e-05	0.000227645	0.000193315	-5.81194e-05	-1.35677e-05	-5.51885e-05	0.000113065	0.000118085	0.000131566	-3.48009e-05	0.000114981	-0.000135819	-8.3118e-05	-0.000135823	0.000347902	0.00022225	0.000238319
	Gaocheng	-1.6376e-05	-1.85616e-05	0.000185924	0.000248226	0.000178593	0.000192169	0.000105329	5.37938e-05	-4.1333e-05	-9.61535e-05	-5.16069e-05	-2.69253e-05	2.24988e-05	2.35086e-05	5.72198e-05	0.000125246	3.79263e-05	0.000109423	-3.88821e-05	0.000163786	0.000139086	-4.18157e-05	-9.76169e-06	-3.9707e-05	8.13476e-05	8.49596e-05	9.4659e-05	-2.50385e-05	8.27263e-05	-9.77187e-05	-5.98017e-05	-9.77216e-05	0.000250309	0.000159904	0.000171466
	Jinzhou	-1.76207e-05	-1.99725e-05	0.000200056	0.000267094	0.000192169	0.000206776	0.000113336	5.78827e-05	-4.44748e-05	-0.000103462	-5.55297e-05	-2.8972e-05	2.42089e-05	2.52956e-05	6.15692e-05	0.000134766	4.08091e-05	0.00011774	-4.18375e-05	0.000176235	0.000149659	-4.49942e-05	-1.05037e-05	-4.27252e-05	8.7531e-05	9.14176e-05	0.000101854	-2.69417e-05	8.90145e-05	-0.000105146	-6.43473e-05	-0.00010515	0.000269335	0.000172059	0.000184499
	Xinle	-9.65808e-06	-1.09471e-05	0.000109652	0.000146397	0.000105329	0.000113336	6.21203e-05	3.1726e-05	-2.4377e-05	-5.67086e-05	-3.04363e-05	-1.58798e-05	1.32691e-05	1.38647e-05	3.37466e-05	7.38665e-05	2.23679e-05	6.45346e-05	-2.29315e-05	9.65961e-05	8.20292e-05	-2.46617e-05	-5.75716e-06	-2.34181e-05	4.79765e-05	5.01068e-05	5.58272e-05	-1.4767e-05	4.87896e-05	-5.76317e-05	-3.52693e-05	-5.76334e-05	0.000147625	9.43069e-05	0.000101126
	Luquan	-4.93257e-06	-5.5909e-06	5.60017e-05	7.47677e-05	5.37938e-05	5.78827e-05	3.1726e-05	1.62031e-05	-1.24498e-05	-2.89622e-05	-1.55444e-05	-8.11013e-06	6.77681e-06	7.08099e-06	1.72351e-05	3.77251e-05	1.14237e-05	3.29591e-05	-1.17116e-05	4.93336e-05	4.18939e-05	-1.25952e-05	-2.9403e-06	-1.19601e-05	2.45026e-05	2.55905e-05	2.85121e-05	-7.5418e-06	2.49178e-05	-2.94337e-05	-1.80128e-05	-2.94345e-05	7.5395e-05	4.81644e-05	5.16469e-05
	Tangshan	3.78999e-06	4.29583e-06	-4.30295e-05	-5.74485e-05	-4.1333e-05	-4.44748e-05	-2.4377e-05	-1.24498e-05	9.56597e-06	2.22534e-05	1.19437e-05	6.2315e-06	-5.20704e-06	-5.44076e-06	-1.32428e-05	-2.89865e-05	-8.77753e-06	-2.53245e-05	8.99872e-06	-3.7906e-05	-3.21897e-05	9.67768e-06	2.25921e-06	9.18965e-06	-1.88268e-05	-1.96628e-05	-2.19075e-05	5.79482e-06	-1.91459e-05	2.26157e-05	1.38403e-05	2.26163e-05	-5.79305e-05	-3.70076e-05	-3.96834e-05
	Zunhua	8.81671e-06	9.99343e-06	-0.0001001	-0.000133643	-9.61535e-05	-0.000103462	-5.67086e-05	-2.89622e-05	2.22534e-05	5.17684e-05	2.77848e-05	1.44964e-05	-1.21132e-05	-1.26569e-05	-3.08068e-05	-6.74316e-05	-2.04193e-05	-5.89126e-05	2.09338e-05	-8.81811e-05	-7.48832e-05	2.25133e-05	5.25563e-06	2.1378e-05	-4.3797e-05	-4.57417e-05	-5.09638e-05	1.34806e-05	-4.45393e-05	5.26111e-05	3.21968e-05	5.26126e-05	-0.000134764	-8.60913e-05	-9.2316e-05
	Qian'an	4.73205e-06	5.36361e-06	-5.37251e-05	-7.17282e-05	-5.16069e-05	-5.55297e-05	-3.04363e-05	-1.55444e-05	1.19437e-05	2.77848e-05	1.49125e-05	7.78043e-06	-6.50132e-06	-6.79313e-06	-1.65344e-05	-3.61915e-05	-1.09593e-05	-3.16192e-05	1.12355e-05	-4.7328e-05	-4.01908e-05	1.20832e-05	2.82077e-06	1.14739e-05	-2.35065e-05	-2.45502e-05	-2.7353e-05	7.23521e-06	-2.39049e-05	2.82371e-05	1.72805e-05	2.82379e-05	-7.233e-05	-4.62064e-05	-4.95473e-05
	Qinhuangdao	2.46889e-06	2.79841e-06	-2.80304e-05	-3.74234e-05	-2.69253e-05	-2.8972e-05	-1.58798e-05	-8.11013e-06	6.2315e-06	1.44964e-05	7.78043e-06	4.05935e-06	-3.39199e-06	-3.54424e-06	-8.62665e-06	-1.88825e-05	-5.7179e-06	-1.6497e-05	5.86199e-06	-2.46929e-05	-2.09691e-05	6.30428e-06	1.4717e-06	5.98636e-06	-1.22642e-05	-1.28088e-05	-1.42711e-05	3.77489e-06	-1.24721e-05	1.47324e-05	9.0159e-06	1.47328e-05	-3.77374e-05	-2.41077e-05	-2.58508e-05
	Handan	-2.063e-06	-2.33834e-06	2.34222e-05	3.12709e-05	2.24988e-05	2.42089e-05	1.32691e-05	6.77681e-06	-5.20704e-06	-1.21132e-05	-6.50132e-06	-3.39199e-06	2.83434e-06	2.96156e-06	7.20842e-06	1.57782e-05	4.77787e-06	1.37848e-05	-4.89827e-06	2.06333e-05	1.75218e-05	-5.26785e-06	-1.22975e-06	-5.0022e-06	1.0248e-05	1.0703e-05	1.19249e-05	-3.15429e-06	1.04217e-05	-1.23104e-05	-7.53367e-06	-1.23107e-05	3.15333e-05	2.01443e-05	2.16009e-05
	Wuan	-2.1556e-06	-2.4433e-06	2.44735e-05	3.26745e-05	2.35086e-05	2.52956e-05	1.38647e-05	7.08099e-06	-5.44076e-06	-1.26569e-05	-6.79313e-06	-3.54424e-06	2.96156e-06	3.09449e-06	7.53197e-06	1.64864e-05	4.99232e-06	1.44036e-05	-5.11813e-06	2.15595e-05	1.83082e-05	-5.5043e-06	-1.28495e-06	-5.22672e-06	1.0708e-05	1.11834e-05	1.24602e-05	-3.29587e-06	1.08894e-05	-1.28629e-05	-7.87183e-06	-1.28633e-05	3.29487e-05	2.10485e-05	2.25704e-05
	Xingtai	-5.24672e-06	-5.94697e-06	5.95683e-05	7.95295e-05	5.72198e-05	6.15692e-05	3.37466e-05	1.72351e-05	-1.32428e-05	-3.08068e-05	-1.65344e-05	-8.62665e-06	7.20842e-06	7.53197e-06	1.83328e-05	4.01277e-05	1.21513e-05	3.50582e-05	-1.24575e-05	5.24755e-05	4.45621e-05	-1.33974e-05	-3.12756e-06	-1.27218e-05	2.60631e-05	2.72204e-05	3.0328e-05	-8.02213e-06	2.65048e-05	-3.13083e-05	-1.916e-05	-3.13092e-05	8.01968e-05	5.12319e-05	5.49362e-05
	Nangong	-1.14843e-05	-1.30171e-05	0.000130386	0.000174079	0.000125246	0.000134766	7.38665e-05	3.77251e-05	-2.89865e-05	-6.74316e-05	-3.61915e-05	-1.88825e-05	1.57782e-05	1.64864e-05	4.01277e-05	8.78338e-05	2.65974e-05	7.67373e-05	-2.72676e-05	0.000114861	9.754e-05	-2.9325e-05	-6.84578e-06	-2.78462e-05	5.70483e-05	5.95814e-05	6.63835e-05	-1.75593e-05	5.80152e-05	-6.85293e-05	-4.19384e-05	-6.85312e-05	0.000175539	0.000112139	0.000120247
	Shahe	-3.47762e-06	-3.94176e-06	3.94829e-05	5.27135e-05	3.79263e-05	4.08091e-05	2.23679e-05	1.14237e-05	-8.77753e-06	-2.04193e-05	-1.09593e-05	-5.7179e-06	4.77787e-06	4.99232e-06	1.21513e-05	2.65974e-05	8.05407e-06	2.32372e-05	-8.25704e-06	3.47817e-05	2.95365e-05	-8.88004e-06	-2.073e-06	-8.43223e-06	1.72751e-05	1.80421e-05	2.01019e-05	-5.31721e-06	1.75679e-05	-2.07517e-05	-1.26996e-05	-2.07523e-05	5.31558e-05	3.39574e-05	3.64127e-05
	Baoding	-1.00334e-05	-1.13726e-05	0.000113914	0.000152086	0.000109423	0.00011774	6.45346e-05	3.29591e-05	-2.53245e-05	-5.89126e-05	-3.16192e-05	-1.6497e-05	1.37848e-05	1.44036e-05	3.50582e-05	7.67373e-05	2.32372e-05	6.70427e-05	-2.38228e-05	0.00010035	8.52173e-05	-2.56202e-05	-5.98092e-06	-2.43282e-05	4.98411e-05	5.20542e-05	5.79969e-05	-1.53409e-05	5.06858e-05	-5.98716e-05	-3.66401e-05	-5.98733e-05	0.000153362	9.79721e-05	0.000105056
	Zhuozhou	3.56525e-06	4.04109e-06	-4.04779e-05	-5.40419e-05	-3.88821e-05	-4.18375e-05	-2.29315e-05	-1.17116e-05	8.99872e-06	2.09338e-05	1.12355e-05	5.86199e-06	-4.89827e-06	-5.11813e-06	-1.24575e-05	-2.72676e-05	-8.25704e-06	-2.38228e-05	8.46512e-06	-3.56582e-05	-3.02809e-05	9.10382e-06	2.12524e-06	8.64472e-06	-1.77104e-05	-1.84968e-05	-2.06085e-05	5.4512e-06	-1.80106e-05	2.12746e-05	1.30196e-05	2.12752e-05	-5.44954e-05	-3.48132e-05	-3.73303e-05
	Dingzhou	-1.50182e-05	-1.70226e-05	0.000170508	0.000227645	0.000163786	0.000176235	9.65961e-05	4.93336e-05	-3.7906e-05	-8.81811e-05	-4.7328e-05	-2.46929e-05	2.06333e-05	2.15595e-05	5.24755e-05	0.000114861	3.47817e-05	0.00010035	-3.56582e-05	0.000150206	0.000127554	-3.83486e-05	-8.95231e-06	-3.64148e-05	7.46028e-05	7.79153e-05	8.68105e-05	-2.29625e-05	7.58672e-05	-8.96165e-05	-5.48433e-05	-8.96191e-05	0.000229555	0.000146646	0.000157249
	Anguo	-1.27534e-05	-1.44555e-05	0.000144795	0.000193315	0.000139086	0.000149659	8.20292e-05	4.18939e-05	-3.21897e-05	-7.48832e-05	-4.01908e-05	-2.09691e-05	1.75218e-05	1.83082e-05	4.45621e-05	9.754e-05	2.95365e-05	8.52173e-05	-3.02809e-05	0.000127554	0.000108319	-3.25656e-05	-7.60228e-06	-3.09233e-05	6.33525e-05	6.61655e-05	7.37193e-05	-1.94997e-05	6.44262e-05	-7.61022e-05	-4.65728e-05	-7.61044e-05	0.000194937	0.000124531	0.000133535
	Gaobeidian	3.83426e-06	4.346e-06	-4.3532e-05	-5.81194e-05	-4.18157e-05	-4.49942e-05	-2.46617e-05	-1.25952e-05	9.67768e-06	2.25133e-05	1.20832e-05	6.30428e-06	-5.26785e-06	-5.5043e-06	-1.33974e-05	-2.9325e-05	-8.88004e-06	-2.56202e-05	9.10382e-06	-3.83486e-05	-3.25656e-05	9.79071e-06	2.28559e-06	9.29697e-06	-1.90467e-05	-1.98924e-05	-2.21634e-05	5.8625e-06	-1.93695e-05	2.28798e-05	1.40019e-05	2.28805e-05	-5.86071e-05	-3.74398e-05	-4.01469e-05
	Zhuangjiakou	8.95089e-07	1.01455e-06	-1.01623e-05	-1.35677e-05	-9.76169e-06	-1.05037e-05	-5.75716e-06	-2.9403e-06	2.25921e-06	5.25563e-06	2.82077e-06	1.4717e-06	-1.22975e-06	-1.28495e-06	-3.12756e-06	-6.84578e-06	-2.073e-06	-5.98092e-06	2.12524e-06	-8.95231e-06	-7.60228e-06	2.28559e-06	5.33561e-07	2.17033e-06	-4.44635e-06	-4.64378e-06	-5.17394e-06	1.36857e-06	-4.52171e-06	5.34118e-06	3.26868e-06	5.34133e-06	-1.36815e-05	-8.74015e-06	-9.3721e-06
	Chengde	3.6409e-06	4.12683e-06	-4.13367e-05	-5.51885e-05	-3.9707e-05	-4.27252e-05	-2.34181e-05	-1.19601e-05	9.18965e-06	2.1378e-05	1.14739e-05	5.98636e-06	-5.0022e-06	-5.22672e-06	-1.27218e-05	-2.78462e-05	-8.43223e-06	-2.43282e-05	8.64472e-06	-3.64148e-05	-3.09233e-05	9.29697e-06	2.17033e-06	8.82814e-06	-1.80862e-05	-1.88892e-05	-2.10457e-05	5.56686e-06	-1.83927e-05	2.1726e-05	1.32958e-05	2.17266e-05	-5.56516e-05	-3.55518e-05	-3.81223e-05
	Cangzhou	-7.45909e-06	-8.45462e-06	8.46864e-05	0.000113065	8.13476e-05	8.7531e-05	4.79765e-05	2.45026e-05	-1.88268e-05	-4.3797e-05	-2.35065e-05	-1.22642e-05	1.0248e-05	1.0708e-05	2.60631e-05	5.70483e-05	1.72751e-05	4.98411e-05	-1.77104e-05	7.46028e-05	6.33525e-05	-1.90467e-05	-4.44635e-06	-1.80862e-05	3.70531e-05	3.86983e-05	4.31163e-05	-1.14048e-05	3.7681e-05	-4.45099e-05	-2.72391e-05	-4.45112e-05	0.000114013	7.28348e-05	7.8101e-05
	Botou	-7.7903e-06	-8.83003e-06	8.84467e-05	0.000118085	8.49596e-05	9.14176e-05	5.01068e-05	2.55905e-05	-1.96628e-05	-4.57417e-05	-2.45502e-05	-1.28088e-05	1.0703e-05	1.11834e-05	2.72204e-05	5.95814e-05	1.80421e-05	5.20542e-05	-1.84968e-05	7.79153e-05	6.61655e-05	-1.98924e-05	-4.64378e-06	-1.88892e-05	3.86983e-05	4.04166e-05	4.50307e-05	-1.19112e-05	3.93542e-05	-4.64863e-05	-2.84486e-05	-4.64876e-05	0.000119076	7.60688e-05	8.15689e-05
	Renqiu	-8.67967e-06	-9.8381e-06	9.85441e-05	0.000131566	9.4659e-05	0.000101854	5.58272e-05	2.85121e-05	-2.19075e-05	-5.09638e-05	-2.7353e-05	-1.42711e-05	1.19249e-05	1.24602e-05	3.0328e-05	6.63835e-05	2.01019e-05	5.79969e-05	-2.06085e-05	8.68105e-05	7.37193e-05	-2.21634e-05	-5.17394e-06	-2.10457e-05	4.31163e-05	4.50307e-05	5.01717e-05	-1.3271e-05	4.3847e-05	-5.17934e-05	-3.16964e-05	-5.17949e-05	0.00013267	8.47532e-05	9.08812e-05
	Huanghua	2.29588e-06	2.6023e-06	-2.60662e-05	-3.48009e-05	-2.50385e-05	-2.69417e-05	-1.4767e-05	-7.5418e-06	5.79482e-06	1.34806e-05	7.23521e-06	3.77489e-06	-3.15429e-06	-3.29587e-06	-8.02213e-06	-1.75593e-05	-5.31721e-06	-1.53409e-05	5.4512e-06	-2.29625e-05	-1.94997e-05	5.8625e-06	1.36857e-06	5.56686e-06	-1.14048e-05	-1.19112e-05	-1.3271e-05	3.51036e-06	-1.15981e-05	1.37e-05	8.3841e-06	1.37004e-05	-3.50929e-05	-2.24183e-05	-2.40392e-05
	Hejian	-7.58551e-06	-8.59791e-06	8.61217e-05	0.000114981	8.27263e-05	8.90145e-05	4.87896e-05	2.49178e-05	-1.91459e-05	-4.45393e-05	-2.39049e-05	-1.24721e-05	1.04217e-05	1.08894e-05	2.65048e-05	5.80152e-05	1.75679e-05	5.06858e-05	-1.80106e-05	7.58672e-05	6.44262e-05	-1.93695e-05	-4.52171e-06	-1.83927e-05	3.7681e-05	3.93542e-05	4.3847e-05	-1.15981e-05	3.83197e-05	-4.52643e-05	-2.77008e-05	-4.52656e-05	0.000115946	7.40692e-05	7.94247e-05
	Langfang	8.96023e-06	1.01561e-05	-0.000101729	-0.000135819	-9.77187e-05	-0.000105146	-5.76317e-05	-2.94337e-05	2.26157e-05	5.26111e-05	2.82371e-05	1.47324e-05	-1.23104e-05	-1.28629e-05	-3.13083e-05	-6.85293e-05	-2.07517e-05	-5.98716e-05	2.12746e-05	-8.96165e-05	-7.61022e-05	2.28798e-05	5.34118e-06	2.1726e-05	-4.45099e-05	-4.64863e-05	-5.17934e-05	1.37e-05	-4.52643e-05	5.34675e-05	3.27209e-05	5.34691e-05	-0.000136958	-8.74927e-05	-9.38188e-05
	Bazhou	5.48346e-06	6.21531e-06	-6.22562e-05	-8.3118e-05	-5.98017e-05	-6.43473e-05	-3.52693e-05	-1.80128e-05	1.38403e-05	3.21968e-05	1.72805e-05	9.0159e-06	-7.53367e-06	-7.87183e-06	-1.916e-05	-4.19384e-05	-1.26996e-05	-3.66401e-05	1.30196e-05	-5.48433e-05	-4.65728e-05	1.40019e-05	3.26868e-06	1.32958e-05	-2.72391e-05	-2.84486e-05	-3.16964e-05	8.3841e-06	-2.77008e-05	3.27209e-05	2.00245e-05	3.27219e-05	-8.38154e-05	-5.35436e-05	-5.7415e-05
	Sanhe	8.96049e-06	1.01564e-05	-0.000101732	-0.000135823	-9.77216e-05	-0.00010515	-5.76334e-05	-2.94345e-05	2.26163e-05	5.26126e-05	2.82379e-05	1.47328e-05	-1.23107e-05	-1.28633e-05	-3.13092e-05	-6.85312e-05	-2.07523e-05	-5.98733e-05	2.12752e-05	-8.96191e-05	-7.61044e-05	2.28805e-05	5.34133e-06	2.17266e-05	-4.45112e-05	-4.64876e-05	-5.17949e-05	1.37004e-05	-4.52656e-05	5.34691e-05	3.27219e-05	5.34706e-05	-0.000136962	-8.74953e-05	-9.38215e-05
	Hengshui	-2.29518e-05	-2.60151e-05	0.000260582	0.000347902	0.000250309	0.000269335	0.000147625	7.5395e-05	-5.79305e-05	-0.000134764	-7.233e-05	-3.77374e-05	3.15333e-05	3.29487e-05	8.01968e-05	0.000175539	5.31558e-05	0.000153362	-5.44954e-05	0.000229555	0.000194937	-5.86071e-05	-1.36815e-05	-5.56516e-05	0.000114013	0.000119076	0.00013267	-3.50929e-05	0.000115946	-0.000136958	-8.38154e-05	-0.000136962	0.000350821	0.000224114	0.000240319
	Jizhou	-1.46623e-05	-1.66192e-05	0.000166467	0.00022225	0.000159904	0.000172059	9.43069e-05	4.81644e-05	-3.70076e-05	-8.60913e-05	-4.62064e-05	-2.41077e-05	2.01443e-05	2.10485e-05	5.12319e-05	0.000112139	3.39574e-05	9.79721e-05	-3.48132e-05	0.000146646	0.000124531	-3.74398e-05	-8.74015e-06	-3.55518e-05	7.28348e-05	7.60688e-05	8.47532e-05	-2.24183e-05	7.40692e-05	-8.74927e-05	-5.35436e-05	-8.74953e-05	0.000224114	0.000143171	0.000153522
	Shenzhou	-1.57224e-05	-1.78208e-05	0.000178503	0.000238319	0.000171466	0.000184499	0.000101126	5.16469e-05	-3.96834e-05	-9.2316e-05	-4.95473e-05	-2.58508e-05	2.16009e-05	2.25704e-05	5.49362e-05	0.000120247	3.64127e-05	0.000105056	-3.73303e-05	0.000157249	0.000133535	-4.01469e-05	-9.3721e-06	-3.81223e-05	7.8101e-05	8.15689e-05	9.08812e-05	-2.40392e-05	7.94247e-05	-9.38188e-05	-5.7415e-05	-9.38215e-05	0.000240319	0.000153522	0.000164623
	eigenvector	0.112005	0.0854573	-0.00166946	-0.140291	0.250951	-0.0278731	-0.0386271	0.291045	-0.105271	0.114519	-0.0227077	-0.111563	-0.140903	0.289025	0.213022	-0.0664762	0.247143	0.086321	0.26306	-0.177101	0.11612	-0.00957081	0.24661	-0.121757	-0.0768227	0.111261	-0.0131017	-0.416588	0.0513315	0.0389729	0.100989	-0.0914366	-0.301991	0.235265	-0.0244376
		0.297133	0.0298006	-0.143916	-0.181586	-0.0773773	-0.288912	-0.206938	-0.03235	0.0110736	0.179696	0.164898	0.207964	0.120483	0.127786	-0.116209	-0.0155546	-0.422295	0.319687	-0.16185	0.0479344	-0.0827757	-0.0563597	-0.129219	-0.255609	-0.136179	0.0274462	0.0939366	-0.0507965	0.0626573	0.258166	-0.0117069	-0.0482821	-0.24495	-0.103753	-0.0276992
		0.00292079	0.11496	-0.0620386	-0.0459004	0.325779	0.0964111	0.198191	0.119675	0.217529	-0.0302735	0.292726	0.111917	-0.239356	-0.126144	-0.135781	0.0923054	-0.0308806	-0.0327049	-0.288924	-0.146621	-0.264372	-0.0549148	0.0360705	0.079436	-0.0634802	-0.0683464	-0.0520074	-0.0612175	-0.0095174	0.0941224	0.520929	0.0151772	0.0701415	0.00809461	0.277451
		0.222726	-0.0303469	-0.136416	-0.313849	0.161184	-0.0791394	-0.0592436	-0.0361167	-0.0932853	0.147156	-0.186296	-0.00364796	-0.0375886	0.10425	-0.223278	0.0808207	0.137218	-0.389485	-0.0498642	0.178524	-0.0502221	0.0253719	-0.0565328	0.234977	0.13632	-0.218668	-0.0350197	0.0277244	0.060616	0.0544954	-0.248854	0.257582	-0.231927	0.0279607	0.370424
		-0.102088	-0.249276	-0.395104	0.078574	0.127541	-0.0778889	-0.164426	0.0542688	-0.00182884	0.177319	-0.00812024	0.121965	-0.113161	-0.0332867	0.0862079	-0.350476	0.0730209	0.00394496	0.0830509	0.225914	0.0984119	0.159916	-0.194831	-0.0785603	-0.160192	0.304239	0.0388148	0.0419463	-0.167017	-0.332562	0.156465	0.043506	0.0687136	-0.132297	0.266513
		-0.157649	0.126465	-0.00240554	0.0891068	0.0913564	-0.0924065	0.0723559	-0.00889442	-0.147198	0.0612667	0.0399503	-0.216768	0.284122	0.30359	-0.162984	0.160117	0.0499919	0.152869	0.365449	-0.220736	-0.135847	-0.0522485	-0.307805	0.0101369	-0.188971	0.0414206	0.05765	0.129438	0.301317	0.0217542	0.0536377	0.0997385	0.241002	-0.0618076	0.286771
		0.00813163	0.152759	0.00244968	-0.165587	-0.252753	-0.132656	0.0597073	0.157462	0.295078	-0.229813	-0.144355	-0.12979	0.159994	0.0517871	0.204182	0.0197958	-0.136213	-0.298219	0.316976	0.0773487	0.00135424	-0.0527266	0.043318	-0.0370999	-0.00885997	0.0154206	0.0589892	0.225067	-0.231438	0.103595	0.318521	-0.127333	-0.238974	-0.230635	0.157182
		0.102199	0.27143	-0.0482568	0.00257349	0.0875648	-0.194925	0.10039	0.0936548	0.170982	0.0540097	-0.0373205	0.117807	0.292839	0.100652	-0.105976	-0.263467	0.365385	0.251181	-0.0746342	0.105407	-0.193561	0.107578	0.20246	-0.0166419	0.155654	-0.195066	0.0690595	0.130193	-0.23544	-0.0400879	-0.15724	-0.313234	0.220185	0.051873	0.0802758
		-0.0407837	-0.217384	0.136763	-0.0121007	0.10375	-0.296028	0.220699	-0.129546	0.393309	0.273857	-0.134684	0.0472555	0.132515	-0.0519286	0.0987814	-0.230095	-0.120175	0.0440028	0.113142	-0.0410757	0.157758	-0.217694	0.0458942	0.348299	0.0296606	0.0635003	0.0430327	-0.216628	-0.000402459	0.223003	0.0292531	0.252735	0.183002	0.0575577	-0.0616807
		0.0604195	-0.454133	0.105698	-0.0296209	-0.079866	-0.0151579	0.084329	0.246184	-0.215087	-0.0816268	-0.14912	0.209711	-0.0563424	0.219303	-0.178775	0.0728778	0.22786	0.143468	-0.0221784	0.0634262	-0.200471	-0.471903	0.0507055	0.0354647	0.0637387	0.138075	0.00115471	0.243179	-0.116873	0.00893127	0.165238	0.0549178	-0.0407473	-0.0612808	-0.143489
		-0.206753	-0.144347	0.149985	0.070175	0.00173826	-0.0546299	-0.0306894	0.403865	0.288848	-0.0305242	-0.00440475	0.123721	0.095276	-0.0561381	-0.108516	0.0446935	-0.0392089	-0.0302153	0.0987238	0.0654891	-0.261756	0.154326	-0.435211	-0.0436112	0.21437	-0.0317281	-0.336979	-0.27123	0.0776785	-0.0907398	-0.138139	-0.103278	-0.169595	0.0578521	-0.0770123
		-0.212618	0.175868	-0.0319999	-0.0507419	-0.16924	-0.0641038	-0.368568	-0.229658	0.144037	-0.0969232	-0.0680106	0.0569343	-0.108297	0.102259	-0.230882	-0.0140947	0.169587	-0.156518	-0.0970752	-0.313719	-0.0990209	-0.257173	-0.201896	0.126083	-0.047987	0.117974	0.319284	-0.279846	-0.256556	-0.0938418	-0.0334979	-0.111049	-0.0313182	0.0661451	-0.0401803
		-0.302903	-0.101457	-0.220462	-0.074689	-0.222145	-0.0135953	0.164503	0.0113559	-0.249847	-0.128441	-0.0145173	0.0078855	-0.12044	0.168428	0.275127	-0.219176	-0.0790606	-0.0596784	-0.0763774	0.146592	-0.340681	0.0059188	0.0186206	0.182183	-0.314019	-0.247614	-0.056833	-0.216469	0.0300086	0.273023	-0.122147	-0.149138	0.103594	-0.00265884	0.0335746
		0.108914	-0.139633	-0.134867	0.047986	-0.00645858	0.413587	-0.0401237	-0.0279954	0.0579885	0.0741914	0.105303	0.0666307	0.342163	0.13648	-0.164416	0.262303	-0.0405728	0.0859582	0.0735841	0.0058126	0.189666	0.0656206	0.096332	0.341124	-0.258567	0.0166774	-0.252651	-0.182634	-0.35394	0.0372838	-0.0313537	-0.164138	-0.034967	-0.130208	0.0350816
		-0.0596886	-0.200466	-0.232152	-0.200173	-0.0274837	-0.102788	0.248884	0.0532798	-0.0945653	0.125637	-0.158624	0.232692	0.166206	-0.222792	0.0647173	0.308946	-0.209105	-0.141834	0.074993	-0.334737	-0.0410239	-0.00999721	0.10531	-0.24313	-0.0362982	-0.0678252	0.122667	-0.00579453	-0.125426	-0.233698	-0.0932364	-0.125737	0.129498	0.334431	0.0853884
		0.170396	0.0652899	0.196917	0.263909	-0.148483	-0.255436	-0.0822473	0.058952	-0.0831643	-0.226665	-0.191896	0.0610199	-0.0290796	0.169432	0.155957	0.107959	-0.119133	0.181131	-0.164086	-0.121087	-0.104817	0.309952	0.0360769	0.14255	-0.106728	0.00226683	-0.104289	-0.0435657	-0.288677	-0.143601	0.067768	0.412083	-0.00671497	0.203955	0.186903
		-0.357135	0.233182	0.13843	-0.0205933	-0.0328338	-0.0689327	0.0629546	0.00971137	-0.181421	0.194771	0.0926351	0.349198	-0.0184368	-0.0284293	0.153958	0.367847	0.156697	0.133691	0.0564014	0.349113	0.229926	-0.0215781	-0.0956655	-0.042653	0.119206	-0.179999	0.203074	-0.160589	-0.15443	0.0632817	0.117439	0.138976	-0.0365091	-0.127082	0.0565969
		-0.196562	-0.130156	-0.161445	-0.0853565	-0.187497	0.228039	-0.0205851	0.0387931	0.0873445	0.0202101	-0.283093	0.0954102	-0.0100813	0.139943	-0.00179238	0.017299	0.0908418	0.152658	-0.193873	-0.252315	0.13217	0.373692	0.021014	-0.0299381	0.352349	0.215239	0.0920764	0.064649	0.144592	0.417825	0.0787152	-0.0132332	0.0183419	-0.0383002	0.16329
		-0.109676	-0.276312	0.268442	0.0741777	0.00964057	0.138847	0.142995	-0.0159609	-0.0220293	0.080564	0.281465	-0.0155471	0.0835029	0.254691	-0.203763	-0.290728	-0.07932	-0.165413	0.022176	-0.0620012	0.0851536	0.270766	-0.0673156	-0.096919	-0.0516702	-0.299424	0.375429	0.119341	-0.157878	0.00286479	0.104288	0.0519406	-0.218267	0.200388	-0.0580232
		-0.256021	0.0978255	0.016373	-0.00771959	0.0813003	0.113341	-0.0756218	0.0256348	-0.213536	0.0967719	-0.0286391	-0.130971	-0.151378	-0.134039	-0.0817368	-0.260221	-0.339638	0.295279	0.175916	-0.219641	-0.00703064	-0.22988	0.0827761	0.0555158	0.314893	-0.162245	-0.187988	0.0921337	-0.299039	-0.0162304	-0.114459	0.0227516	-0.166597	-0.0764307	0.244415
		-0.019964	-0.066164	0.035942	0.163166	-0.199305	-0.19118	-0.245427	0.158313	-0.0441794	-0.159033	0.031611	0.151058	-0.0474844	-0.249118	-0.347927	-0.113017	0.141498	-0.105646	0.149958	-0.0186466	0.338722	-0.0646182	0.14563	-0.185945	-0.212116	-0.193581	-0.212318	-0.0354997	0.0720168	0.312226	0.0531807	-0.00888263	0.16383	0.153373	0.207557
		-0.220433	-0.166537	-0.0035977	-0.348985	-0.0633529	-0.243206	-0.102307	0.0242698	0.213884	-0.0874035	0.458867	-0.00530922	-0.210244	0.0623848	-0.0180311	0.165801	0.106874	0.10488	0.145136	-0.137511	-0.0454203	0.206163	0.301726	0.0843143	-0.0485248	0.0620158	-0.0568714	0.168574	-0.0142497	-0.0872968	-0.264073	0.170209	0.035659	-0.181972	-0.0624011
		-0.186495	0.0538576	0.177816	-0.308612	-0.116382	-0.148533	0.177128	0.0305586	-0.0300466	0.0886139	-0.283549	-0.243687	-0.114261	-0.132265	-0.33079	0.0227817	-0.0419672	0.256072	-0.169701	0.162695	0.17166	0.149742	-0.009093	0.207167	-0.283285	0.0646727	-0.0220874	0.051472	0.10939	-0.213029	0.152375	-0.240774	-0.150105	0.110319	-0.0145672
		0.291012	0.0243984	-0.136225	-0.0509228	0.0484736	0.0177076	0.0331315	0.247624	-0.0661426	-0.32309	0.0674064	0.106658	-0.268501	-0.0259883	-0.074019	0.0253268	-0.210715	0.132424	0.296295	0.0753183	0.162925	0.0910224	-0.198225	0.370245	0.179381	-0.0349028	0.365497	-0.0302657	0.028486	0.0162252	-0.0530336	-0.153659	0.223175	0.0979613	-0.0592543
		-0.010437	-0.0706463	0.0172953	0.206099	0.162184	-0.192859	0.397089	0.0619853	-0.0547315	-0.220616	-0.049838	-0.196586	-0.0793427	0.0649626	-0.242768	0.0681841	-0.0726601	-0.0924303	-0.157175	0.00610198	0.128515	0.0107109	0.0752606	-0.255052	0.0195568	0.183305	0.136871	-0.305381	-0.166607	0.0567087	-0.273092	-0.0336248	0.00118618	-0.408534	0.121394
		-0.111911	0.158088	-0.202475	0.345187	-0.305149	-0.000884899	0.0672474	0.299132	0.143416	0.17649	0.162962	0.0496242	0.00424821	0.244112	-0.0368332	0.0145605	-0.165026	-0.103811	-0.186185	0.0524384	0.145302	-0.229614	0.258516	0.174344	0.0859323	0.0494624	0.079273	0.0517148	0.29899	-0.258072	-0.103724	0.00177871	-0.121757	0.101829	0.126784
		-0.200124	-0.0509011	-0.147705	-0.153118	0.194653	0.0682066	0.020388	-0.062625	0.0541307	-0.552076	0.132733	-0.0322749	0.379768	-0.0951861	0.0829092	-0.068915	0.0475932	0.201123	-0.149323	0.164174	0.141085	-0.193973	-0.0288452	-0.0195465	0.00799787	0.106835	0.0689616	-0.00928673	0.0710194	-0.00614839	-0.0803812	0.175373	-0.223607	0.307653	0.141258
		0.0191958	-0.0215358	-0.27843	0.114466	-0.141308	0.156772	0.125267	-0.201656	0.351705	0.0504736	-0.0996491	-0.243641	-0.308468	0.119894	-0.166473	0.185129	0.01653	0.20942	0.219557	0.293437	-0.127536	-0.0570404	0.000900109	-0.282955	0.00297643	-0.101812	-0.0130348	-0.0209095	-0.147081	0.0779779	-0.0199282	0.172102	0.018691	0.303497	-0.0373646
		-0.0493744	-0.0605579	0.20333	-0.0265013	0.215577	0.279652	-0.197609	0.0489379	0.290144	-0.125408	-0.371101	0.248758	-0.0792082	0.090587	0.0520785	-0.0120381	-0.130409	0.128257	0.0414829	0.00812595	-0.0251281	-0.0545894	0.178832	-0.128097	-0.267029	-0.286291	0.199393	-0.0208157	0.235147	-0.186634	-0.128053	0.033936	0.0419045	-0.252008	0.123451
		-0.0735603	-0.169335	-0.226355	0.112648	0.0648838	-0.249401	-0.102457	-0.339277	-0.100135	-0.179253	-0.0652174	0.0155005	0.117623	0.121588	-0.154408	0.0458712	-0.0686456	0.0128467	0.116525	0.0318999	-0.0375574	0.118101	0.244693	0.0601581	0.315422	-0.257706	-0.0839978	-0.216891	0.205651	-0.217095	0.385939	-0.0920652	-0.0674697	-0.133284	-0.145824
		0.133818	0.0237662	-0.123632	-0.329132	-0.221842	0.0646832	0.117797	0.136303	0.0544065	-0.0533078	0.0370743	-0.127029	0.0168543	0.200862	0.065467	-0.1362	0.0794259	0.0603644	-0.207275	-0.172944	0.329452	-0.129445	-0.266291	-0.158266	0.0704838	-0.342094	-0.193314	-0.132853	-0.0374849	-0.239156	0.102416	0.199847	0.246934	-0.161926	-0.0892413
		-0.0637166	0.349804	0.0572969	-0.226405	-0.0370568	0.170069	0.204625	-0.0973934	-0.0974108	-0.0986568	-0.0394721	0.395827	0.0209772	0.185598	-0.283737	-0.244604	-0.183414	-0.167989	0.187423	0.097657	-0.0577548	0.0825949	0.129123	-0.0971904	0.00396018	0.324032	-0.199874	-0.0640448	0.018971	-0.0647156	0.0190873	0.220295	0.122108	0.0567001	-0.145829
		0.0852855	-0.130906	0.294395	-0.031113	-0.0182073	-0.0652513	0.0971306	-0.384141	0.0738074	-0.0760884	0.126276	0.175801	-0.213258	0.306176	0.181432	0.0413005	-0.0331082	-0.00742693	-0.00651775	0.0420824	0.174798	-0.105705	-0.128324	-0.0578883	0.114639	0.082067	-0.243305	0.0595665	0.0458807	-0.0720367	-0.0652526	-0.414635	0.0452586	0.149162	0.373532
		0.0326894	-0.147127	0.270448	-0.217488	-0.153464	0.125081	-0.285931	0.120783	-0.0765692	0.0848437	0.113937	-0.300176	0.160456	-0.0100649	-0.021971	0.0263834	-0.162582	-0.0446776	-0.0542977	0.283686	-0.176919	-0.0211506	0.208809	-0.0955745	0.197902	0.144284	0.155435	-0.285022	-0.0207793	-0.0592679	0.0996009	0.000983425	0.373633	0.0774512	0.238623
		0.266204	-0.055693	0.0699354	0.0113756	-0.424008	0.145581	0.261682	-0.15975	-0.0160403	-0.000177013	0.118381	0.112004	0.0277176	-0.333632	-0.00771264	-0.146379	0.249265	0.187637	0.193101	-0.108669	-0.183098	0.0191752	0.0109189	0.0354143	0.000853919	0.0198026	0.133534	-0.238204	0.168073	-0.144873	-0.0120709	0.0836544	-0.24799	-0.160114	0.255876
	eigenvalue	-3.01162e-14	0	0	0	0	0	0	0	0	0	0	0	0	0	0	0	0	0	0	0	0	0	0	0	0	0	0	0	0	0	0	0	0	0	0
		0	-2.89635e-14	0	0	0	0	0	0	0	0	0	0	0	0	0	0	0	0	0	0	0	0	0	0	0	0	0	0	0	0	0	0	0	0	0
		0	0	-2.61598e-14	0	0	0	0	0	0	0	0	0	0	0	0	0	0	0	0	0	0	0	0	0	0	0	0	0	0	0	0	0	0	0	0
		0	0	0	-2.38403e-14	0	0	0	0	0	0	0	0	0	0	0	0	0	0	0	0	0	0	0	0	0	0	0	0	0	0	0	0	0	0	0
		0	0	0	0	-2.09965e-14	0	0	0	0	0	0	0	0	0	0	0	0	0	0	0	0	0	0	0	0	0	0	0	0	0	0	0	0	0	0
		0	0	0	0	0	-1.89878e-14	0	0	0	0	0	0	0	0	0	0	0	0	0	0	0	0	0	0	0	0	0	0	0	0	0	0	0	0	0
		0	0	0	0	0	0	-1.76954e-14	0	0	0	0	0	0	0	0	0	0	0	0	0	0	0	0	0	0	0	0	0	0	0	0	0	0	0	0
		0	0	0	0	0	0	0	-1.61926e-14	0	0	0	0	0	0	0	0	0	0	0	0	0	0	0	0	0	0	0	0	0	0	0	0	0	0	0
		0	0	0	0	0	0	0	0	-1.3593e-14	0	0	0	0	0	0	0	0	0	0	0	0	0	0	0	0	0	0	0	0	0	0	0	0	0	0
		0	0	0	0	0	0	0	0	0	-1.19668e-14	0	0	0	0	0	0	0	0	0	0	0	0	0	0	0	0	0	0	0	0	0	0	0	0	0
		0	0	0	0	0	0	0	0	0	0	-9.54772e-15	0	0	0	0	0	0	0	0	0	0	0	0	0	0	0	0	0	0	0	0	0	0	0	0
		0	0	0	0	0	0	0	0	0	0	0	-8.06082e-15	0	0	0	0	0	0	0	0	0	0	0	0	0	0	0	0	0	0	0	0	0	0	0
		0	0	0	0	0	0	0	0	0	0	0	0	-7.84874e-15	0	0	0	0	0	0	0	0	0	0	0	0	0	0	0	0	0	0	0	0	0	0
		0	0	0	0	0	0	0	0	0	0	0	0	0	-6.30172e-15	0	0	0	0	0	0	0	0	0	0	0	0	0	0	0	0	0	0	0	0	0
		0	0	0	0	0	0	0	0	0	0	0	0	0	0	-4.14272e-15	0	0	0	0	0	0	0	0	0	0	0	0	0	0	0	0	0	0	0	0
		0	0	0	0	0	0	0	0	0	0	0	0	0	0	0	-3.33901e-15	0	0	0	0	0	0	0	0	0	0	0	0	0	0	0	0	0	0	0
		0	0	0	0	0	0	0	0	0	0	0	0	0	0	0	0	-1.10386e-15	0	0	0	0	0	0	0	0	0	0	0	0	0	0	0	0	0	0
		0	0	0	0	0	0	0	0	0	0	0	0	0	0	0	0	0	5.14789e-16	0	0	0	0	0	0	0	0	0	0	0	0	0	0	0	0	0
		0	0	0	0	0	0	0	0	0	0	0	0	0	0	0	0	0	0	2.948e-15	0	0	0	0	0	0	0	0	0	0	0	0	0	0	0	0
		0	0	0	0	0	0	0	0	0	0	0	0	0	0	0	0	0	0	0	4.20933e-15	0	0	0	0	0	0	0	0	0	0	0	0	0	0	0
		0	0	0	0	0	0	0	0	0	0	0	0	0	0	0	0	0	0	0	0	4.808e-15	0	0	0	0	0	0	0	0	0	0	0	0	0	0
		0	0	0	0	0	0	0	0	0	0	0	0	0	0	0	0	0	0	0	0	0	7.53895e-15	0	0	0	0	0	0	0	0	0	0	0	0	0
		0	0	0	0	0	0	0	0	0	0	0	0	0	0	0	0	0	0	0	0	0	0	8.85529e-15	0	0	0	0	0	0	0	0	0	0	0	0
		0	0	0	0	0	0	0	0	0	0	0	0	0	0	0	0	0	0	0	0	0	0	0	1.08545e-14	0	0	0	0	0	0	0	0	0	0	0
		0	0	0	0	0	0	0	0	0	0	0	0	0	0	0	0	0	0	0	0	0	0	0	0	1.22281e-14	0	0	0	0	0	0	0	0	0	0
		0	0	0	0	0	0	0	0	0	0	0	0	0	0	0	0	0	0	0	0	0	0	0	0	0	1.30047e-14	0	0	0	0	0	0	0	0	0
		0	0	0	0	0	0	0	0	0	0	0	0	0	0	0	0	0	0	0	0	0	0	0	0	0	0	1.404e-14	0	0	0	0	0	0	0	0
		0	0	0	0	0	0	0	0	0	0	0	0	0	0	0	0	0	0	0	0	0	0	0	0	0	0	0	1.75177e-14	0	0	0	0	0	0	0
		0	0	0	0	0	0	0	0	0	0	0	0	0	0	0	0	0	0	0	0	0	0	0	0	0	0	0	0	1.96489e-14	0	0	0	0	0	0
		0	0	0	0	0	0	0	0	0	0	0	0	0	0	0	0	0	0	0	0	0	0	0	0	0	0	0	0	0	2.08313e-14	0	0	0	0	0
		0	0	0	0	0	0	0	0	0	0	0	0	0	0	0	0	0	0	0	0	0	0	0	0	0	0	0	0	0	0	2.20723e-14	0	0	0	0
		0	0	0	0	0	0	0	0	0	0	0	0	0	0	0	0	0	0	0	0	0	0	0	0	0	0	0	0	0	0	0	2.51482e-14	0	0	0
		0	0	0	0	0	0	0	0	0	0	0	0	0	0	0	0	0	0	0	0	0	0	0	0	0	0	0	0	0	0	0	0	2.89424e-14	0	0
		0	0	0	0	0	0	0	0	0	0	0	0	0	0	0	0	0	0	0	0	0	0	0	0	0	0	0	0	0	0	0	0	0	3.24314e-14	0
		0	0	0	0	0	0	0	0	0	0	0	0	0	0	0	0	0	0	0	0	0	0	0	0	0	0	0	0	0	0	0	0	0	0	0.00251437

## Sheet: Stepfunction2010NTL
Steplength	Distance D	Beijing	Tianjin	Shijiazhuang	Xinji	Gaocheng	Jinzhou	Xinle	Luquan	Tangshan	Zunhua	Qian'an	Qinhuangdao	Handan	Wuan	Xingtai	Nangong	Shahe	Baoding	Zhuozhou	Dingzhou	Anguo	Gaobeidian	Zhuangjiakou	Chengde	Cangzhou	Botou	Renqiu	Huanghua	Hejian	Langfang	Bazhou	Sanhe	Hengshui	Jizhou	Shenzhou		i	City	Nighttime light 2010	z	nWz	zz'Wz		Wz	z	Reisduals	e	n*We
259.99	Beijing	0	156.375	313.318	300.051	311.647	295.58	270.916	330.559	186.912	164.766	238.682	340.616	516.087	489.271	426.368	378.987	445.526	182.253	86.5831	247.393	232.939	124.006	203.498	217.573	285.548	293.087	214.414	257.207	249.17	82.1711	141.114	72.1609	325.388	354.176	296.56		1	Beijing	6.03707	2.83948	-0.368064	-0.618859		-0.0105161	2.83948	-0.168699	-0.739218	-0.561486
	Tianjin	156.375	0	315.944	302.676	314.273	298.206	274.038	336.551	130.369	160.022	215.832	315.716	518.713	491.896	428.993	355.061	448.152	184.878	137.07	250.018	235.564	119.878	355.588	269.077	168.973	220.941	178.695	140.633	194.719	76.6603	67.8917	125.865	299.43	327.515	286.559		2	Tianjin	5.57973	2.49948	-0.255044	-0.544755		-0.00728698	2.49948	-0.120554	-0.528254	-0.462774
	Shijiazhuang	313.318	315.944	0	80.2281	36.6883	59.0175	45.1636	27.7969	424.26	445.18	509.723	609.606	212.78	184.894	123.494	144.053	142.791	132.867	230.36	74.2233	108.127	222.633	369.839	520.517	224.652	178.933	191.094	367.144	188.745	289.738	259.056	352.576	128.362	139.685	104.136		3	Shijiazhuang	3.52154	0.9693	0.580309	-0.211257		0.0165803	0.9693	-0.465191	-2.03841	0.515942
	Xinji	300.051	302.676	80.2281	0	50.1889	28.4555	93.3726	106.082	386.119	425.823	471.582	565.565	235.775	208.958	146.055	91.9166	165.214	126.751	217.677	82.4427	72.931	209.366	401.436	507.25	158.816	113.097	144.974	315.869	128.567	276.471	245.789	339.308	53.2964	77.99	33.8321		4	Xinji	1.37339	-0.627755	0.580309	0.136818		0.0165803	-0.627755	-0.429107	-1.8803	0.515942
	Gaocheng	311.647	314.273	36.6883	50.1889	0	24.8462	57.1772	62.5419	422.589	443.51	508.052	603.589	209.979	182.093	120.281	120.633	139.578	133.809	229.273	70.5137	86.087	220.962	384.537	518.847	199.752	154.033	172.644	353.894	164.29	288.067	257.386	350.905	97.0774	114.292	79.2355		5	Gaocheng	1.7633	-0.337874	0.580309	0.0736389		0.0165803	-0.337874	-0.282906	-1.23966	0.515942
	Jinzhou	295.58	298.206	59.0175	28.4555	24.8462	0	72.4625	84.871	406.522	427.442	491.985	587.04	224.076	197.259	134.356	106.146	153.515	122.281	213.206	67.0656	70.0198	204.895	385.421	502.779	180.292	134.573	156.577	337.345	148.223	272	241.318	334.838	75.344	95.9179	59.3347		6	Jinzhou	0.986107	-0.915686	0.580309	0.199572		0.0165803	-0.915686	-0.24637	-1.07956	0.515942
	Xinle	270.916	274.038	45.1636	93.3726	57.1772	72.4625	0	65.7706	382.354	402.779	467.817	567.701	250.567	222.681	160.869	172.309	180.166	89.9838	187.476	33.9674	67.8713	180.727	333.745	478.116	202.457	179.154	150.838	325.859	151.908	247.832	217.151	310.174	141.507	162.081	114.868		7	Xinle	0.835835	-1.02741	0.546796	0.223921		0.0156228	-1.02741	-0.00499966	-0.0219079	0.421056
	Luquan	330.559	336.551	27.7969	106.082	62.5419	84.871	65.7706	0	444.866	462.421	530.33	630.213	230.893	203.007	141.607	168.797	160.904	153.474	247.119	94.8302	128.734	243.24	374.391	537.758	250.114	204.395	211.701	387.751	209.352	310.345	279.663	369.817	154.216	164.428	129.597		8	Luquan	1.97752	-0.178609	0.610814	0.0389275		0.0174518	-0.178609	0.0240733	0.105486	0.584268
	Tangshan	186.912	130.369	424.26	386.119	422.589	406.522	382.354	444.866	0	67.9239	87.4276	190.036	598.647	575.512	512.043	429.685	529.419	293.194	231.19	358.334	343.88	228.194	389.195	194.768	243.598	295.565	253.32	208.171	269.343	167.624	176.208	126.191	374.055	402.14	361.184		9	Tangshan	4.1371	1.42694	-0.531158	-0.310999		-0.0151759	1.42694	0.0728964	0.319423	-0.671226
	Zunhua	164.766	160.022	445.18	425.823	443.51	427.442	402.779	462.421	67.9239	0	80.3142	182.923	638.351	615.216	551.747	469.389	569.123	314.115	218.445	379.255	364.801	243.423	361.754	135.811	283.302	335.27	293.024	254.962	309.048	162.502	206.084	94.4965	413.759	441.844	400.888		10	Zunhua	1.8582	-0.267323	-0.51665	0.0582624		-0.0147614	-0.267323	0.427853	1.8748	-0.729032
	Qian'an	238.682	215.832	509.723	471.582	508.052	491.985	467.817	530.33	87.4276	80.3142	0	110.122	684.11	660.975	597.506	515.148	614.882	378.657	288.6	443.797	429.344	305.956	435.67	189.463	329.061	381.029	338.783	293.634	354.807	225.035	261.671	168.412	459.518	487.603	446.647		11	Qian'an	2.93862	0.53592	-0.565611	-0.116803		-0.0161603	0.53592	0.210971	0.924448	-0.41705
	Qinhuangdao	340.616	315.716	609.606	565.565	603.589	587.04	567.701	630.213	190.036	182.923	110.122	0	778.092	754.958	691.488	609.131	708.865	478.541	391.209	543.681	524.783	408.564	537.604	260.129	423.043	475.011	432.765	386.613	448.789	327.644	361.555	270.346	553.5	581.586	540.63		12	Qinhuangdao	2.98289	0.568838	-0.146765	-0.123977		-0.0041933	0.568838	0.142223	0.623203	-0.242529
	Handan	516.087	518.713	212.78	235.775	209.979	224.076	250.567	230.893	598.647	638.351	684.11	778.092	0	44.5787	93.4871	182.248	81.1692	337.209	433.713	278.565	290.527	425.402	579.1	723.287	370.945	318.77	372.685	528.397	351.735	492.507	461.825	555.345	235.879	217.457	257.807		13	Handan	3.32477	0.823012	0.330739	-0.179374		0.00944969	0.823012	-0.0189304	-0.0829508	0.599779
	Wuan	489.271	491.896	184.894	208.958	182.093	197.259	222.681	203.007	575.512	615.216	660.975	754.958	44.5787	0	65.6008	169.041	60.1462	309.323	406.815	250.679	263.71	398.585	551.214	696.47	347.81	295.635	347.95	505.262	328.6	465.69	435.009	528.528	212.744	195.626	230.99		14	Wuan	3.12157	0.671941	0.387652	-0.146448		0.0110758	0.671941	-0.00272716	-0.0119501	0.649972
	Xingtai	426.368	428.993	123.494	146.055	120.281	134.356	160.869	141.607	512.043	551.747	597.506	691.488	93.4871	65.6008	0	105.572	25.9278	247.511	343.993	188.867	200.807	335.682	489.402	633.567	284.341	232.166	285.047	441.793	265.131	402.787	372.106	465.625	149.275	132.157	168.087		15	Xingtai	2.17322	-0.0331181	0.522799	0.00721802		0.0149371	-0.0331181	-0.00305142	-0.013371	0.702566
	Nangong	378.987	355.061	144.053	91.9166	120.633	106.146	172.309	168.797	429.685	469.389	515.148	609.131	182.248	169.041	105.572	0	120.098	205.687	296.613	161.379	152.932	288.302	480.372	584.855	198.122	149.808	203.724	359.435	182.774	355.407	324.725	418.244	66.9172	37.6261	90.5318		16	Nangong	0.170456	-1.52209	0.559847	0.331736		0.0159956	-1.52209	0.00455673	0.019967	0.753199
	Shahe	445.526	448.152	142.791	165.214	139.578	153.515	180.166	160.904	529.419	569.123	614.882	708.865	81.1692	60.1462	25.9278	120.098	0	266.808	363.152	208.164	219.966	354.841	508.699	652.725	301.717	249.542	303.458	459.169	282.507	421.946	391.264	484.784	166.651	149.533	187.246		17	Shahe	2.11374	-0.0773402	0.557648	0.0168561		0.0159328	-0.0773402	0.0529956	0.23222	0.642644
	Baoding	182.253	184.878	132.867	126.751	133.809	122.281	89.9838	153.474	293.194	314.115	378.657	478.541	337.209	309.323	247.511	205.687	266.808	0	99.8782	69.3567	59.6394	91.5672	275.908	389.452	144.43	134.885	70.1432	238.139	90.9682	158.672	127.991	221.51	156.968	185.755	123.572		18	Baoding	2.94097	0.537667	0.277473	-0.117183		0.00792781	0.537667	-0.210984	-0.924507	0.348042
	Zhuozhou	86.5831	137.07	230.36	217.677	229.273	213.206	187.476	247.119	231.19	218.445	288.6	391.209	433.713	406.815	343.993	296.613	363.152	99.8782	0	165.019	150.565	42.9918	230.748	293.782	219.491	210.713	132.04	237.903	166.796	73.0331	95.7854	125.84	243.014	271.801	214.186		19	Zhuozhou	1.99172	-0.168059	-0.02428	0.0366282		-0.000693716	-0.168059	0.265475	1.16328	0.14882
	Dingzhou	247.393	250.018	74.2233	82.4427	70.5137	67.0656	33.9674	94.8302	358.334	379.255	443.797	543.681	278.565	250.679	188.867	161.379	208.164	69.3567	165.019	0	38.5757	156.708	324.149	454.592	173.161	150.501	122.193	301.218	122.613	223.813	193.131	286.65	130.577	151.151	97.4176		20	Dingzhou	1.03669	-0.878076	0.254096	0.191375		0.00725989	-0.878076	-0.176728	-0.774398	0.497831
	Anguo	232.939	235.564	108.127	72.931	86.087	70.0198	67.8713	128.734	343.88	364.801	429.344	524.783	290.527	263.71	200.807	152.932	219.966	59.6394	150.565	38.5757	0	142.254	334.324	440.138	144.807	115.24	93.8382	275.088	94.2583	209.359	178.677	272.196	102.408	132.831	67.2474		21	Anguo	0.438809	-1.32258	0.297648	0.288253		0.00850422	-1.32258	-0.0565828	-0.247939	0.497056
	Gaobeidian	124.006	119.878	222.633	209.366	220.962	204.895	180.727	243.24	228.194	243.423	305.956	408.564	425.402	398.585	335.682	288.302	354.841	91.5672	42.9918	156.708	142.254	0	262.439	327.733	211.181	202.402	123.729	220.711	158.485	82.2614	65.0988	157.633	234.703	263.49	205.875		22	Gaobeidian	1.38611	-0.618298	0.0189164	0.134757		0.00054047	-0.618298	0.329331	1.44309	0.172987
	Zhuangjiakou	203.498	355.588	369.839	401.436	384.537	385.421	333.745	374.391	389.195	361.754	435.67	537.604	579.1	551.214	489.402	480.372	508.699	275.908	230.748	324.149	334.324	262.439	0	318.904	419.271	409.726	337.302	456.421	365.809	284.453	316.315	269.72	431.652	460.44	398.256		23	Zhuangjiakou	3.1142	0.66646	-0.216344	-0.145253		-0.00618127	0.66646	0.0850916	0.372861	-0.0516524
	Chengde	217.573	269.077	520.517	507.25	518.847	502.779	478.116	537.758	194.768	135.811	189.463	260.129	723.287	696.47	633.567	584.855	652.725	389.452	293.782	454.592	440.138	327.733	318.904	0	398.767	450.735	408.489	370.427	424.513	249.773	308.828	172.107	529.224	557.309	503.76		24	Chengde	2.12706	-0.067434	-0.366738	0.0146971		-0.0104782	-0.067434	0.255081	1.11773	-0.410896
	Cangzhou	285.548	168.973	224.652	158.816	199.752	180.292	202.457	250.114	243.598	283.302	329.061	423.043	370.945	347.81	284.341	198.122	301.717	144.43	219.491	173.161	144.807	211.181	419.271	398.767	0	64.8026	88.955	173.348	63.9235	205.833	197.064	255.694	146.353	174.438	133.881		25	Cangzhou	2.42694	0.155511	0.36688	-0.0338932		0.0104823	0.155511	-0.0897759	-0.393387	0.27856
	Botou	293.087	220.941	178.933	113.097	154.033	134.573	179.154	204.395	295.565	335.27	381.029	475.011	318.77	295.635	232.166	149.808	249.542	134.885	210.713	150.501	115.24	202.402	409.726	450.735	64.8026	0	93.5447	225.315	59.2975	257.801	238.825	307.662	94.1774	122.263	88.162		26	Botou	0.468888	-1.30022	0.510187	0.283379		0.0145768	-1.30022	0.0823851	0.361002	0.374419
	Renqiu	214.414	178.695	191.094	144.974	172.644	156.577	150.838	211.701	253.32	293.024	338.783	432.765	372.685	347.95	285.047	203.724	303.458	70.1432	132.04	122.193	93.8382	123.729	337.302	408.489	88.955	93.5447	0	183.07	37.8372	190.834	160.152	253.671	148.093	176.179	123.119		27	Renqiu	2.30965	0.0683148	0.18284	-0.0148891		0.00522399	0.0683148	-0.11376	-0.498481	0.326472
	Huanghua	257.207	140.633	367.144	315.869	353.894	337.345	325.859	387.751	208.171	254.962	293.634	386.613	528.397	505.262	441.793	359.435	459.169	238.139	237.903	301.218	275.088	220.711	456.421	370.427	173.348	225.315	183.07	0	199.094	177.493	168.724	227.354	303.805	331.89	290.934		28	Huanghua	1.62636	-0.439687	-0.362944	0.0958289		-0.0103698	-0.439687	0.263108	1.15291	-0.469119
	Hejian	249.17	194.719	188.745	128.567	164.29	148.223	151.908	209.352	269.343	309.048	354.807	448.789	351.735	328.6	265.131	182.774	282.507	90.9682	166.796	122.613	94.2583	158.485	365.809	424.513	63.9235	59.2975	37.8372	199.094	0	225.59	194.908	281.44	127.143	155.229	106.712		29	Hejian	1.14787	-0.795424	0.318987	0.173361		0.00911391	-0.795424	0.0252548	0.110663	0.436516
	Langfang	82.1711	76.6603	289.738	276.471	288.067	272	247.832	310.345	167.624	162.502	225.035	327.644	492.507	465.69	402.787	355.407	421.946	158.672	73.0331	223.813	209.359	82.2614	284.453	249.773	205.833	257.801	190.834	177.493	225.59	0	61.93	79.5578	301.808	330.596	272.98		30	Langfang	2.91323	0.517049	-0.184082	-0.11269		-0.0052595	0.517049	0.334092	1.46395	-0.5338
	Bazhou	141.114	67.8917	259.056	245.789	257.386	241.318	217.151	279.663	176.208	206.084	261.671	361.555	461.825	435.009	372.106	324.725	391.264	127.991	95.7854	193.131	178.677	65.0988	316.315	308.828	197.064	238.825	160.152	168.724	194.908	61.93	0	138.613	271.127	299.914	242.298		31	Bazhou	2.85083	0.470657	0.00503461	-0.102579		0.000143846	0.470657	0.240575	1.05417	0.0354203
	Sanhe	72.1609	125.865	352.576	339.308	350.905	334.838	310.174	369.817	126.191	94.4965	168.412	270.346	555.345	528.528	465.625	418.244	484.784	221.51	125.84	286.65	272.196	157.633	269.72	172.107	255.694	307.662	253.671	227.354	281.44	79.5578	138.613	0	364.646	393.433	335.818		32	Sanhe	3.12382	0.673609	-0.529137	-0.146812		-0.0151182	0.673609	0.314566	1.37839	-0.570912
	Hengshui	325.388	299.43	128.362	53.2964	97.0774	75.344	141.507	154.216	374.055	413.759	459.518	553.5	235.879	212.744	149.275	66.9172	166.651	156.968	243.014	130.577	102.408	234.703	431.652	529.224	146.353	94.1774	148.093	303.805	127.143	301.808	271.127	364.646	0	39.3721	37.0928		33	Hengshui	2.16993	-0.0355673	0.610814	0.00775181		0.0174518	-0.0355673	-0.508445	-2.22794	0.584268
	Jizhou	354.176	327.515	139.685	77.99	114.292	95.9179	162.081	164.428	402.14	441.844	487.603	581.586	217.457	195.626	132.157	37.6261	149.533	185.755	271.801	151.151	132.831	263.49	460.44	557.309	174.438	122.263	176.179	331.89	155.229	330.596	299.914	393.433	39.3721	0	70.4306		34	Jizhou	0.503698	-1.27434	0.559847	0.277739		0.0159956	-1.27434	-0.117123	-0.51322	0.753199
	Shenzhou	296.56	286.559	104.136	33.8321	79.2355	59.3347	114.868	129.597	361.184	400.888	446.647	540.63	257.807	230.99	168.087	90.5318	187.246	123.572	214.186	97.4176	67.2474	205.875	398.256	503.76	133.881	88.162	123.119	290.934	106.712	272.98	242.298	335.818	37.0928	70.4306	0		35	Shenzhou	0.149987	-1.53731	0.580309	0.335052		0.0165803	-1.53731	-0.114594	-0.502139	0.515942
																																				259.99			Mean	2.21777	-3.23551e-16	0.164393	6.97854e-17	Sum	0.164393	-1.13243e-14	3.01346e-17	8.56458e-17	0.179037
	V	Beijing	Tianjin	Shijiazhuang	Xinji	Gaocheng	Jinzhou	Xinle	Luquan	Tangshan	Zunhua	Qian'an	Qinhuangdao	Handan	Wuan	Xingtai	Nangong	Shahe	Baoding	Zhuozhou	Dingzhou	Anguo	Gaobeidian	Zhuangjiakou	Chengde	Cangzhou	Botou	Renqiu	Huanghua	Hejian	Langfang	Bazhou	Sanhe	Hengshui	Jizhou	Shenzhou			Stdevp	1.34507	1	·	0.217948		0.00545217		0.228213	1	0.472787
	Beijing	0	0	1	1	1	1	1	1	0	0	0	1	1	1	1	1	1	0	0	0	0	0	0	0	1	1	0	0	0	0	0	0	1	1	1								(Wz)'o	0.027025
	Tianjin	0	0	1	1	1	1	1	1	0	0	0	1	1	1	1	1	1	0	0	0	0	0	1	1	0	0	0	0	0	0	0	0	1	1	1			Moran's I	-0.217948
	Shijiazhuang	1	1	0	0	0	0	0	0	1	1	1	1	0	0	0	0	0	0	0	0	0	0	1	1	0	0	0	1	0	1	0	1	0	0	0			(Wz)'Wz	0.00545217
	Xinji	1	1	0	0	0	0	0	0	1	1	1	1	0	0	0	0	0	0	0	0	0	0	1	1	0	0	0	1	0	1	0	1	0	0	0			Mean(nWz)	0.164393
	Gaocheng	1	1	0	0	0	0	0	0	1	1	1	1	0	0	0	0	0	0	0	0	0	0	1	1	0	0	0	1	0	1	0	1	0	0	0			Moran's I for residuals	-0.27204
	Jinzhou	1	1	0	0	0	0	0	0	1	1	1	1	0	0	0	0	0	0	0	0	0	0	1	1	0	0	0	1	0	1	0	1	0	0	0			DW	1.61049
	Xinle	1	1	0	0	0	0	0	0	1	1	1	1	0	0	0	0	0	0	0	0	0	0	1	1	0	0	0	1	0	0	0	1	0	0	0			(Wz)'e	0.1163
	Luquan	1	1	0	0	0	0	0	0	1	1	1	1	0	0	0	0	0	0	0	0	0	0	1	1	0	0	0	1	0	1	1	1	0	0	0
	Tangshan	0	0	1	1	1	1	1	1	0	0	0	0	1	1	1	1	1	1	0	1	1	0	1	0	0	1	0	0	1	0	0	0	1	1	1			((Wz)'o)2	0.027025
	Zunhua	0	0	1	1	1	1	1	1	0	0	0	0	1	1	1	1	1	1	0	1	1	0	1	0	1	1	1	0	1	0	0	0	1	1	1			a2	0.027025
	Qian'an	0	0	1	1	1	1	1	1	0	0	0	0	1	1	1	1	1	1	1	1	1	1	1	0	1	1	1	1	1	0	1	0	1	1	1
	Qinhuangdao	1	1	1	1	1	1	1	1	0	0	0	0	1	1	1	1	1	1	1	1	1	1	1	1	1	1	1	1	1	1	1	1	1	1	1
	Handan	1	1	0	0	0	0	0	0	1	1	1	1	0	0	0	0	0	1	1	1	1	1	1	1	1	1	1	1	1	1	1	1	0	0	0
	Wuan	1	1	0	0	0	0	0	0	1	1	1	1	0	0	0	0	0	1	1	0	1	1	1	1	1	1	1	1	1	1	1	1	0	0	0
	Xingtai	1	1	0	0	0	0	0	0	1	1	1	1	0	0	0	0	0	0	1	0	0	1	1	1	1	0	1	1	1	1	1	1	0	0	0
	Nangong	1	1	0	0	0	0	0	0	1	1	1	1	0	0	0	0	0	0	1	0	0	1	1	1	0	0	0	1	0	1	1	1	0	0	0
	Shahe	1	1	0	0	0	0	0	0	1	1	1	1	0	0	0	0	0	1	1	0	0	1	1	1	1	0	1	1	1	1	1	1	0	0	0
	Baoding	0	0	0	0	0	0	0	0	1	1	1	1	1	1	0	0	1	0	0	0	0	0	1	1	0	0	0	0	0	0	0	0	0	0	0
	Zhuozhou	0	0	0	0	0	0	0	0	0	0	1	1	1	1	1	1	1	0	0	0	0	0	0	1	0	0	0	0	0	0	0	0	0	1	0
	Dingzhou	0	0	0	0	0	0	0	0	1	1	1	1	1	0	0	0	0	0	0	0	0	0	1	1	0	0	0	1	0	0	0	1	0	0	0
	Anguo	0	0	0	0	0	0	0	0	1	1	1	1	1	1	0	0	0	0	0	0	0	0	1	1	0	0	0	1	0	0	0	1	0	0	0
	Gaobeidian	0	0	0	0	0	0	0	0	0	0	1	1	1	1	1	1	1	0	0	0	0	0	1	1	0	0	0	0	0	0	0	0	0	1	0
	Zhuangjiakou	0	1	1	1	1	1	1	1	1	1	1	1	1	1	1	1	1	1	0	1	1	1	0	1	1	1	1	1	1	1	1	1	1	1	1
	Chengde	0	1	1	1	1	1	1	1	0	0	0	1	1	1	1	1	1	1	1	1	1	1	1	0	1	1	1	1	1	0	1	0	1	1	1
	Cangzhou	1	0	0	0	0	0	0	0	0	1	1	1	1	1	1	0	1	0	0	0	0	0	1	1	0	0	0	0	0	0	0	0	0	0	0
	Botou	1	0	0	0	0	0	0	0	1	1	1	1	1	1	0	0	0	0	0	0	0	0	1	1	0	0	0	0	0	0	0	1	0	0	0
	Renqiu	0	0	0	0	0	0	0	0	0	1	1	1	1	1	1	0	1	0	0	0	0	0	1	1	0	0	0	0	0	0	0	0	0	0	0
	Huanghua	0	0	1	1	1	1	1	1	0	0	1	1	1	1	1	1	1	0	0	1	1	0	1	1	0	0	0	0	0	0	0	0	1	1	1
	Hejian	0	0	0	0	0	0	0	0	1	1	1	1	1	1	1	0	1	0	0	0	0	0	1	1	0	0	0	0	0	0	0	1	0	0	0
	Langfang	0	0	1	1	1	1	0	1	0	0	0	1	1	1	1	1	1	0	0	0	0	0	1	0	0	0	0	0	0	0	0	0	1	1	1
	Bazhou	0	0	0	0	0	0	0	1	0	0	1	1	1	1	1	1	1	0	0	0	0	0	1	1	0	0	0	0	0	0	0	0	1	1	0
	Sanhe	0	0	1	1	1	1	1	1	0	0	0	1	1	1	1	1	1	0	0	1	1	0	1	0	0	1	0	0	1	0	0	0	1	1	1
	Hengshui	1	1	0	0	0	0	0	0	1	1	1	1	0	0	0	0	0	0	0	0	0	0	1	1	0	0	0	1	0	1	1	1	0	0	0
	Jizhou	1	1	0	0	0	0	0	0	1	1	1	1	0	0	0	0	0	0	1	0	0	1	1	1	0	0	0	1	0	1	1	1	0	0	0
	Shenzhou	1	1	0	0	0	0	0	0	1	1	1	1	0	0	0	0	0	0	0	0	0	0	1	1	0	0	0	1	0	1	0	1	0	0	0
																																				540
	W	Beijing	Tianjin	Shijiazhuang	Xinji	Gaocheng	Jinzhou	Xinle	Luquan	Tangshan	Zunhua	Qian'an	Qinhuangdao	Handan	Wuan	Xingtai	Nangong	Shahe	Baoding	Zhuozhou	Dingzhou	Anguo	Gaobeidian	Zhuangjiakou	Chengde	Cangzhou	Botou	Renqiu	Huanghua	Hejian	Langfang	Bazhou	Sanhe	Hengshui	Jizhou	Shenzhou
	Beijing	0	0	0.00185185	0.00185185	0.00185185	0.00185185	0.00185185	0.00185185	0	0	0	0.00185185	0.00185185	0.00185185	0.00185185	0.00185185	0.00185185	0	0	0	0	0	0	0	0.00185185	0.00185185	0	0	0	0	0	0	0.00185185	0.00185185	0.00185185
	Tianjin	0	0	0.00185185	0.00185185	0.00185185	0.00185185	0.00185185	0.00185185	0	0	0	0.00185185	0.00185185	0.00185185	0.00185185	0.00185185	0.00185185	0	0	0	0	0	0.00185185	0.00185185	0	0	0	0	0	0	0	0	0.00185185	0.00185185	0.00185185
	Shijiazhuang	0.00185185	0.00185185	0	0	0	0	0	0	0.00185185	0.00185185	0.00185185	0.00185185	0	0	0	0	0	0	0	0	0	0	0.00185185	0.00185185	0	0	0	0.00185185	0	0.00185185	0	0.00185185	0	0	0
	Xinji	0.00185185	0.00185185	0	0	0	0	0	0	0.00185185	0.00185185	0.00185185	0.00185185	0	0	0	0	0	0	0	0	0	0	0.00185185	0.00185185	0	0	0	0.00185185	0	0.00185185	0	0.00185185	0	0	0
	Gaocheng	0.00185185	0.00185185	0	0	0	0	0	0	0.00185185	0.00185185	0.00185185	0.00185185	0	0	0	0	0	0	0	0	0	0	0.00185185	0.00185185	0	0	0	0.00185185	0	0.00185185	0	0.00185185	0	0	0
	Jinzhou	0.00185185	0.00185185	0	0	0	0	0	0	0.00185185	0.00185185	0.00185185	0.00185185	0	0	0	0	0	0	0	0	0	0	0.00185185	0.00185185	0	0	0	0.00185185	0	0.00185185	0	0.00185185	0	0	0
	Xinle	0.00185185	0.00185185	0	0	0	0	0	0	0.00185185	0.00185185	0.00185185	0.00185185	0	0	0	0	0	0	0	0	0	0	0.00185185	0.00185185	0	0	0	0.00185185	0	0	0	0.00185185	0	0	0
	Luquan	0.00185185	0.00185185	0	0	0	0	0	0	0.00185185	0.00185185	0.00185185	0.00185185	0	0	0	0	0	0	0	0	0	0	0.00185185	0.00185185	0	0	0	0.00185185	0	0.00185185	0.00185185	0.00185185	0	0	0
	Tangshan	0	0	0.00185185	0.00185185	0.00185185	0.00185185	0.00185185	0.00185185	0	0	0	0	0.00185185	0.00185185	0.00185185	0.00185185	0.00185185	0.00185185	0	0.00185185	0.00185185	0	0.00185185	0	0	0.00185185	0	0	0.00185185	0	0	0	0.00185185	0.00185185	0.00185185
	Zunhua	0	0	0.00185185	0.00185185	0.00185185	0.00185185	0.00185185	0.00185185	0	0	0	0	0.00185185	0.00185185	0.00185185	0.00185185	0.00185185	0.00185185	0	0.00185185	0.00185185	0	0.00185185	0	0.00185185	0.00185185	0.00185185	0	0.00185185	0	0	0	0.00185185	0.00185185	0.00185185
	Qian'an	0	0	0.00185185	0.00185185	0.00185185	0.00185185	0.00185185	0.00185185	0	0	0	0	0.00185185	0.00185185	0.00185185	0.00185185	0.00185185	0.00185185	0.00185185	0.00185185	0.00185185	0.00185185	0.00185185	0	0.00185185	0.00185185	0.00185185	0.00185185	0.00185185	0	0.00185185	0	0.00185185	0.00185185	0.00185185
	Qinhuangdao	0.00185185	0.00185185	0.00185185	0.00185185	0.00185185	0.00185185	0.00185185	0.00185185	0	0	0	0	0.00185185	0.00185185	0.00185185	0.00185185	0.00185185	0.00185185	0.00185185	0.00185185	0.00185185	0.00185185	0.00185185	0.00185185	0.00185185	0.00185185	0.00185185	0.00185185	0.00185185	0.00185185	0.00185185	0.00185185	0.00185185	0.00185185	0.00185185
	Handan	0.00185185	0.00185185	0	0	0	0	0	0	0.00185185	0.00185185	0.00185185	0.00185185	0	0	0	0	0	0.00185185	0.00185185	0.00185185	0.00185185	0.00185185	0.00185185	0.00185185	0.00185185	0.00185185	0.00185185	0.00185185	0.00185185	0.00185185	0.00185185	0.00185185	0	0	0
	Wuan	0.00185185	0.00185185	0	0	0	0	0	0	0.00185185	0.00185185	0.00185185	0.00185185	0	0	0	0	0	0.00185185	0.00185185	0	0.00185185	0.00185185	0.00185185	0.00185185	0.00185185	0.00185185	0.00185185	0.00185185	0.00185185	0.00185185	0.00185185	0.00185185	0	0	0
	Xingtai	0.00185185	0.00185185	0	0	0	0	0	0	0.00185185	0.00185185	0.00185185	0.00185185	0	0	0	0	0	0	0.00185185	0	0	0.00185185	0.00185185	0.00185185	0.00185185	0	0.00185185	0.00185185	0.00185185	0.00185185	0.00185185	0.00185185	0	0	0
	Nangong	0.00185185	0.00185185	0	0	0	0	0	0	0.00185185	0.00185185	0.00185185	0.00185185	0	0	0	0	0	0	0.00185185	0	0	0.00185185	0.00185185	0.00185185	0	0	0	0.00185185	0	0.00185185	0.00185185	0.00185185	0	0	0
	Shahe	0.00185185	0.00185185	0	0	0	0	0	0	0.00185185	0.00185185	0.00185185	0.00185185	0	0	0	0	0	0.00185185	0.00185185	0	0	0.00185185	0.00185185	0.00185185	0.00185185	0	0.00185185	0.00185185	0.00185185	0.00185185	0.00185185	0.00185185	0	0	0
	Baoding	0	0	0	0	0	0	0	0	0.00185185	0.00185185	0.00185185	0.00185185	0.00185185	0.00185185	0	0	0.00185185	0	0	0	0	0	0.00185185	0.00185185	0	0	0	0	0	0	0	0	0	0	0
	Zhuozhou	0	0	0	0	0	0	0	0	0	0	0.00185185	0.00185185	0.00185185	0.00185185	0.00185185	0.00185185	0.00185185	0	0	0	0	0	0	0.00185185	0	0	0	0	0	0	0	0	0	0.00185185	0
	Dingzhou	0	0	0	0	0	0	0	0	0.00185185	0.00185185	0.00185185	0.00185185	0.00185185	0	0	0	0	0	0	0	0	0	0.00185185	0.00185185	0	0	0	0.00185185	0	0	0	0.00185185	0	0	0
	Anguo	0	0	0	0	0	0	0	0	0.00185185	0.00185185	0.00185185	0.00185185	0.00185185	0.00185185	0	0	0	0	0	0	0	0	0.00185185	0.00185185	0	0	0	0.00185185	0	0	0	0.00185185	0	0	0
	Gaobeidian	0	0	0	0	0	0	0	0	0	0	0.00185185	0.00185185	0.00185185	0.00185185	0.00185185	0.00185185	0.00185185	0	0	0	0	0	0.00185185	0.00185185	0	0	0	0	0	0	0	0	0	0.00185185	0
	Zhuangjiakou	0	0.00185185	0.00185185	0.00185185	0.00185185	0.00185185	0.00185185	0.00185185	0.00185185	0.00185185	0.00185185	0.00185185	0.00185185	0.00185185	0.00185185	0.00185185	0.00185185	0.00185185	0	0.00185185	0.00185185	0.00185185	0	0.00185185	0.00185185	0.00185185	0.00185185	0.00185185	0.00185185	0.00185185	0.00185185	0.00185185	0.00185185	0.00185185	0.00185185
	Chengde	0	0.00185185	0.00185185	0.00185185	0.00185185	0.00185185	0.00185185	0.00185185	0	0	0	0.00185185	0.00185185	0.00185185	0.00185185	0.00185185	0.00185185	0.00185185	0.00185185	0.00185185	0.00185185	0.00185185	0.00185185	0	0.00185185	0.00185185	0.00185185	0.00185185	0.00185185	0	0.00185185	0	0.00185185	0.00185185	0.00185185
	Cangzhou	0.00185185	0	0	0	0	0	0	0	0	0.00185185	0.00185185	0.00185185	0.00185185	0.00185185	0.00185185	0	0.00185185	0	0	0	0	0	0.00185185	0.00185185	0	0	0	0	0	0	0	0	0	0	0
	Botou	0.00185185	0	0	0	0	0	0	0	0.00185185	0.00185185	0.00185185	0.00185185	0.00185185	0.00185185	0	0	0	0	0	0	0	0	0.00185185	0.00185185	0	0	0	0	0	0	0	0.00185185	0	0	0
	Renqiu	0	0	0	0	0	0	0	0	0	0.00185185	0.00185185	0.00185185	0.00185185	0.00185185	0.00185185	0	0.00185185	0	0	0	0	0	0.00185185	0.00185185	0	0	0	0	0	0	0	0	0	0	0
	Huanghua	0	0	0.00185185	0.00185185	0.00185185	0.00185185	0.00185185	0.00185185	0	0	0.00185185	0.00185185	0.00185185	0.00185185	0.00185185	0.00185185	0.00185185	0	0	0.00185185	0.00185185	0	0.00185185	0.00185185	0	0	0	0	0	0	0	0	0.00185185	0.00185185	0.00185185
	Hejian	0	0	0	0	0	0	0	0	0.00185185	0.00185185	0.00185185	0.00185185	0.00185185	0.00185185	0.00185185	0	0.00185185	0	0	0	0	0	0.00185185	0.00185185	0	0	0	0	0	0	0	0.00185185	0	0	0
	Langfang	0	0	0.00185185	0.00185185	0.00185185	0.00185185	0	0.00185185	0	0	0	0.00185185	0.00185185	0.00185185	0.00185185	0.00185185	0.00185185	0	0	0	0	0	0.00185185	0	0	0	0	0	0	0	0	0	0.00185185	0.00185185	0.00185185
	Bazhou	0	0	0	0	0	0	0	0.00185185	0	0	0.00185185	0.00185185	0.00185185	0.00185185	0.00185185	0.00185185	0.00185185	0	0	0	0	0	0.00185185	0.00185185	0	0	0	0	0	0	0	0	0.00185185	0.00185185	0
	Sanhe	0	0	0.00185185	0.00185185	0.00185185	0.00185185	0.00185185	0.00185185	0	0	0	0.00185185	0.00185185	0.00185185	0.00185185	0.00185185	0.00185185	0	0	0.00185185	0.00185185	0	0.00185185	0	0	0.00185185	0	0	0.00185185	0	0	0	0.00185185	0.00185185	0.00185185
	Hengshui	0.00185185	0.00185185	0	0	0	0	0	0	0.00185185	0.00185185	0.00185185	0.00185185	0	0	0	0	0	0	0	0	0	0	0.00185185	0.00185185	0	0	0	0.00185185	0	0.00185185	0.00185185	0.00185185	0	0	0
	Jizhou	0.00185185	0.00185185	0	0	0	0	0	0	0.00185185	0.00185185	0.00185185	0.00185185	0	0	0	0	0	0	0.00185185	0	0	0.00185185	0.00185185	0.00185185	0	0	0	0.00185185	0	0.00185185	0.00185185	0.00185185	0	0	0
	Shenzhou	0.00185185	0.00185185	0	0	0	0	0	0	0.00185185	0.00185185	0.00185185	0.00185185	0	0	0	0	0	0	0	0	0	0	0.00185185	0.00185185	0	0	0	0.00185185	0	0.00185185	0	0.00185185	0	0	0
																																				1
	zzT	Beijing	Tianjin	Shijiazhuang	Xinji	Gaocheng	Jinzhou	Xinle	Luquan	Tangshan	Zunhua	Qian'an	Qinhuangdao	Handan	Wuan	Xingtai	Nangong	Shahe	Baoding	Zhuozhou	Dingzhou	Anguo	Gaobeidian	Zhuangjiakou	Chengde	Cangzhou	Botou	Renqiu	Huanghua	Hejian	Langfang	Bazhou	Sanhe	Hengshui	Jizhou	Shenzhou
	Beijing	8.06267	7.09722	2.75231	-1.7825	-0.959388	-2.60008	-2.91731	-0.507159	4.05179	-0.759059	1.52174	1.61521	2.33693	1.90796	-0.0940384	-4.32194	-0.219606	1.5267	-0.477202	-2.49328	-3.75544	-1.75565	1.8924	-0.191478	0.44157	-3.69194	0.193979	-1.24848	-2.25859	1.46815	1.33642	1.9127	-0.100993	-3.61846	-4.36515
	Tianjin	7.09722	6.24738	2.42274	-1.56906	-0.844508	-2.28874	-2.56798	-0.44643	3.56661	-0.668167	1.33952	1.4218	2.0571	1.6795	-0.0827779	-3.80442	-0.19331	1.34389	-0.42006	-2.19473	-3.30575	-1.54542	1.6658	-0.16855	0.388695	-3.24986	0.170751	-1.09899	-1.98814	1.29235	1.1764	1.68367	-0.0888996	-3.18517	-3.84246
	Shijiazhuang	2.75231	2.42274	0.939542	-0.608483	-0.327501	-0.887574	-0.995865	-0.173126	1.38314	-0.259116	0.519467	0.551375	0.797745	0.651312	-0.0321014	-1.47536	-0.0749659	0.521161	-0.1629	-0.851119	-1.28198	-0.599316	0.646	-0.0653638	0.150736	-1.2603	0.0662175	-0.426189	-0.771005	0.501176	0.456208	0.652929	-0.0344754	-1.23521	-1.49011
	Xinji	-1.7825	-1.56906	-0.608483	0.394076	0.212102	0.574827	0.64496	0.112123	-0.895772	0.167813	-0.336427	-0.357091	-0.51665	-0.421814	0.0207901	0.955498	0.0485507	-0.337523	0.1055	0.551217	0.830255	0.38814	-0.418374	0.0423321	-0.0976226	0.816217	-0.0428849	0.276016	0.499331	-0.32458	-0.295458	-0.422861	0.0223275	0.799971	0.965051
	Gaocheng	-0.959388	-0.844508	-0.327501	0.212102	0.114159	0.309387	0.347134	0.0603475	-0.482128	0.0903215	-0.181074	-0.192196	-0.278074	-0.227031	0.0111898	0.514274	0.0261313	-0.181664	0.0567829	0.296679	0.446865	0.208907	-0.22518	0.0227842	-0.052543	0.439309	-0.0230818	0.148559	0.268753	-0.174698	-0.159023	-0.227595	0.0120173	0.430565	0.519416
	Jinzhou	-2.60008	-2.28874	-0.887574	0.574827	0.309387	0.838481	0.940782	0.16355	-1.30663	0.244784	-0.490735	-0.520877	-0.75362	-0.615287	0.0303258	1.39375	0.0708194	-0.492335	0.15389	0.804042	1.21107	0.566167	-0.610268	0.0617484	-0.142399	1.19059	-0.0625549	0.402615	0.728359	-0.473455	-0.430974	-0.616814	0.0325685	1.16689	1.40769
	Xinle	-2.91731	-2.56798	-0.995865	0.64496	0.347134	0.940782	1.05556	0.183504	-1.46605	0.274649	-0.550608	-0.584428	-0.845568	-0.690356	0.0340258	1.5638	0.0794599	-0.552403	0.172665	0.902141	1.35883	0.635244	-0.684725	0.0692822	-0.159773	1.33585	-0.0701871	0.451738	0.817224	-0.53122	-0.483557	-0.69207	0.0365421	1.30926	1.57944
	Luquan	-0.507159	-0.44643	-0.173126	0.112123	0.0603475	0.16355	0.183504	0.0319013	-0.254866	0.0477464	-0.0957204	-0.1016	-0.146998	-0.120015	0.00591521	0.271859	0.0138137	-0.0960325	0.030017	0.156833	0.236225	0.110434	-0.119036	0.0120444	-0.0277757	0.232231	-0.0122017	0.0785323	0.14207	-0.0923499	-0.0840639	-0.120313	0.00635265	0.227609	0.274577
	Tangshan	4.05179	3.56661	1.38314	-0.895772	-0.482128	-1.30663	-1.46605	-0.254866	2.03617	-0.381455	0.764728	0.8117	1.17439	0.958822	-0.0472577	-2.17194	-0.11036	0.767222	-0.239811	-1.25297	-1.88725	-0.882277	0.951002	-0.0962246	0.221905	-1.85534	0.0974814	-0.627409	-1.13503	0.737801	0.671602	0.961203	-0.0507525	-1.81841	-2.19365
	Zunhua	-0.759059	-0.668167	-0.259116	0.167813	0.0903215	0.244784	0.274649	0.0477464	-0.381455	0.0714615	-0.143264	-0.152063	-0.22001	-0.179625	0.00885323	0.406889	0.0206748	-0.143731	0.0449261	0.23473	0.353555	0.165285	-0.17816	0.0180267	-0.0415715	0.347577	-0.0182621	0.117538	0.212635	-0.138219	-0.125817	-0.180071	0.00950795	0.340659	0.410957
	Qian'an	1.52174	1.33952	0.519467	-0.336427	-0.181074	-0.490735	-0.550608	-0.0957204	0.764728	-0.143264	0.28721	0.304852	0.441069	0.360106	-0.0177487	-0.815717	-0.0414482	0.288147	-0.0900664	-0.470579	-0.708796	-0.331358	0.357169	-0.0361393	0.0833413	-0.696812	0.0366113	-0.235637	-0.426284	0.277097	0.252235	0.361	-0.0190612	-0.682943	-0.823873
	Qinhuangdao	1.61521	1.4218	0.551375	-0.357091	-0.192196	-0.520877	-0.584428	-0.1016	0.8117	-0.152063	0.304852	0.323577	0.46816	0.382225	-0.0188389	-0.865821	-0.0439941	0.305846	-0.0955986	-0.499483	-0.752333	-0.351712	0.379108	-0.038359	0.0884604	-0.739612	0.03886	-0.250111	-0.452468	0.294117	0.267728	0.383174	-0.020232	-0.724891	-0.874478
	Handan	2.33693	2.0571	0.797745	-0.51665	-0.278074	-0.75362	-0.845568	-0.146998	1.17439	-0.22001	0.441069	0.46816	0.677348	0.553015	-0.0272566	-1.2527	-0.0636519	0.442507	-0.138315	-0.722667	-1.0885	-0.508867	0.548504	-0.055499	0.127987	-1.07009	0.0562239	-0.361868	-0.654643	0.425538	0.387357	0.554388	-0.0292723	-1.04879	-1.26522
	Wuan	1.90796	1.6795	0.651312	-0.421814	-0.227031	-0.615287	-0.690356	-0.120015	0.958822	-0.179625	0.360106	0.382225	0.553015	0.451504	-0.0222534	-1.02275	-0.051968	0.361281	-0.112926	-0.590015	-0.888694	-0.41546	0.447821	-0.0453117	0.104494	-0.873668	0.0459035	-0.295444	-0.534478	0.347426	0.316254	0.452625	-0.0238991	-0.856278	-1.03298
	Xingtai	-0.0940384	-0.0827779	-0.0321014	0.0207901	0.0111898	0.0303258	0.0340258	0.00591521	-0.0472577	0.00885323	-0.0177487	-0.0188389	-0.0272566	-0.0222534	0.00109681	0.0504087	0.00256136	-0.0178065	0.00556581	0.0290802	0.0438013	0.0204769	-0.0220719	0.00223329	-0.00515022	0.0430607	-0.00226246	0.0145616	0.026343	-0.0171237	-0.0155873	-0.0223087	0.00117792	0.0422036	0.0509127
	Nangong	-4.32194	-3.80442	-1.47536	0.955498	0.514274	1.39375	1.5638	0.271859	-2.17194	0.406889	-0.815717	-0.865821	-1.2527	-1.02275	0.0504087	2.31675	0.117719	-0.818377	0.255801	1.33651	2.01308	0.941104	-1.01441	0.102641	-0.236701	1.97904	-0.103981	0.669243	1.21071	-0.786995	-0.716382	-1.02529	0.0541365	1.93965	2.33991
	Shahe	-0.219606	-0.19331	-0.0749659	0.0485507	0.0261313	0.0708194	0.0794599	0.0138137	-0.11036	0.0206748	-0.0414482	-0.0439941	-0.0636519	-0.051968	0.00256136	0.117719	0.00598151	-0.0415833	0.0129978	0.0679106	0.102289	0.0478193	-0.0515442	0.00521536	-0.0120272	0.100559	-0.00528348	0.0340055	0.0615183	-0.0399887	-0.0364008	-0.0520971	0.00275078	0.0985575	0.118896
	Baoding	1.5267	1.34389	0.521161	-0.337523	-0.181664	-0.492335	-0.552403	-0.0960325	0.767222	-0.143731	0.288147	0.305846	0.442507	0.361281	-0.0178065	-0.818377	-0.0415833	0.289086	-0.0903601	-0.472113	-0.711108	-0.332439	0.358334	-0.0362571	0.083613	-0.699084	0.0367306	-0.236405	-0.427674	0.278001	0.253057	0.362178	-0.0191234	-0.685169	-0.826559
	Zhuozhou	-0.477202	-0.42006	-0.1629	0.1055	0.0567829	0.15389	0.172665	0.030017	-0.239811	0.0449261	-0.0900664	-0.0955986	-0.138315	-0.112926	0.00556581	0.255801	0.0129978	-0.0903601	0.028244	0.147569	0.222272	0.103911	-0.112005	0.0113329	-0.026135	0.218514	-0.0114809	0.0738936	0.133678	-0.086895	-0.0790984	-0.113206	0.00597742	0.214164	0.258359
	Dingzhou	-2.49328	-2.19473	-0.851119	0.551217	0.296679	0.804042	0.902141	0.156833	-1.25297	0.23473	-0.470579	-0.499483	-0.722667	-0.590015	0.0290802	1.33651	0.0679106	-0.472113	0.147569	0.771018	1.16132	0.542913	-0.585203	0.0592122	-0.13655	1.14169	-0.0599856	0.386079	0.698443	-0.454009	-0.413273	-0.59148	0.0312308	1.11896	1.34987
	Anguo	-3.75544	-3.30575	-1.28198	0.830255	0.446865	1.21107	1.35883	0.236225	-1.88725	0.353555	-0.708796	-0.752333	-1.0885	-0.888694	0.0438013	2.01308	0.102289	-0.711108	0.222272	1.16132	1.74921	0.817748	-0.881446	0.0891868	-0.205675	1.71964	-0.0903517	0.581521	1.05201	-0.683839	-0.622482	-0.890901	0.0470405	1.68541	2.03321
	Gaobeidian	-1.75565	-1.54542	-0.599316	0.38814	0.208907	0.566167	0.635244	0.110434	-0.882277	0.165285	-0.331358	-0.351712	-0.508867	-0.41546	0.0204769	0.941104	0.0478193	-0.332439	0.103911	0.542913	0.817748	0.382293	-0.412071	0.0416943	-0.096152	0.803921	-0.0422389	0.271858	0.491809	-0.319691	-0.291007	-0.416491	0.0219912	0.78792	0.950513
	Zhuangjiakou	1.8924	1.6658	0.646	-0.418374	-0.22518	-0.610268	-0.684725	-0.119036	0.951002	-0.17816	0.357169	0.379108	0.548504	0.447821	-0.0220719	-1.01441	-0.0515442	0.358334	-0.112005	-0.585203	-0.881446	-0.412071	0.444169	-0.0449421	0.103642	-0.866542	0.0455291	-0.293034	-0.530118	0.344593	0.313674	0.448933	-0.0237042	-0.849294	-1.02455
	Chengde	-0.191478	-0.16855	-0.0653638	0.0423321	0.0227842	0.0617484	0.0692822	0.0120444	-0.0962246	0.0180267	-0.0361393	-0.038359	-0.055499	-0.0453117	0.00223329	0.102641	0.00521536	-0.0362571	0.0113329	0.0592122	0.0891868	0.0416943	-0.0449421	0.00454735	-0.0104867	0.0876788	-0.00460674	0.0296499	0.0536387	-0.0348667	-0.0317383	-0.0454242	0.00239845	0.0859337	0.103667
	Cangzhou	0.44157	0.388695	0.150736	-0.0976226	-0.052543	-0.142399	-0.159773	-0.0277757	0.221905	-0.0415715	0.0833413	0.0884604	0.127987	0.104494	-0.00515022	-0.236701	-0.0120272	0.083613	-0.026135	-0.13655	-0.205675	-0.096152	0.103642	-0.0104867	0.0241836	-0.202197	0.0106237	-0.068376	-0.123697	0.0804067	0.0731922	0.104753	-0.00553109	-0.198173	-0.239067
	Botou	-3.69194	-3.24986	-1.2603	0.816217	0.439309	1.19059	1.33585	0.232231	-1.85534	0.347577	-0.696812	-0.739612	-1.07009	-0.873668	0.0430607	1.97904	0.100559	-0.699084	0.218514	1.14169	1.71964	0.803921	-0.866542	0.0876788	-0.202197	1.69056	-0.088824	0.571688	1.03422	-0.672276	-0.611956	-0.875837	0.0462452	1.65691	1.99883
	Renqiu	0.193979	0.170751	0.0662175	-0.0428849	-0.0230818	-0.0625549	-0.0701871	-0.0122017	0.0974814	-0.0182621	0.0366113	0.03886	0.0562239	0.0459035	-0.00226246	-0.103981	-0.00528348	0.0367306	-0.0114809	-0.0599856	-0.0903517	-0.0422389	0.0455291	-0.00460674	0.0106237	-0.088824	0.00466691	-0.0300371	-0.0543392	0.0353221	0.0321529	0.0460174	-0.00242977	-0.087056	-0.105021
	Huanghua	-1.24848	-1.09899	-0.426189	0.276016	0.148559	0.402615	0.451738	0.0785323	-0.627409	0.117538	-0.235637	-0.250111	-0.361868	-0.295444	0.0145616	0.669243	0.0340055	-0.236405	0.0738936	0.386079	0.581521	0.271858	-0.293034	0.0296499	-0.068376	0.571688	-0.0300371	0.193325	0.349738	-0.22734	-0.206942	-0.296177	0.0156385	0.560309	0.675933
	Hejian	-2.25859	-1.98814	-0.771005	0.499331	0.268753	0.728359	0.817224	0.14207	-1.13503	0.212635	-0.426284	-0.452468	-0.654643	-0.534478	0.026343	1.21071	0.0615183	-0.427674	0.133678	0.698443	1.05201	0.491809	-0.530118	0.0536387	-0.123697	1.03422	-0.0543392	0.349738	0.6327	-0.411274	-0.374372	-0.535805	0.0282911	1.01364	1.22281
	Langfang	1.46815	1.29235	0.501176	-0.32458	-0.174698	-0.473455	-0.53122	-0.0923499	0.737801	-0.138219	0.277097	0.294117	0.425538	0.347426	-0.0171237	-0.786995	-0.0399887	0.278001	-0.086895	-0.454009	-0.683839	-0.319691	0.344593	-0.0348667	0.0804067	-0.672276	0.0353221	-0.22734	-0.411274	0.26734	0.243353	0.348289	-0.01839	-0.658895	-0.794863
	Bazhou	1.33642	1.1764	0.456208	-0.295458	-0.159023	-0.430974	-0.483557	-0.0840639	0.671602	-0.125817	0.252235	0.267728	0.387357	0.316254	-0.0155873	-0.716382	-0.0364008	0.253057	-0.0790984	-0.413273	-0.622482	-0.291007	0.313674	-0.0317383	0.0731922	-0.611956	0.0321529	-0.206942	-0.374372	0.243353	0.221518	0.317039	-0.01674	-0.599776	-0.723544
	Sanhe	1.9127	1.68367	0.652929	-0.422861	-0.227595	-0.616814	-0.69207	-0.120313	0.961203	-0.180071	0.361	0.383174	0.554388	0.452625	-0.0223087	-1.02529	-0.0520971	0.362178	-0.113206	-0.59148	-0.890901	-0.416491	0.448933	-0.0454242	0.104753	-0.875837	0.0460174	-0.296177	-0.535805	0.348289	0.317039	0.453749	-0.0239584	-0.858404	-1.03554
	Hengshui	-0.100993	-0.0888996	-0.0344754	0.0223275	0.0120173	0.0325685	0.0365421	0.00635265	-0.0507525	0.00950795	-0.0190612	-0.020232	-0.0292723	-0.0238991	0.00117792	0.0541365	0.00275078	-0.0191234	0.00597742	0.0312308	0.0470405	0.0219912	-0.0237042	0.00239845	-0.00553109	0.0462452	-0.00242977	0.0156385	0.0282911	-0.01839	-0.01674	-0.0239584	0.00126503	0.0453247	0.0546778
	Jizhou	-3.61846	-3.18517	-1.23521	0.799971	0.430565	1.16689	1.30926	0.227609	-1.81841	0.340659	-0.682943	-0.724891	-1.04879	-0.856278	0.0422036	1.93965	0.0985575	-0.685169	0.214164	1.11896	1.68541	0.78792	-0.849294	0.0859337	-0.198173	1.65691	-0.087056	0.560309	1.01364	-0.658895	-0.599776	-0.858404	0.0453247	1.62393	1.95904
	Shenzhou	-4.36515	-3.84246	-1.49011	0.965051	0.519416	1.40769	1.57944	0.274577	-2.19365	0.410957	-0.823873	-0.874478	-1.26522	-1.03298	0.0509127	2.33991	0.118896	-0.826559	0.258359	1.34987	2.03321	0.950513	-1.02455	0.103667	-0.239067	1.99883	-0.105021	0.675933	1.22281	-0.794863	-0.723544	-1.03554	0.0546778	1.95904	2.36331
	zzTW	Beijing	Tianjin	Shijiazhuang	Xinji	Gaocheng	Jinzhou	Xinle	Luquan	Tangshan	Zunhua	Qian'an	Qinhuangdao	Handan	Wuan	Xingtai	Nangong	Shahe	Baoding	Zhuozhou	Dingzhou	Anguo	Gaobeidian	Zhuangjiakou	Chengde	Cangzhou	Botou	Renqiu	Huanghua	Hejian	Langfang	Bazhou	Sanhe	Hengshui	Jizhou	Shenzhou	Diagonal
	Beijing	-0.0298603	-0.0206913	0.0470794	0.0470794	0.0470794	0.0470794	0.0443606	0.0495542	-0.0430918	-0.0419149	-0.0458869	-0.0119068	0.0268323	0.0314495	0.0424137	0.0454193	0.0452409	0.0225109	-0.00196979	0.0206143	0.0241476	0.00153465	-0.0175516	-0.0297528	0.0297643	0.0413905	0.0148334	-0.029445	0.0258788	-0.0149343	0.000408449	-0.0429279	0.0495542	0.0454193	0.0470794	Beijing
	Tianjin	-0.0262848	-0.0182136	0.0414419	0.0414419	0.0414419	0.0414419	0.0390487	0.0436205	-0.0379319	-0.0368959	-0.0403923	-0.010481	0.0236193	0.0276836	0.0373349	0.0399807	0.0398236	0.0198154	-0.00173393	0.0181459	0.0212561	0.00135089	-0.0154499	-0.0261901	0.0262002	0.0364343	0.0130572	-0.0259191	0.02278	-0.013146	0.00035954	-0.0377876	0.0436205	0.0399807	0.0414419	-0.0262848
	Shijiazhuang	-0.0101933	-0.00706327	0.0160712	0.0160712	0.0160712	0.0160712	0.0151431	0.0169161	-0.01471	-0.0143083	-0.0156642	-0.00406456	0.00915959	0.0107357	0.0144785	0.0155046	0.0154437	0.00768443	-0.000672418	0.00703701	0.00824314	0.000523877	-0.0059915	-0.0101566	0.0101605	0.0141293	0.00506361	-0.0100515	0.00883411	-0.00509803	0.00013943	-0.0146541	0.0169161	0.0155046	0.0160712	-0.00706327
	Xinji	0.00660154	0.00457444	-0.0104083	-0.0104083	-0.0104083	-0.0104083	-0.00980726	-0.0109555	0.00952677	0.00926657	0.0101447	0.00263236	-0.00593209	-0.00695286	-0.00937684	-0.0100413	-0.0100019	-0.00497672	0.000435483	-0.00455743	-0.00533857	-0.000339282	0.00388032	0.00657777	-0.00658031	-0.00915064	-0.00327939	0.00650971	-0.0057213	0.00330168	-9.03001e-05	0.00949053	-0.0109555	-0.0100413	-0.0104083	-0.0104083
	Gaocheng	0.00355312	0.00246208	-0.00560204	-0.00560204	-0.00560204	-0.00560204	-0.00527853	-0.00589653	0.00512755	0.00498751	0.00546015	0.00141681	-0.00319281	-0.00374221	-0.00504686	-0.00540451	-0.00538328	-0.0026786	0.000234389	-0.00245293	-0.00287336	-0.000182611	0.00208849	0.00354033	-0.0035417	-0.00492511	-0.00176505	0.0035037	-0.00307935	0.00177705	-4.86019e-05	0.00510805	-0.00589653	-0.00540451	-0.00560204	-0.00560204
	Jinzhou	0.00962946	0.00667259	-0.0151823	-0.0151823	-0.0151823	-0.0151823	-0.0143055	-0.0159804	0.0138964	0.0135168	0.0147978	0.00383974	-0.00865295	-0.0101419	-0.0136777	-0.014647	-0.0145894	-0.00725939	0.000635226	-0.00664778	-0.0077872	-0.0004949	0.0056601	0.00959478	-0.00959849	-0.0133477	-0.00478354	0.0094955	-0.00834548	0.00481605	-0.000131718	0.0138435	-0.0159804	-0.014647	-0.0151823	-0.0151823
	Xinle	0.0108043	0.00748669	-0.0170347	-0.0170347	-0.0170347	-0.0170347	-0.0160509	-0.0179301	0.0155919	0.015166	0.0166032	0.00430822	-0.00970868	-0.0113793	-0.0153465	-0.016434	-0.0163695	-0.00814509	0.000712728	-0.00745886	-0.00873729	-0.000555282	0.00635068	0.0107654	-0.0107696	-0.0149763	-0.00536716	0.010654	-0.00936369	0.00540365	-0.000147788	0.0155325	-0.0179301	-0.016434	-0.0170347	-0.0170347
	Luquan	0.00187828	0.00130152	-0.00296139	-0.00296139	-0.00296139	-0.00296139	-0.00279037	-0.00311706	0.00271056	0.00263653	0.00288638	0.000748962	-0.0016878	-0.00197824	-0.00266791	-0.00285697	-0.00284575	-0.00141598	0.000123904	-0.00129668	-0.00151893	-9.65329e-05	0.00110403	0.00187151	-0.00187224	-0.00260355	-0.000933054	0.00185215	-0.00162783	0.000939396	-2.56923e-05	0.00270025	-0.00311706	-0.00285697	-0.00296139	-0.00279037
	Tangshan	-0.0150059	-0.0103981	0.0236591	0.0236591	0.0236591	0.0236591	0.0222928	0.0249028	-0.0216552	-0.0210638	-0.0230599	-0.0059836	0.0134842	0.0158045	0.0213144	0.0228249	0.0227352	0.0113125	-0.000989894	0.0103595	0.0121351	0.00077122	-0.00882033	-0.0149519	0.0149577	0.0208002	0.00745435	-0.0147972	0.013005	-0.00750502	0.00020526	-0.0215728	0.0249028	0.0228249	0.0236591	0.0249028
	Zunhua	0.0028112	0.00194798	-0.00443228	-0.00443228	-0.00443228	-0.00443228	-0.00417632	-0.00466528	0.00405687	0.00394607	0.00432002	0.00112096	-0.00252612	-0.0029608	-0.00399303	-0.004276	-0.0042592	-0.00211928	0.000185446	-0.00194073	-0.00227337	-0.00014448	0.00165239	0.00280107	-0.00280216	-0.0038967	-0.00139649	0.00277209	-0.00243635	0.00140598	-3.84533e-05	0.00404144	-0.00466528	-0.004276	-0.00443228	0.00405687
	Qian'an	-0.0056358	-0.00390524	0.00888569	0.00888569	0.00888569	0.00888569	0.00837255	0.00935279	-0.00813309	-0.00791095	-0.00866063	-0.00224727	0.00506428	0.00593572	0.0080051	0.00857238	0.0085387	0.00424867	-0.000371776	0.00389072	0.00455758	0.000289648	-0.00331267	-0.0056155	0.00561767	0.00781198	0.00279964	-0.0055574	0.00488432	-0.00281867	7.709e-05	-0.00810215	0.00935279	0.00857238	0.00888569	-0.00791095
	Qinhuangdao	-0.00598197	-0.00414511	0.00943148	0.00943148	0.00943148	0.00943148	0.00888682	0.00992727	-0.00863265	-0.00839687	-0.0091926	-0.00238531	0.00537535	0.00630031	0.0084968	0.00909892	0.00906318	0.00450964	-0.000394612	0.0041297	0.00483753	0.00030744	-0.00351614	-0.00596042	0.00596273	0.00829182	0.0029716	-0.00589875	0.00518434	-0.0029918	8.18251e-05	-0.00859981	0.00992727	0.00909892	0.00943148	-0.0091926
	Handan	-0.00865489	-0.00599727	0.0136457	0.0136457	0.0136457	0.0136457	0.0128577	0.0143631	-0.01249	-0.0121488	-0.0133001	-0.00345113	0.00777721	0.00911548	0.0122934	0.0131646	0.0131129	0.00652468	-0.000570936	0.00597497	0.00699908	0.000444813	-0.00508726	-0.00862372	0.00862705	0.0119968	0.00429941	-0.00853449	0.00750085	-0.00432863	0.000118387	-0.0124425	0.0143631	0.0131646	0.0136457	-0.00345113
	Wuan	-0.0070662	-0.00489642	0.0111409	0.0111409	0.0111409	0.0111409	0.0104976	0.0117266	-0.0101973	-0.00991881	-0.0108588	-0.00281765	0.00634963	0.00744225	0.0100368	0.0107481	0.0107059	0.00532702	-0.000466136	0.00487821	0.00571433	0.000363163	-0.00415345	-0.00704076	0.00704348	0.00979472	0.00351021	-0.00696791	0.006124	-0.00353407	9.6656e-05	-0.0101585	0.0117266	0.0107481	0.0111409	0.00634963
	Xingtai	0.000348274	0.000241331	-0.000549107	-0.000549107	-0.000549107	-0.000549107	-0.000517396	-0.000577972	0.000502598	0.000488871	0.000535199	0.000138874	-0.000312956	-0.000366808	-0.000494689	-0.000529745	-0.000527664	-0.000262554	2.29746e-05	-0.000240434	-0.000281644	-1.78993e-05	0.000204712	0.00034702	-0.000347154	-0.000482755	-0.000173009	0.000343429	-0.000301835	0.000174185	-4.76391e-06	0.000500687	-0.000577972	-0.000529745	-0.000549107	-0.000366808
	Nangong	0.0160065	0.0110914	-0.0252366	-0.0252366	-0.0252366	-0.0252366	-0.0237792	-0.0265632	0.0230991	0.0224682	0.0245974	0.00638257	-0.0143833	-0.0168583	-0.0227356	-0.0243467	-0.0242511	-0.0120668	0.0010559	-0.0110502	-0.0129442	-0.000822642	0.00940843	0.0159488	-0.015955	-0.0221871	-0.00795137	0.0157838	-0.0138722	0.00800542	-0.000218946	0.0230112	-0.0265632	-0.0243467	-0.0252366	-0.0227356
	Shahe	0.000813319	0.000563577	-0.00128232	-0.00128232	-0.00128232	-0.00128232	-0.00120827	-0.00134973	0.00117371	0.00114165	0.00124984	0.000324311	-0.000730842	-0.000856602	-0.00115524	-0.00123711	-0.00123225	-0.000613139	5.36521e-05	-0.000561481	-0.000657719	-4.18e-05	0.000478061	0.00081039	-0.000810703	-0.00112737	-0.000404025	0.000802005	-0.000704872	0.000406771	-1.11251e-05	0.00116925	-0.00134973	-0.00123711	-0.00128232	-0.00123711
	Baoding	-0.00565417	-0.00391797	0.00891466	0.00891466	0.00891466	0.00891466	0.00839985	0.00938329	-0.0081596	-0.00793675	-0.00868887	-0.0022546	0.00508079	0.00595508	0.0080312	0.00860033	0.00856654	0.00426253	-0.000372988	0.00390341	0.00457244	0.000290593	-0.00332347	-0.00563381	0.00563599	0.00783745	0.00280877	-0.00557552	0.00490025	-0.00282786	7.73413e-05	-0.00812857	0.00938329	0.00860033	0.00891466	0.00856654
[truncated: 199 more rows]

## Sheet: 2010NTL-Bounds
W	Beijing	Tianjin	Shijiazhuang	Xinji	Gaocheng	Jinzhou	Xinle	Luquan	Tangshan	Zunhua	Qian'an	Qinhuangdao	Handan	Wuan	Xingtai	Nangong	Shahe	Baoding	Zhuozhou	Dingzhou	Anguo	Gaobeidian	Zhuangjiakou	Chengde	Cangzhou	Botou	Renqiu	Huanghua	Hejian	Langfang	Bazhou	Sanhe	Hengshui	Jizhou	Shenzhou		City	z-NTL	Wz		WTzzTW	0.00122539	0.00138894	-0.0139124	-0.0185744	-0.0133639	-0.0143797	-0.00788164	-0.00402531
[truncated: 145 more rows]
[truncated: 73 more columns]

[truncated: 4 more sheets: Table, Census, Nighttime light number, Distance]
